# Supplementary material for: Identification of 613 new loci associated with heel bone mineral density and a polygenic risk score for bone mineral density, osteoporosis and fracture
Source: PLoS One. 2018 Jul 26;13(7):e0200785. doi: 10.1371/journal.pone.0200785 (PMC6062019; doi:10.1371/journal.pone.0200785)
Supplement: S2 Table — (TXT) [file pone.0200785.s002.txt]

Locus	Chr	SNP	BP	REF Allele	freq	Beta	SE	P_LMM	N	Beta Joint	SE Joint	P Joint	LD_r
1	1	rs13303327	895706	G	0.0866789	0.0289903	0.00367471	8.20E-17	394133	0.0302397	0.00367567	1.92E-16	-0.018111
2	1	rs139603701	2904634	A	0.983471	0.104629	0.00836482	1.90E-38	370331	0.105192	0.00836823	3.07E-36	-0.00305205
3	1	rs3830771	6693641	C	0.650162	0.0194123	0.00216908	9.10E-21	393701	0.0194947	0.00216945	2.56E-19	-0.000475765
4	1	rs3765971	8445360	C	0.341665	-0.0309501	0.00217647	1.80E-51	395294	-0.0272926	0.00227581	3.89E-33	-0.295325
5	1	1:8657844_AT_A	8657844	AT	0.165803	0.0275657	0.0028145	1.30E-23	384523	0.0173034	0.00294273	4.10E-09	-0.00875199
6	1	rs151178549	10312444	T	0.711106	0.0140716	0.00229279	4.10E-09	390168	0.0159411	0.00229933	4.12E-12	-0.0463449
6	1	rs111368727	10343297	T	0.801426	0.0182041	0.00289852	1.40E-09	315139	0.0165689	0.00291167	1.27E-08	0.096539
7	1	rs4846230	10608596	T	0.1753	0.0194683	0.00270914	6.50E-14	397098	0.0196761	0.00272492	5.17E-13	0.00864902
8	1	rs12569242	11127511	A	0.251901	-0.0215932	0.00240242	2.00E-21	387362	-0.0216954	0.0024029	1.74E-19	-0.00444849
9	1	rs938295	16087260	C	0.833294	-0.029387	0.00278412	6.10E-25	391242	-0.0239223	0.00283231	3.01E-17	0.182568
10	1	rs848216	16271180	T	0.892318	-0.0387617	0.00333429	3.10E-31	394345	-0.0341258	0.0033921	8.27E-24	-0.00363698
11	1	rs34032610	19724323	A	0.424806	0.0189251	0.00209233	5.70E-19	393857	0.0198619	0.00209525	2.56E-21	0.0443752
12	1	rs10917477	19861106	A	0.523478	-0.0138652	0.00207114	5.30E-12	393772	-0.0150475	0.0020737	3.98E-13	-0.00251861
13	1	rs1772720	21905007	G	0.925795	-0.0298316	0.00397116	8.10E-15	388910	-0.0270819	0.0039789	1.00E-11	0.022774
13	1	rs1318236	21952024	C	0.50458	0.0218171	0.00207157	3.00E-27	392708	0.0187351	0.0020879	2.88E-19	-0.0239396
14	1	rs5772984	22384978	G	0.0840584	0.0399068	0.00414632	1.90E-22	318269	0.0268012	0.00419859	1.73E-10	0.10496
14	1	rs11385342	22483649	T	0.745365	0.043874	0.00238216	7.90E-82	390921	0.0261569	0.00267511	1.40E-22	-0.150226
14	1	rs60999980	22493090	G	0.911393	-0.0293901	0.00372058	9.80E-15	376901	-0.0216805	0.003842	1.67E-08	-0.180955
14	1	rs144928556	22505108	T	0.347735	-0.0148768	0.00229416	1.20E-10	352958	-0.0162644	0.00234273	3.85E-12	0.0177038
14	1	rs79364962	22531542	G	0.92542	0.0716648	0.00399846	4.00E-74	381577	0.0381089	0.00445262	1.14E-17	-0.0276906
15	1	rs191270678	22671455	C	0.979108	-0.089506	0.00850751	3.20E-26	284519	-0.055215	0.0086285	1.56E-10	0.188151
15	1	rs6684375	22706434	C	0.824388	-0.0631368	0.0027088	1.40E-126	396150	-0.0480093	0.00292816	2.05E-60	-0.357416
15	1	rs4655059	22735906	A	0.510155	0.0416391	0.00215928	1.10E-88	361301	0.0232921	0.00230836	6.09E-24	0.00434167
16	1	rs139525508	23614429	C	0.821473	-0.0173163	0.00272132	1.10E-09	387965	-0.0174472	0.00272356	1.49E-10	0.0101748
17	1	rs12135380	25171673	A	0.615412	-0.0167969	0.00213291	1.10E-14	391308	-0.017065	0.00213381	1.27E-15	0.0032323
18	1	rs7546500	26489633	T	0.674848	-0.0162531	0.00220155	2.80E-14	396173	-0.0168879	0.00220215	1.74E-14	0.013741
19	1	rs745817551	27145830	G	0.93615	0.0383008	0.00459454	8.00E-16	333898	0.0326147	0.00464003	2.08E-12	0.148555
20	1	rs3010106	27303884	C	0.610666	0.0192333	0.00212703	6.90E-20	391679	0.0167708	0.0021479	5.81E-15	0
21	1	rs4360494	38455891	G	0.446359	-0.0200841	0.0020785	3.20E-22	394620	-0.0203658	0.00207894	1.17E-22	-0.0123609
22	1	rs116784299	39944919	T	0.961004	-0.0317847	0.00534957	5.90E-10	392891	-0.0326169	0.00535039	1.09E-09	0.00716395
23	1	rs61780429	41457693	T	0.782417	0.0209349	0.00250983	3.70E-19	392885	0.0197608	0.00252396	4.91E-15	-0.104921
24	1	rs2810587	41973095	A	0.223002	-0.0159278	0.0025015	3.90E-11	388615	-0.0139908	0.00251541	2.67E-08	-0.00223537
25	1	rs728864	48530258	G	0.663636	-0.0127449	0.00218764	4.10E-09	394427	-0.0128654	0.00218777	4.09E-09	-0.000122993
26	1	rs1777277	56992874	C	0.547257	0.0121385	0.00208121	1.30E-10	392629	0.0121694	0.00208131	5.01E-09	0.0005432
27	1	rs11207707	61653843	G	0.927246	0.0287911	0.0040031	1.30E-12	389756	0.0289111	0.00400421	5.19E-13	0.00552917
28	1	rs143661929	61803688	T	0.756993	0.0136775	0.00241657	1.40E-09	392238	0.0143059	0.00241703	3.24E-09	-0.00368343
29	1	rs12760606	67100089	T	0.713581	0.020032	0.0022907	3.50E-18	392852	0.0187509	0.00229204	2.82E-16	-0.0110765
30	1	rs12119450	68404203	A	0.803631	-0.0185227	0.00260569	1.20E-13	393245	-0.0147173	0.0026111	1.74E-08	-0.0363647
31	1	rs983034	68603586	C	0.606024	0.0279837	0.00210708	7.80E-45	397356	0.0252989	0.00218352	4.84E-31	0.059981
31	1	rs116251444	68650633	C	0.951039	-0.0285795	0.00479582	1.50E-09	393442	-0.0685501	0.00604063	7.57E-30	-0.215933
31	1	rs2026749	68653489	T	0.516162	0.0347828	0.00207335	6.70E-64	392240	-0.031172	0.00398468	5.16E-15	-0.748055
31	1	rs2566752	68656697	T	0.623942	-0.0385636	0.00213773	3.90E-73	392672	-0.0456841	0.00384661	1.57E-32	0.586028
31	1	rs143243230	68664755	G	0.462476	-0.0392969	0.00220112	2.70E-74	349562	-0.0223236	0.00292508	2.32E-14	0.378208
31	1	rs7554551	68665023	T	0.655644	-0.0275089	0.00216947	1.70E-36	396402	-0.0171399	0.0023822	6.25E-13	0.1039
31	1	rs2566774	68694877	T	0.187969	0.0412901	0.00264287	1.20E-62	395017	0.0415713	0.00280214	8.63E-50	-0.00657955
32	1	rs277402	75188321	G	0.765963	-0.0146672	0.00243773	1.90E-09	395541	-0.0142574	0.00243841	5.01E-09	0
33	1	1:85296916_TG_T	85296916	TG	0.885196	-0.0182615	0.00325653	5.30E-09	390979	-0.0216732	0.00327119	3.46E-11	0.0947655
33	1	rs1325273	85332120	T	0.291046	0.0225622	0.00231022	1.50E-23	382560	0.0239915	0.00232075	4.75E-25	0.00134756
34	1	rs167365	89180845	C	0.38303	0.0177402	0.00212558	2.00E-16	394608	0.0180064	0.00212604	2.47E-17	0.00513816
35	1	rs11466587	92195086	G	0.916519	-0.0248768	0.0037565	1.60E-11	390256	-0.0210955	0.00381816	3.29E-08	-0.179521
35	1	rs284200	92239336	C	0.627553	0.0140808	0.00213644	2.90E-11	394958	0.0123835	0.00217198	1.19E-08	0.00196108
36	1	1:98403226_TTTGTTG_T	98403226	TTTGTTG	0.226728	-0.0167524	0.00248677	2.00E-12	388629	-0.0161973	0.00248834	7.55E-11	-0.0333742
37	1	rs149753617	100047634	A	0.978804	0.0430186	0.00717349	3.00E-09	394679	0.0423143	0.00717909	3.77E-09	0.00263271
38	1	rs11576308	103370977	G	0.391404	-0.0178789	0.00211949	2.00E-16	393731	-0.0178936	0.00211975	3.14E-17	-0.0069509
39	1	rs2488786	113010808	A	0.386253	0.011971	0.00213637	3.70E-09	389444	0.0134307	0.00214329	3.69E-10	0.0253528
39	1	rs3790608	113055023	G	0.849131	-0.0387882	0.00289248	2.30E-41	392989	-0.0400272	0.00289795	2.15E-43	-0.0490675
39	1	rs1006298	113061959	G	0.518173	-0.013089	0.00207446	2.30E-10	392170	-0.0156453	0.00208277	5.83E-14	0.0157029
40	1	1:114494567_CT_C	114494567	CT	0.626108	0.0147978	0.00217496	1.90E-11	380491	0.0145387	0.00217587	2.36E-11	-0.000404077
41	1	rs12047028	119228871	A	0.865313	-0.0319492	0.00302347	5.70E-26	395423	-0.0226272	0.00315288	7.14E-13	0.291987
42	1	rs113048062	119451543	T	0.532572	-0.0278864	0.0021337	4.60E-40	371651	-0.0232365	0.00222524	1.59E-25	0
43	1	rs2664726	149783072	C	0.974944	0.0531625	0.00842435	1.50E-10	243030	0.0494037	0.00844253	4.86E-09	-0.0650536
44	1	rs12048493	149927034	A	0.609833	-0.0176397	0.00215874	1.40E-17	379976	-0.0177091	0.00219165	6.46E-16	0.139704
45	1	rs143634417	150748134	C	0.791233	0.015445	0.00255148	5.90E-10	391835	0.0249393	0.00268825	1.74E-20	-0.299436
46	1	rs607518	150954671	G	0.782247	0.0168176	0.00250131	6.60E-12	395368	0.0207204	0.00263348	3.60E-15	-0.00627965
47	1	rs12411216	155164480	C	0.54147	-0.0154756	0.00206785	1.60E-14	396874	-0.015343	0.00206849	1.19E-13	0.0137646
48	1	rs945508	156907081	T	0.464013	-0.0123647	0.00206855	2.40E-09	395949	-0.0120597	0.00206887	5.57E-09	0.00311525
49	1	rs10918630	162053508	T	0.318163	-0.0169284	0.00222442	3.90E-15	392524	-0.0171322	0.00222477	1.35E-14	-0.00174208
50	1	rs10917872	163855956	G	0.53503	0.021053	0.00206787	1.00E-26	396033	0.0206264	0.0020684	2.02E-23	8.69E-05
51	1	rs10919387	170372435	C	0.481529	-0.0114434	0.00206688	1.10E-09	395079	-0.0117355	0.00206789	1.39E-08	-0.0184572
52	1	rs35363078	170683707	T	0.534195	-0.0289188	0.0020792	3.80E-45	391547	-0.0294711	0.00208136	1.63E-45	-0.0226859
53	1	rs10458358	172213404	G	0.78246	-0.030854	0.00250588	5.70E-37	394099	-0.125943	0.00759135	8.19E-62	0.895838
53	1	rs2586392	172254193	T	0.752705	-0.027327	0.00239142	4.00E-32	395730	0.0951576	0.00736804	3.71E-38	0.185419
53	1	rs145764789	172280452	A	0.788141	-0.0301717	0.00253121	5.70E-35	393759	-0.0673534	0.00353226	4.65E-81	0.109916
53	1	rs17277932	172323134	G	0.858396	0.0229655	0.00297512	4.60E-15	391612	0.0283437	0.00306735	2.45E-20	-0.00366792
54	1	rs772960943	173853833	TGTG	0.783451	0.0175545	0.00250835	8.10E-13	394727	0.0178457	0.00250871	1.13E-12	-0.000502003
55	1	rs1609829	180909061	T	0.296681	0.0138773	0.00227277	2.60E-09	390931	0.0141348	0.00227303	5.02E-10	-0.00359172
56	1	rs684527	183155482	C	0.706104	-0.0147533	0.00228202	1.80E-11	389894	-0.0147141	0.00228215	1.14E-10	0
57	1	rs4418639	197359999	G	0.409463	0.0157165	0.00211507	4.60E-14	389513	0.0148553	0.00212013	2.44E-12	0.0678546
58	1	rs12561995	197976444	A	0.806321	0.0175271	0.00261854	2.70E-12	393492	0.0158681	0.00262504	1.50E-09	0.00374053
59	1	rs537301220	200708068	A	0.800444	0.0227597	0.00259953	2.10E-20	390323	0.0227217	0.00260006	2.35E-18	-0.00501341
60	1	rs1022463	201597947	T	0.805854	0.0183781	0.00261618	5.60E-13	393478	0.0187407	0.00261681	7.97E-13	-0.0173527
61	1	rs2993426	202165814	G	0.592964	0.0117281	0.00210377	3.00E-09	394460	0.0131566	0.0021159	5.04E-10	-0.105155
61	1	rs76330411	202210615	C	0.836073	0.015975	0.00282596	2.40E-09	384974	0.0169678	0.00284189	2.36E-09	-0.0108953
62	1	rs7516171	210466932	C	0.823062	-0.0259665	0.00270379	2.20E-24	395725	-0.0262715	0.00270444	2.62E-22	-0.0055583
63	1	rs2799098	218521609	G	0.178097	-0.0187868	0.002692	3.20E-13	397204	-0.0187749	0.00269238	3.10E-12	-0.00714687
64	1	rs17514738	218988754	T	0.60336	0.02134	0.00210736	7.40E-24	396398	0.0182588	0.00212395	8.21E-18	0.123398
65	1	rs115330848	219768757	C	0.925761	0.0389068	0.00397034	1.10E-22	388867	0.028193	0.00404098	3.02E-12	-0.139627
66	1	rs12134534	219926009	T	0.407654	-0.02479	0.00210082	9.60E-35	395273	-0.0183169	0.00227775	8.86E-16	0.410966
67	1	rs9661050	220039256	C	0.401373	-0.0251295	0.00234831	4.80E-27	317924	-0.0150705	0.00252944	2.55E-09	-0.0168022
68	1	1:220189136_TA_T	220189136	TA	0.178305	0.0337965	0.00270204	3.00E-36	393790	0.0342796	0.00270537	8.57E-37	0.0102672
69	1	rs4304588	221476976	C	0.593349	0.026689	0.00210742	6.40E-39	393082	0.0264048	0.00210853	5.60E-36	-0.0200016
70	1	rs2609352	223184621	C	0.678236	0.0154503	0.00220976	3.20E-14	395396	0.0159519	0.00221053	5.34E-13	-0.00321198
71	1	rs2246221	227075402	G	0.499503	-0.0167433	0.00206533	2.20E-17	395097	-0.0167631	0.00206566	4.85E-16	-0.00972331
72	1	rs6672925	234738338	G	0.272377	0.0139517	0.00232926	3.40E-09	391870	0.0133348	0.00232962	1.04E-08	-0.00847744
73	1	rs12756922	240569411	A	0.839288	-0.0865499	0.00292954	3.00E-206	363157	-0.027718	0.00427111	8.60E-11	0.756987
73	1	rs1414660	240586695	C	0.8085	-0.090395	0.00261968	2.50E-279	395406	-0.0698969	0.00385249	1.45E-73	0.265918
73	1	rs114397473	240586978	A	0.982181	-0.120207	0.00795235	6.20E-54	380512	-0.0471531	0.008257	1.13E-08	-0.00759518
73	1	rs142343894	240656550	G	0.996365	0.127399	0.0171442	1.10E-14	395801	0.167769	0.017196	1.73E-22	0
74	2	rs4669522	10194192	T	0.204998	-0.0180462	0.00255621	1.90E-14	395403	-0.0180127	0.00255637	1.84E-12	-0.00162828
75	2	rs4666343	19870341	C	0.728389	0.0182931	0.00232615	5.50E-15	393325	0.0187466	0.00232657	7.78E-16	0.00488442
76	2	rs13002567	25465720	T	0.66651	-0.0193969	0.00218657	1.90E-19	396190	-0.0212198	0.00219505	4.16E-22	0.0760315
77	2	rs563406543	26101559	C	0.991656	0.0699528	0.0116591	1.20E-09	374368	0.076331	0.011693	6.67E-11	-0.0180187
77	2	rs537241153	26134497	A	0.972773	-0.039951	0.00645013	2.90E-10	382133	-0.0425421	0.0064575	4.46E-11	-0.00288916
78	2	rs55815151	28819826	C	0.519069	-0.0149854	0.00207643	3.60E-13	391206	-0.0140191	0.00208129	1.63E-11	-0.0651514
79	2	rs12714240	28941150	G	0.358415	0.0229243	0.00215324	2.90E-28	394872	0.0219127	0.00215818	3.20E-24	0
80	2	rs10490046	40630678	A	0.781053	0.0305675	0.00249583	1.60E-35	395177	0.0246147	0.00256248	7.56E-22	0.175208
80	2	rs4557030	40659565	A	0.631573	0.0208735	0.00247906	8.80E-18	294410	0.0170021	0.00250841	1.22E-11	-0.0185543
81	2	rs7584710	40909333	C	0.63761	-0.0227062	0.00214261	7.60E-27	396886	-0.0187685	0.00217532	6.25E-18	-0.00440578
82	2	rs6758586	42231893	G	0.896407	-0.0615848	0.00397749	5.80E-56	286411	-0.0294152	0.00433092	1.11E-11	0.236843
82	2	rs563360564	42242366	C	0.908538	-0.0629472	0.00404487	9.30E-59	309509	-0.0264076	0.00448272	3.84E-09	0.308281
82	2	rs781293043	42267141	A	0.88414	-0.0628363	0.00379345	3.90E-65	285408	-0.025354	0.0042656	2.78E-09	0.481504
82	2	rs11887431	42267462	C	0.765066	-0.0522198	0.00244643	5.00E-107	391012	-0.0238429	0.00300425	2.08E-15	-0.212673
82	2	rs79964014	42270727	A	0.869345	0.0437803	0.00306384	1.20E-50	394758	0.0314955	0.003136	9.84E-24	-0.0409358
82	2	rs12329062	42303499	A	0.946126	-0.0650373	0.00571959	2.40E-30	252421	-0.0396838	0.00584654	1.14E-11	0.0148544
83	2	2:43420238_ACACT_A	43420238	ACACT	0.333617	0.0149873	0.00227493	6.80E-12	365971	0.0133842	0.00229578	5.55E-09	-0.134939
84	2	2:43777107_CATTATGTA_C	43777107	CATTATGTA	0.894935	-0.0269185	0.00343954	5.90E-16	378517	-0.0224738	0.00347236	9.66E-11	-0.0101687
85	2	rs665783	45881297	G	0.697811	0.0217937	0.00224603	7.20E-24	395781	0.0210845	0.00224697	6.38E-21	-0.000497139
86	2	rs74181220	53875973	C	0.804823	0.0176037	0.00278316	4.90E-11	346059	0.0182846	0.00322951	1.50E-08	0.235975
87	2	rs11892759	54170339	A	0.888892	0.0264782	0.00328641	5.70E-18	394727	-0.207496	0.00687379	3.56E-200	0.594345
87	2	rs115660490	54176733	C	0.941861	0.0425566	0.0044062	2.70E-24	396023	0.108008	0.00650891	7.72E-62	-0.0230866
87	2	rs7591431	54222165	C	0.940355	0.0426333	0.00438564	9.90E-25	390273	0.524268	0.0132449	0	0.831366
87	2	rs56302494	54227274	T	0.709192	-0.0154372	0.00227591	9.60E-13	394162	-0.259023	0.00679384	0	-0.0314436
88	2	rs68181474	54435842	C	0.752325	0.0239299	0.00245652	1.70E-22	374428	0.0180395	0.00252364	8.79E-13	-0.0552748
89	2	rs59072058	54656332	C	0.969811	-0.032991	0.00606664	2.40E-09	390788	-0.0686781	0.00621066	2.00E-28	0.129874
89	2	rs11898505	54684557	A	0.358585	0.0787181	0.00215162	1.4e-313	394159	0.077903	0.00226343	1.35E-259	0.110213
89	2	rs4671934	54687523	C	0.566847	-0.017815	0.00210117	1.30E-18	388415	-0.0157698	0.00237006	2.86E-11	-0.0591838
89	2	2:54695452_TAAAATAAA_T	54695452	TAAAATAAA	0.986254	0.105479	0.0106845	5.20E-25	272005	0.0610125	0.0107627	1.44E-08	-0.0197041
90	2	rs67079536	54798844	C	0.909824	-0.0616926	0.00437798	2.50E-49	267601	-0.0378079	0.00446505	2.51E-17	0.0147346
90	2	rs28517733	54803211	A	0.82824	-0.038974	0.00371277	9.30E-29	214640	-0.0224841	0.00377415	2.56E-09	0.23257
90	2	rs10180713	54804693	A	0.266204	-0.0527968	0.0023413	2.80E-121	392772	-0.0304231	0.00281677	3.42E-27	0.395962
90	2	rs11402836	54819525	C	0.681164	-0.0200728	0.00228747	2.70E-18	370498	-0.0215776	0.00257004	4.63E-17	-0.00108688
90	2	rs63629260	54895935	T	0.993013	-0.139899	0.0162181	7.60E-20	230686	-0.100922	0.0162992	5.95E-10	-0.00472913
91	2	rs11125548	55058509	A	0.910236	0.0530099	0.00364662	1.10E-50	387375	0.0545138	0.00369192	2.44E-49	0.00191987
92	2	rs2457660	60757419	C	0.366303	0.0145946	0.00215246	2.30E-12	391528	0.0128065	0.00215352	2.74E-09	0.00345418
93	2	rs11688492	64865804	T	0.544194	0.0117076	0.00207097	1.30E-10	395813	0.0114287	0.00207165	3.45E-08	0.0108943
94	2	rs4358110	65508409	C	0.718451	-0.0151558	0.00229475	1.30E-11	395309	-0.014365	0.00229628	3.96E-10	-0.0200929
95	2	rs200873572	66405844	A	0.854366	0.0179743	0.00297492	2.70E-10	382391	0.0168395	0.00297695	1.54E-08	-0.0204302
96	2	rs12469063	66764308	A	0.756035	-0.0222558	0.00240645	1.20E-22	394175	-0.0217779	0.00240755	1.49E-19	0.00424196
97	2	rs745976	68081340	T	0.653016	0.0186948	0.00216965	2.10E-19	394741	0.0185434	0.00217064	1.31E-17	-0.015903
98	2	rs10196674	68997153	A	0.677805	0.0130144	0.00221971	3.70E-10	391338	0.0139753	0.00222096	3.12E-10	0.0208789
99	2	rs12614998	70785806	C	0.783105	-0.019861	0.00252185	2.90E-17	389788	-0.0201205	0.00252293	1.52E-15	0.0101802
100	2	rs10445946	71594534	C	0.427276	-0.0121493	0.0020836	2.10E-09	396357	-0.012054	0.00208429	7.33E-09	0.00396152
101	2	rs11696009	72330334	A	0.656733	-0.0159726	0.00218118	3.00E-14	392593	-0.0156995	0.00218154	6.18E-13	-0.0057517
102	2	rs6717602	75714591	G	0.640582	0.015442	0.00218836	3.30E-13	381889	0.0153461	0.00218865	2.35E-12	0.00103162
103	2	rs6745529	85503139	G	0.543366	0.0141079	0.00208017	1.30E-11	392190	0.0140931	0.00208029	1.25E-11	0
104	2	rs36005340	97201872	CTTTTTTTTTTTTTTTTTTTTT	0.694913	0.0154036	0.00230871	9.00E-11	372616	0.0146029	0.00231225	2.69E-10	-0.0560146
105	2	rs62153852	99934713	C	0.727353	-0.0155737	0.00231186	2.10E-11	397271	-0.0147804	0.0023154	1.73E-10	0
106	2	rs13429049	111886332	C	0.686792	-0.0166252	0.0022242	9.60E-15	395675	-0.0157733	0.00222855	1.46E-12	0.044659
107	2	rs1519522	112047056	T	0.549305	-0.0156174	0.00218048	1.40E-11	357720	-0.0140548	0.00218405	1.23E-10	-0.0175844
108	2	rs375968322	112549789	A	0.834677	-0.0268586	0.00280324	1.20E-23	388268	-0.0280807	0.00280761	1.50E-23	-0.026447
109	2	rs2871876	112671947	C	0.304442	-0.0143316	0.00224733	2.70E-10	393722	-0.015546	0.00224904	4.77E-12	0.0052054
110	2	2:118513385_CT_C	118513385	CT	0.992653	-0.103422	0.0158872	5.10E-12	228731	-0.0870286	0.0159425	4.79E-08	-0.00342267
110	2	rs552277422	118606667	A	0.990459	-0.103014	0.0134359	5.20E-17	246797	-0.0789822	0.0135382	5.41E-09	-0.0246276
110	2	rs57779429	118644145	A	0.773913	-0.0179027	0.00272889	2.50E-09	323153	-0.0154664	0.00281278	3.83E-08	-0.172487
111	2	rs4848490	118834552	C	0.783466	0.01715	0.00250034	8.70E-12	397018	0.014963	0.002628	1.24E-08	-0.212363
111	2	rs62165280	118903715	G	0.792992	-0.0276834	0.00253916	6.10E-29	397777	-0.0254316	0.00269514	3.87E-21	0.0319691
112	2	rs114124763	119012019	C	0.953236	-0.102915	0.00492313	4.90E-101	389336	-0.0518918	0.00544945	1.69E-21	-0.0267409
112	2	rs144136543	119078584	G	0.973416	0.0452154	0.00664023	1.00E-11	369034	0.0402141	0.00676213	2.73E-09	0.0767809
112	2	rs4073566	119161638	C	0.225162	0.0693459	0.00248115	2.60E-182	391316	0.0404785	0.00294467	5.35E-43	-0.433573
112	2	2:119166714_AC_A	119166714	AC	0.866428	-0.0645507	0.00356743	2.30E-77	285595	-0.0345061	0.00388963	7.23E-19	0.131641
112	2	rs199727692	119166715	C	0.969233	-0.0844251	0.00790081	1.20E-30	226116	-0.0486586	0.00801376	1.26E-09	-0.00470209
112	2	rs183424609	119182956	T	0.996667	0.131376	0.0184602	4.20E-13	371954	0.113786	0.0185213	8.07E-10	0.0496924
112	2	rs4849701	119236496	T	0.481392	0.0189	0.00207011	4.80E-20	393540	0.0226419	0.00220031	7.79E-25	-0.0139749
113	2	rs115242848	119507607	C	0.992209	-0.421323	0.0121275	2.90E-282	369190	-0.219383	0.0175951	1.11E-35	0.756075
113	2	rs560102628	119510493	G	0.989958	-0.377157	0.0114619	6.40E-257	321363	-0.153081	0.0163301	6.97E-21	0.0232685
113	2	rs10199437	119527123	G	0.0586663	0.0553334	0.00438469	1.70E-37	396480	0.0633521	0.00441151	9.14E-47	0.0380817
113	2	rs55983207	119529829	T	0.962973	-0.0415313	0.00572489	2.40E-14	360310	-0.0709603	0.0059226	4.45E-33	-0.00199391
113	2	rs547130337	119553022	G	0.99713	-0.19316	0.0216294	1.50E-19	314466	-0.125568	0.022289	1.76E-08	0.0421811
113	2	rs4144782	119601872	A	0.607417	-0.0499582	0.00211744	7.40E-127	393325	-0.0364553	0.00252012	2.00E-47	0.182393
113	2	rs144832051	119610406	C	0.978621	-0.20272	0.00715115	9.60E-187	392794	-0.0744495	0.0081566	7.01E-20	-0.139174
113	2	2:119617757_GTTT_G	119617757	GTTT	0.415834	0.0405826	0.00219837	2.20E-77	358373	0.0165409	0.00246979	2.12E-11	0.163135
113	2	rs772466360	119620958	C	0.734791	0.0327844	0.00261178	5.20E-39	316639	0.017553	0.00277242	2.43E-10	-0.0170824
114	2	rs200400638	119748249	C	0.996411	-0.271814	0.0214199	4.60E-39	256500	-0.131887	0.0217582	1.35E-09	0.00974565
115	2	rs12477083	129042639	C	0.833903	-0.0168769	0.00280039	7.20E-10	387660	-0.0161586	0.00280085	7.97E-09	0
116	2	rs143768697	144297521	G	0.694965	-0.0168422	0.00232111	1.60E-13	368672	-0.0160913	0.00232273	4.28E-12	0.0328755
117	2	rs6722557	145755449	G	0.746633	-0.0199309	0.0023728	4.20E-16	395320	-0.0186266	0.00237967	4.98E-15	-0.0676681
117	2	rs139860835	145793696	A	0.985503	0.0545033	0.00862775	1.70E-11	395942	0.0485227	0.00864904	2.02E-08	-0.00315696
118	2	rs769079	149319042	C	0.441051	-0.0119292	0.00211229	5.50E-09	382826	-0.0120599	0.00211251	1.14E-08	0.00509722
119	2	rs12614608	153331546	G	0.723892	0.019116	0.00230781	2.60E-18	395529	0.0178301	0.00232056	1.55E-14	-0.106808
120	2	rs11392999	153554061	G	0.193147	-0.0178246	0.00269237	1.60E-12	372738	-0.0155055	0.00270726	1.02E-08	-0.00681326
121	2	2:157753693_AATCCCATTTT_A	157753693	AATCCCATTTT	0.113399	0.0192519	0.00327626	1.60E-09	390188	0.0192947	0.00327656	3.89E-09	0.00658419
122	2	rs2069035	160020510	T	0.659265	-0.0255014	0.00217455	1.70E-35	396314	-0.0249768	0.0021769	1.79E-30	0.0419273
122	2	rs113193373	160106619	G	0.460481	-0.0163422	0.00206822	1.70E-15	396210	-0.0152409	0.00207024	1.81E-13	0
123	2	2:172408827_CA_C	172408827	CA	0.758867	-0.0179114	0.00243474	3.10E-16	388166	-0.0176335	0.00243525	4.46E-13	-1.68E-05
124	2	rs10165846	176727834	T	0.504901	-0.0135793	0.00206883	1.80E-10	393560	-0.0119877	0.00209335	1.02E-08	-0.149641
125	2	rs847147	176970659	G	0.737856	0.0191972	0.00235535	2.40E-18	392383	0.0167305	0.00238273	2.19E-12	-0.00113494
126	2	rs1900769	177486886	G	0.773507	-0.0155357	0.00252685	1.20E-10	376430	-0.0147123	0.002578	1.15E-08	-0.162542
126	2	rs76557027	177514850	A	0.91335	0.023529	0.00366556	9.80E-11	395981	0.021009	0.00371547	1.56E-08	0.00332223
126	2	rs2594948	177526156	C	0.311241	0.0127209	0.00222374	6.00E-09	397226	0.0141451	0.0022403	2.72E-10	0.0112501
127	2	2:181951865_TAA_T	181951865	TAA	0.304038	0.023372	0.00225678	1.60E-25	390656	0.0228211	0.00225901	5.40E-24	-0.0355196
128	2	rs56118925	182155931	G	0.641799	-0.0126183	0.00214908	6.20E-09	396586	-0.0119022	0.00215063	3.12E-08	0.00665537
129	2	rs10206992	183730527	T	0.747305	0.0200175	0.00236799	1.80E-18	397625	0.0202351	0.00236855	1.30E-17	-0.00154978
130	2	rs13384908	188190475	G	0.795999	-0.0172199	0.00255878	1.50E-11	396046	-0.0168683	0.00255933	4.37E-11	-0.0169359
131	2	rs1465305	191585392	C	0.69644	0.0141665	0.00224246	7.50E-12	396082	0.0139567	0.00224305	4.90E-10	-0.000860297
132	2	rs2375683	197070713	G	0.750856	0.0177979	0.00238379	2.10E-15	396097	0.0173468	0.00238476	3.49E-13	-0.0194616
133	2	2:197406455_GT_G	197406455	GT	0.855387	0.0230053	0.00296576	8.10E-16	386987	0.0219297	0.00296759	1.47E-13	0.0197948
134	2	rs1563486	199887147	T	0.673014	0.0131904	0.00220508	1.00E-09	393518	0.0197909	0.00224358	1.13E-18	-0.1824
135	2	rs13017811	200464560	G	0.82984	0.0355628	0.00274409	1.20E-42	395889	0.0387215	0.00279197	9.78E-44	-0.00525494
136	2	rs112621228	202748440	C	0.962688	-0.0445109	0.00549911	6.30E-17	387627	-0.034727	0.00555458	4.05E-10	-0.0023776
136	2	rs7576585	202764209	C	0.950273	0.0382176	0.004762	7.60E-17	392930	0.0391442	0.00476924	2.26E-16	-0.0267046
136	2	rs11679645	202779950	T	0.751244	0.0300454	0.00244305	3.70E-35	377409	0.0197444	0.00252591	5.42E-15	-0.209595
136	2	rs6716216	202803881	A	0.878086	-0.037101	0.00315052	5.20E-35	396186	-0.0269907	0.00323193	6.75E-17	0.0439615
136	2	rs10931982	202832130	T	0.226003	-0.0584752	0.00246921	1.80E-129	394293	-0.0557086	0.00248104	1.18E-111	0.0207779
137	2	rs949782	202958208	C	0.701468	-0.0278403	0.0022671	4.50E-37	391110	-0.0224296	0.00231898	3.96E-22	-0.191344
137	2	2:203049106_CA_C	203049106	CA	0.514259	0.0179004	0.00211501	1.50E-18	376801	0.012091	0.00215866	2.13E-08	0.0352343
138	2	rs17594321	203695265	A	0.519419	0.0132033	0.00207013	9.60E-11	393624	0.0131051	0.00207322	2.60E-10	-0.00423085
139	2	rs17537246	208744554	T	0.935643	-0.0281039	0.00430554	4.30E-10	377221	-0.02813	0.00430616	6.47E-11	-0.00119401
140	2	rs16857021	218070164	T	0.8406	-0.0289097	0.00282753	4.70E-25	393005	-0.0290974	0.00282839	8.01E-25	0.0139579
141	2	rs13392670	218615136	A	0.922848	0.0271954	0.00404519	3.80E-12	361407	0.0279236	0.00404608	5.15E-12	0.0079749
142	2	rs2382818	219155907	A	0.583383	-0.0121303	0.0021044	6.40E-09	391221	-0.0122766	0.00210556	5.52E-09	-0.030551
143	2	rs78058190	219699999	G	0.949593	-0.0382172	0.00531118	3.40E-13	311834	-0.0399921	0.00531394	5.24E-14	-0.00997805
144	2	rs3815970	222320066	G	0.507956	-0.016097	0.00206917	1.60E-15	393475	-0.0162977	0.00206964	3.42E-15	-0.0112351
145	2	rs78034425	227650985	C	0.917045	-0.0222964	0.00374171	1.10E-09	395361	-0.0227219	0.00374235	1.27E-09	-0.00665812
146	2	rs2675952	233790522	T	0.566477	-0.0215749	0.00209678	7.10E-26	389931	-0.0218127	0.00209715	2.45E-25	-0.00623294
147	2	rs6759927	238227919	A	0.683241	-0.0204298	0.00221572	5.70E-23	396260	-0.0182285	0.00223273	3.23E-16	-0.122239
148	2	rs7571898	238383028	T	0.765359	0.0234286	0.00243205	1.30E-24	396360	0.0210486	0.00245071	8.79E-18	0
149	3	rs775903554	4510193	GCAGT	0.685791	0.0146054	0.00225203	2.60E-10	392428	0.014676	0.00225215	7.20E-11	-0.00186413
150	3	rs346068	11302933	A	0.172956	0.0256687	0.00275659	5.80E-24	394512	0.0254891	0.00275793	2.42E-20	0.0226086
150	3	3:11310174_TA_T	11310174	TA	0.175082	0.0258614	0.00274961	3.80E-24	392710	0.0249939	0.00275085	1.03E-19	-0.0121013
151	3	rs7616006	12267648	A	0.580259	-0.014717	0.0021103	1.30E-13	395385	-0.0148267	0.00211084	2.15E-12	0.00269307
152	3	rs146206942	19998856	C	0.987607	0.076553	0.00943834	2.20E-16	393315	0.075975	0.00943949	8.37E-16	0.00114279
153	3	rs2043581	24491744	C	0.43294	-0.0135843	0.00213072	4.40E-10	384777	-0.0134472	0.00213126	2.80E-10	-0.0156636
154	3	rs1286662	25528376	A	0.816011	0.0232879	0.00268925	4.30E-17	394941	0.0228588	0.00269013	1.94E-17	0.00991258
155	3	rs28373428	29459967	G	0.855004	-0.0220506	0.00296156	1.60E-14	394401	-0.021659	0.00296459	2.75E-13	0.0418941
156	3	rs6549962	30029027	T	0.776176	-0.015053	0.00249963	2.40E-09	395100	-0.0140643	0.00250276	1.91E-08	-0.0205276
157	3	rs542768261	30735330	G	0.668934	0.0177537	0.00221527	9.70E-16	394587	0.0174888	0.00221607	2.98E-15	-0.00706699
158	3	rs4909017	32937596	C	0.442578	0.0170336	0.00209394	1.10E-16	396451	0.0185418	0.00209793	9.73E-19	-0.0590674
159	3	rs150059308	33494991	G	0.988199	0.0708874	0.0096547	2.60E-14	394516	0.0772287	0.00967317	1.42E-15	-0.00730425
160	3	rs199281	37507615	T	0.151207	-0.017885	0.0029077	1.40E-09	395230	-0.0180117	0.00290825	5.89E-10	0.00587383
161	3	rs9829061	40999999	G	0.867338	0.0270907	0.00316688	5.40E-19	371605	0.0317834	0.00317336	1.30E-23	-0.010253
161	3	rs74895481	41042249	G	0.925226	-0.0427879	0.00439148	1.40E-23	321378	-0.0393772	0.00439593	3.32E-19	0.0356888
161	3	rs370387	41123984	G	0.445568	-0.0476057	0.00209178	1.80E-126	396281	-0.0303192	0.0032039	2.99E-21	-0.803145
161	3	3:41170868_AAT_A	41170868	AAT	0.589144	0.0486249	0.00224759	1.10E-115	350300	0.0217717	0.00343834	2.42E-10	0.231744
161	3	rs78046470	41170870	T	0.892143	0.0566996	0.00461311	6.50E-40	209306	0.0360589	0.00470513	1.81E-14	-0.00664169
162	3	3:46414943_TACAGTCAGTATCAATTCTGGAAGAATTTCCAG_T	46414943	TACAGTCAGTATCAATTCTGGAAGAATTTCCAG	0.905877	-0.0285386	0.00389701	7.00E-14	331182	-0.0220131	0.00392261	2.00E-08	0.072653
163	3	3:47193317_CA_C	47193317	CA	0.450451	-0.0176213	0.0022382	1.70E-15	345808	-0.0137777	0.00231916	2.84E-09	-0.208627
164	3	rs4858894	47484953	C	0.375388	-0.0134182	0.00217833	4.80E-09	385464	-0.0182435	0.00222618	2.51E-16	-0.0346449
164	3	3:47494415_AC_A	47494415	AC	0.909021	-0.040229	0.00487032	2.60E-18	218575	-0.033231	0.00491099	1.32E-11	0.00989036
165	3	rs555591583	48652755	C	0.984514	-0.120552	0.0167274	9.00E-14	100491	-0.122097	0.0167358	2.97E-13	-0.00890322
166	3	3:48771848_TGG_T	48771848	TGG	0.852552	-0.0363817	0.00492322	1.00E-13	140715	-0.0273713	0.00495037	3.22E-08	0.102419
167	3	3:48908247_AT_A	48908247	AT	0.408448	-0.0185772	0.00238785	7.20E-16	311270	-0.0136531	0.00244222	2.26E-08	-0.0279239
168	3	3:49442690_CAAAAAAAAAAAA_C	49442690	CAAAAAAAAAAAA	0.0426515	0.0722931	0.00922718	7.80E-16	123313	0.0693957	0.00923541	5.73E-14	0.00538651
169	3	rs181404049	49771820	G	0.968637	-0.0773966	0.00832317	3.10E-23	203716	-0.0628179	0.00837386	6.30E-14	-0.0998857
170	3	rs6800913	50052867	T	0.250419	0.0285482	0.00249461	8.20E-33	367045	0.0192718	0.00257532	7.25E-14	-0.0353484
171	3	rs560920364	50974243	A	0.986967	-0.135998	0.0177448	1.40E-15	105837	-0.123762	0.0177773	3.36E-12	0.0230595
172	3	rs543226695	51351541	T	0.983092	-0.0900384	0.0125139	4.90E-13	164724	-0.0726506	0.0125512	7.11E-09	0.00507104
173	3	rs757200782	55840356	C	0.903544	-0.0259832	0.00361252	6.90E-12	377056	-0.0293866	0.00366582	1.09E-15	-0.126201
174	3	rs11915970	56169965	A	0.881572	-0.0453374	0.00322898	3.90E-44	393826	-0.0430113	0.00330024	7.96E-39	0.148045
174	3	rs4974186	56263534	G	0.449685	-0.0259077	0.00210166	5.40E-39	392240	-0.0200268	0.00214098	8.44E-21	0.0191755
175	3	3:57131032_CA_C	57131032	CA	0.830886	-0.0186625	0.00295244	5.80E-11	350132	-0.0172653	0.00295424	5.09E-09	0.0216929
176	3	3:57706829_ATT_A	57706829	ATT	0.217812	-0.0182543	0.00257637	1.90E-13	379226	-0.0180687	0.00257948	2.47E-12	4.92E-05
177	3	rs2306272	66434643	T	0.713743	-0.0142085	0.00230024	4.20E-09	396715	-0.0140675	0.00230047	9.65E-10	0
178	3	rs13088318	101242751	A	0.663372	-0.0188206	0.00220216	2.60E-17	395986	-0.0188206	0.00220236	1.28E-17	0
179	3	3:113390612_CTT_C	113390612	CTT	0.644735	-0.014329	0.00218427	6.20E-12	392438	-0.0143656	0.0021844	4.82E-11	0.00272634
180	3	rs11719201	123068744	C	0.753406	0.0148717	0.00241979	5.10E-11	394236	0.014915	0.00241991	7.12E-10	0
181	3	rs1991431	141133450	G	0.557792	0.0171514	0.00210248	1.50E-17	393304	0.0175511	0.00210312	7.11E-17	-0.0078003
182	3	3:142151049_AATTAAT_A	142151049	AATTAAT	0.892957	0.0236779	0.00347174	1.90E-10	372244	0.0245499	0.00347419	1.59E-12	-0.0359757
183	3	rs147652399	142614977	T	0.848872	0.0157975	0.0029041	1.60E-09	396389	0.0167304	0.00290674	8.63E-09	-0.013097
184	3	rs62271373	150066540	T	0.940257	-0.0291193	0.00447444	5.60E-12	381334	-0.028701	0.00447555	1.43E-10	0.00493979
185	3	rs7636965	156418404	T	0.444303	-0.0181061	0.00210013	3.10E-18	393798	0.0302654	0.00409025	1.37E-13	-0.251147
185	3	rs6803350	156440917	G	0.951413	0.0543208	0.00487195	6.00E-32	390780	0.207813	0.00971911	1.97E-101	0.244954
185	3	rs11442947	156468780	T	0.550168	0.0141821	0.00209974	1.80E-11	393041	0.0459758	0.00403247	4.11E-30	0.0290338
186	3	rs62275807	156641796	G	0.892634	0.0365578	0.00336794	2.10E-29	394427	-0.35823	0.0102385	3.37E-268	0.332717
186	3	rs7650127	156642634	A	0.827957	0.0457915	0.00276183	5.30E-67	394479	0.0486028	0.00462527	7.93E-26	-0.100788
186	3	rs6441103	156643385	T	0.827782	0.0458084	0.00276144	5.00E-67	394272	0.359024	0.00834209	0	-0.0799837
186	3	rs767487038	156697090	TATAAC	0.877077	0.0533448	0.00322341	2.80E-64	382606	0.152224	0.00679664	4.21E-111	0.295614
186	3	rs62275836	156698287	C	0.908131	0.0318187	0.00368003	1.30E-17	379541	-0.171741	0.00661812	1.81E-148	-0.073389
187	3	rs900399	156798732	A	0.600109	0.0320278	0.00212751	1.40E-55	394639	0.0343327	0.00218077	7.62E-56	0
188	3	rs6803137	168631225	A	0.776692	0.0203471	0.00250457	2.40E-17	394160	0.0168123	0.00255395	4.61E-11	-0.194692
188	3	rs9290351	168692352	G	0.878482	-0.0250314	0.00318291	7.30E-16	396529	-0.0200258	0.00324707	6.94E-10	-0.041828
189	3	rs9861426	169250603	G	0.646509	0.015027	0.00217449	5.00E-12	396867	0.0140249	0.00217704	1.18E-10	0
190	3	rs10937104	182670993	A	0.329132	-0.0128668	0.00221776	1.10E-09	394904	-0.0127113	0.00221793	9.97E-09	0.0019886
191	3	rs558655224	185522224	C	0.687663	-0.0157385	0.00225197	4.40E-12	393719	-0.0158105	0.00225215	2.22E-12	-0.00618602
192	3	rs4686419	186004526	T	0.695944	-0.0160691	0.00228003	8.40E-13	389853	-0.0160635	0.00228029	1.86E-12	0
193	3	rs13070996	196906074	G	0.722039	0.0146126	0.00232286	3.30E-11	396032	0.0146126	0.00232297	3.17E-10	0
194	4	rs142971131	748124	G	0.987097	0.112853	0.0116176	9.40E-22	249434	0.0718776	0.0118295	1.23E-09	0.097293
195	4	4:854068_TGAC_T	854068	TGAC	0.979051	0.103865	0.00898938	1.50E-31	258673	0.0538762	0.00939166	9.66E-09	-0.00274033
196	4	rs547595393	966007	C	0.994471	0.170347	0.0187554	1.40E-20	221692	0.13734	0.0189833	4.66E-13	-0.0173386
196	4	rs150523349	996501	G	0.854075	0.0742979	0.00298377	2.40E-152	385966	0.0439179	0.00477587	3.72E-20	0.534398
196	4	rs6829296	1000138	C	0.64069	0.0130438	0.00217184	2.10E-10	394993	0.0263607	0.00376895	2.67E-12	0.442498
196	4	rs4505759	1003022	C	0.693487	-0.0618336	0.00226526	1.20E-179	392514	-0.0622277	0.00338124	1.22E-75	0.0967298
196	4	rs143614383	1006913	C	0.995368	-0.153246	0.0159062	2.80E-23	367627	-0.0922772	0.0164851	2.17E-08	-0.0145733
196	4	rs111632154	1012300	T	0.952432	0.0888448	0.00493748	9.60E-75	388044	0.0788257	0.0061599	1.71E-37	0.158573
196	4	rs559902765	1016980	C	0.994019	0.181908	0.020421	6.00E-19	172935	0.119097	0.0207637	9.70E-09	0.0862077
196	4	rs112688410	1036300	C	0.853101	0.0320319	0.00297098	1.00E-29	387662	-0.0304213	0.00377461	7.66E-16	0.20442
196	4	rs11724371	1052125	T	0.2163	0.0235768	0.00253485	4.60E-21	393728	0.0204401	0.00271339	4.96E-14	0.0100364
196	4	rs374783381	1112397	C	0.883538	0.0271677	0.00343988	1.60E-15	352233	0.0236949	0.00365584	9.09E-11	0.0186389
197	4	rs368222845	1392236	G	0.995172	0.182344	0.0234519	2.70E-16	162263	0.135409	0.0235669	9.15E-09	0
198	4	rs1902177	15099037	C	0.418258	-0.016183	0.00210948	1.50E-14	396107	-0.0161911	0.00210963	1.66E-14	-0.000557032
199	4	rs2174633	17917781	A	0.26369	-0.0162694	0.00236488	1.80E-12	394982	-0.0162795	0.00236502	5.84E-12	0
200	4	rs1386625	38361120	A	0.0970105	0.049771	0.00355868	6.90E-49	386459	0.049771	0.00355958	2.00E-44	0
201	4	rs56921221	54352164	G	0.850946	-0.025981	0.00292435	5.50E-20	395377	-0.0259896	0.00292468	6.32E-19	-0.00436626
202	4	rs4864530	55895880	C	0.609576	0.0154278	0.00213821	1.10E-14	394167	0.0154246	0.00213838	5.47E-13	0.00364162
203	4	4:57756831_GA_G	57756831	GA	0.610893	-0.0219606	0.00214933	4.20E-24	390522	-0.0220808	0.00214964	9.44E-25	0
204	4	rs3775770	70724270	C	0.7043	0.0127911	0.0022766	1.80E-09	397361	0.0131086	0.00227686	8.54E-09	0.0111597
205	4	rs11729023	71991184	C	0.879432	-0.0272477	0.00320468	7.60E-19	393839	-0.0273124	0.00320521	1.58E-17	-0.00502757
206	4	rs11930058	77904310	G	0.844653	0.0251604	0.0028729	1.10E-19	396001	0.025082	0.00287327	2.56E-18	-0.00389861
207	4	rs11731267	84469852	C	0.86704	-0.0207114	0.00308127	2.70E-12	391862	-0.0203845	0.0030821	3.74E-11	0.0172701
208	4	rs17010957	86719165	T	0.851673	-0.0316563	0.00295464	1.40E-29	388841	-0.0297782	0.00295679	7.41E-24	-0.0136584
209	4	rs11434868	87956716	G	0.420612	0.0220249	0.00212502	3.30E-26	389678	0.0241256	0.00213031	9.88E-30	0.0340987
210	4	rs765387398	88065156	G	0.998661	0.208736	0.0295938	1.00E-13	366221	0.188644	0.0296177	1.90E-10	0.00772761
211	4	rs4287972	88645798	C	0.501958	-0.0230613	0.00208426	5.00E-30	394849	-0.0189792	0.00213922	7.18E-19	-0.121887
212	4	rs17013212	88754060	C	0.86028	0.0402501	0.00300077	8.30E-43	396133	0.0297648	0.00307709	3.93E-22	0.0844949
212	4	rs1463103	88794878	G	0.143851	0.0428281	0.00296287	1.20E-51	396539	0.0215212	0.0033136	8.31E-11	0.416304
212	4	rs11934731	88831249	G	0.32002	0.0379469	0.00223545	2.30E-70	394168	0.0202705	0.00281439	5.91E-13	0.538317
212	4	rs59878318	88846766	G	0.506379	0.0302616	0.00230336	5.10E-40	323279	0.0167447	0.00264242	2.34E-10	0.00487176
213	4	rs34166467	95158649	T	0.428665	-0.0198763	0.00213361	5.90E-22	384650	-0.015215	0.00231224	4.70E-11	0.364493
213	4	rs28733161	95175869	T	0.82211	-0.0298387	0.00273499	4.90E-30	391992	-0.0198808	0.00298594	2.77E-11	-0.16154
214	4	rs71581597	95557567	C	0.673272	0.0188892	0.00250171	3.70E-15	311510	0.0169505	0.00255495	3.26E-11	-0.00126262
215	4	rs565931739	104590005	C	0.83525	0.0187828	0.00287021	2.70E-12	378342	0.0192443	0.00287231	2.09E-11	-0.0333063
216	4	rs528845403	104780790	A	0.989983	0.0660313	0.0112858	8.30E-11	339570	0.0689698	0.0112963	1.02E-09	0.0250312
217	4	rs62331124	106034930	A	0.686746	-0.0187747	0.00225295	2.70E-17	392762	-0.0148065	0.00236319	3.72E-10	-0.30268
217	4	rs66758084	106045496	A	0.818754	0.0223789	0.00273672	7.40E-18	385873	0.0171563	0.00286968	2.25E-09	-0.0110026
218	4	rs1393824	109171067	C	0.525763	0.0115372	0.0020863	3.00E-09	395212	0.0118818	0.00208661	1.24E-08	0
219	4	rs56055826	119789424	T	0.939746	0.0254409	0.00441069	5.10E-09	389364	0.0256563	0.00441126	6.02E-09	-0.01166
220	4	rs77431781	124534992	A	0.923715	0.0244211	0.00402233	8.40E-11	376207	0.0234955	0.00402748	5.42E-09	-0.0453258
221	4	rs34571451	125540492	T	0.688821	-0.015249	0.00226138	8.10E-13	391280	-0.0146771	0.00226408	9.02E-11	0.00980495
222	4	rs313146	127528392	G	0.671452	-0.015571	0.00222866	7.50E-14	391423	-0.0127329	0.00227453	2.17E-08	-0.199833
222	4	rs72921443	127528506	C	0.91981	0.0282767	0.00382996	3.30E-15	396402	0.0240101	0.00390884	8.12E-10	0
223	4	rs4576021	145713769	C	0.580659	-0.0207263	0.00211784	1.20E-23	392665	-0.0172763	0.00213426	5.74E-16	0.117368
224	4	rs6844904	146167657	G	0.168255	-0.0343781	0.00278532	1.90E-37	394936	-0.030664	0.00280772	9.12E-28	-0.0476908
225	4	rs6816078	146835790	C	0.595844	0.0187174	0.00212203	2.90E-18	395487	0.016862	0.00212615	2.18E-15	0
226	4	4:157511450_GT_G	157511450	GT	0.611246	0.0203455	0.00214643	1.00E-21	391722	0.0204438	0.00214672	1.68E-21	0.00646238
227	4	rs11100606	166270842	A	0.689833	-0.0160602	0.0022584	7.20E-12	393011	-0.0160358	0.00225868	1.25E-12	0.0063566
228	4	rs4695886	174723835	T	0.593397	-0.0129689	0.00213276	2.10E-09	390806	-0.0126909	0.00213313	2.69E-09	0.0146884
229	4	rs1396190	175131374	C	0.711227	-0.0128053	0.00228979	5.30E-09	398302	-0.0125874	0.0022902	3.88E-08	0.00559545
230	4	rs907366	184212220	G	0.241816	0.0156106	0.00242802	7.70E-12	396819	0.0156726	0.00242818	1.09E-10	-3.46E-05
231	4	rs327098	187639283	G	0.803026	-0.0169416	0.00261482	1.30E-10	396583	-0.016941	0.00261496	9.26E-11	0
232	5	rs6870556	31134837	G	0.375507	0.0191099	0.002151	1.50E-19	395095	0.0193549	0.00215126	2.32E-19	0.00126809
233	5	rs1428968	36646946	C	0.819619	-0.0231386	0.00271286	9.50E-19	393983	-0.0237103	0.00271342	2.37E-18	-0.00647649
234	5	rs13179493	39426307	T	0.707768	-0.0323912	0.00231933	4.20E-49	385169	-0.0225096	0.00252552	4.97E-19	-0.397781
234	5	rs3812039	39426327	T	0.721791	0.0323144	0.00233175	2.00E-45	392515	0.0236097	0.00253888	1.41E-20	0.0130747
235	5	rs13189192	41743677	G	0.837682	-0.0229165	0.00295478	1.00E-14	361116	-0.0200281	0.00313157	1.60E-10	0.191903
236	5	rs10035253	42215812	G	0.32013	0.0202138	0.00223753	3.40E-21	393401	0.0256323	0.00228903	4.18E-29	0.109997
237	5	rs11741390	42525352	C	0.533866	-0.0225073	0.00208806	4.40E-29	395056	-0.0213543	0.00223532	1.26E-21	-0.119108
238	5	rs36110641	42647676	C	0.824256	-0.0192149	0.00280017	1.50E-12	377441	-0.0296476	0.00297531	2.18E-23	-0.00332644
238	5	rs4637559	42697768	G	0.249825	0.0153008	0.00240692	8.90E-12	394865	0.0178132	0.00241774	1.74E-13	-0.0847373
238	5	rs35352645	42756121	C	0.229334	0.017085	0.0026695	1.10E-11	340383	0.0179915	0.00291519	6.76E-10	0.00160257
239	5	rs6870880	50256207	G	0.593281	0.0168542	0.00213014	5.30E-15	391538	0.0174123	0.0021522	5.95E-16	-0.118716
240	5	rs7349819	50590195	G	0.574601	0.0176002	0.00211386	5.20E-16	392485	0.0138244	0.00220015	3.31E-10	-0.228594
241	5	rs77972482	50791087	T	0.900104	-0.0360542	0.00347472	1.60E-24	394836	-0.0260436	0.00358503	3.74E-13	-0.0780122
242	5	rs5867818	51948395	A	0.18837	0.0208375	0.00266272	5.50E-17	395482	0.0188232	0.00268412	2.34E-12	0.0420107
243	5	rs4074793	52193125	A	0.92455	-0.032639	0.00394478	4.10E-17	394916	-0.0331885	0.00395365	4.68E-17	-0.00122822
244	5	rs11398788	54795516	A	0.10382	-0.033151	0.00340957	3.60E-23	396311	-0.0278145	0.00343949	6.12E-16	0.113787
244	5	rs75567174	54810466	T	0.905802	-0.0363671	0.00356443	1.20E-24	395408	-0.033831	0.00359282	4.67E-21	-0.042073
245	5	rs67820074	55009278	A	0.955451	-0.0351694	0.00504499	3.60E-12	395726	-0.034594	0.00506011	8.11E-12	0.00769798
246	5	rs6449774	64451301	G	0.446551	-0.012717	0.00210733	2.40E-09	390626	-0.0126201	0.00210764	2.13E-09	0.00384457
247	5	rs7378773	67104334	T	0.276524	0.0139554	0.00233666	4.30E-09	392489	0.0141798	0.0023369	1.30E-09	0.00314742
248	5	rs246562	71810246	G	0.81176	-0.0153251	0.00266673	4.80E-09	394531	-0.0152513	0.00266753	1.08E-08	0.0155866
249	5	rs155511	72236003	G	0.463539	0.0125842	0.00208832	2.20E-09	395327	0.0128668	0.00208881	7.28E-10	0.000830099
250	5	rs10805874	72607981	T	0.309167	0.0213493	0.00227042	3.20E-21	389348	0.0217857	0.00227126	8.65E-22	-0.0144547
251	5	rs392079	73441848	G	0.647543	0.0132235	0.00218558	2.00E-09	393248	0.0134387	0.00218682	7.98E-10	-0.0234572
252	5	rs10065639	73690349	A	0.752689	-0.015239	0.002419	1.50E-11	393587	-0.0148844	0.00242042	7.77E-10	0.000819094
253	5	rs10045962	78217695	C	0.652028	-0.0131696	0.0021938	1.10E-10	392618	-0.0128483	0.00219406	4.74E-09	0.00307648
254	5	rs147399060	80281743	G	0.722279	-0.0304938	0.00235735	1.40E-41	384472	-0.0306569	0.0023581	1.21E-38	0.00284199
255	5	rs35742750	82431210	C	0.572434	0.0132787	0.00213382	6.60E-11	384704	0.0132923	0.00213414	4.71E-10	-0.00134673
256	5	rs17585072	89023793	A	0.965427	-0.0356646	0.00568614	2.80E-10	397265	-0.0350057	0.00568657	7.47E-10	0.00345952
257	5	rs3922468	95613007	G	0.331466	-0.0167826	0.00222028	2.80E-15	392441	-0.0167396	0.00222045	4.74E-14	-0.000227263
258	5	rs758752368	100015927	TG	0.517768	-0.0166788	0.00208892	9.40E-17	393468	-0.0166529	0.00208909	1.57E-15	0.00202544
259	5	rs1045706	108714298	T	0.407335	-0.0148538	0.00211502	1.60E-12	396982	-0.0147939	0.00211516	2.67E-12	-0.00176437
260	5	rs6864688	112054086	C	0.467834	0.0145225	0.00208701	1.90E-13	395343	0.0144968	0.00208714	3.76E-12	0
261	5	rs9327298	122850321	G	0.742284	0.0253953	0.00238053	5.10E-28	395395	0.0255693	0.00238091	6.66E-27	0.000165807
262	5	rs42916	127560659	C	0.260272	-0.0219277	0.00237873	2.80E-20	393488	-0.0203624	0.00249144	3.01E-16	-0.214897
263	5	rs4836373	127787610	T	0.497647	0.0225787	0.00208926	3.60E-29	392799	0.0141045	0.00228767	7.03E-10	0.315715
264	5	rs564789596	127941282	T	0.886253	0.0261111	0.00329242	2.90E-15	392299	0.0230386	0.00354923	8.52E-11	0.00213519
265	5	rs571173399	132441799	T	0.7678	-0.0242276	0.0024838	3.20E-24	389731	-0.0235556	0.00248458	2.53E-21	0.0100966
266	5	rs31211	134363145	G	0.749122	-0.0174344	0.00240319	3.00E-13	394972	-0.0177797	0.00240376	1.40E-13	0.0127855
267	5	rs6882422	135430668	G	0.88321	0.0301471	0.00326154	5.20E-22	390666	0.0300977	0.00326248	2.83E-20	0.00423619
268	5	rs9324890	142048307	A	0.723809	-0.0139783	0.00233545	1.40E-09	393189	-0.014165	0.00233563	1.32E-09	-0.00343406
269	5	rs2074636	142586694	A	0.684182	0.022456	0.00227209	2.00E-25	384278	0.0217408	0.00227368	1.16E-21	-0.0329068
270	5	rs6862531	143085953	G	0.812421	-0.0166798	0.00266564	9.10E-11	395917	-0.0157187	0.00266725	3.79E-09	0.00618042
271	5	rs368510	148787469	G	0.667357	-0.0282248	0.00220672	6.80E-40	396465	-0.0280103	0.00220742	6.79E-37	-0.0120015
272	5	rs7444282	154045280	G	0.795446	0.0194307	0.00258139	2.00E-15	395391	0.0193912	0.00258203	5.91E-14	0.000684562
273	5	rs6873969	156627387	G	0.536289	-0.0128631	0.00216996	1.40E-09	366120	-0.0127602	0.0021701	4.10E-09	-0.00591979
274	5	rs6885822	158263144	G	0.839753	0.0256839	0.00283769	3.20E-20	395598	0.0260126	0.00283834	4.97E-20	0
275	5	rs4868145	171577689	T	0.586559	-0.0122899	0.00212577	4.50E-09	391219	-0.0122444	0.00212591	8.43E-09	-0.00217948
276	5	rs35774141	173000834	A	0.395657	-0.0185889	0.00214453	1.30E-18	389821	-0.0187599	0.0021449	2.21E-18	-0.0123362
277	5	rs77822827	173378316	T	0.698547	-0.0131409	0.00227063	1.00E-09	394885	-0.0135699	0.00227107	2.30E-09	0.012816
278	5	rs335424	176975140	C	0.537859	0.0135462	0.00212714	3.10E-10	381183	0.0136089	0.00212746	1.59E-10	0
279	6	rs141046527	1615657	T	0.57189	-0.0131069	0.0021092	1.90E-11	387757	-0.0128627	0.00211025	1.09E-09	-0.00424873
280	6	rs9392366	2101913	G	0.669527	0.0140373	0.00221242	8.10E-10	389962	0.0142032	0.00221883	1.54E-10	0.0626572
281	6	rs6904395	2443181	T	0.711276	0.016838	0.00228872	1.80E-13	392591	0.0150326	0.00229866	6.16E-11	0.0134758
281	6	rs4320420	2496046	G	0.511643	0.0263349	0.00206947	4.50E-39	394553	0.0250827	0.00207252	1.02E-33	0.034724
281	6	rs1254725	2580727	T	0.635543	0.0154375	0.00216899	6.40E-12	387564	0.0137425	0.00217546	2.67E-10	0.0365571
282	6	rs6938004	2729604	C	0.415616	0.0131161	0.0020989	1.20E-10	394720	0.0120666	0.00210253	9.52E-09	0.00232797
283	6	rs9378485	6961571	T	0.613084	0.0160898	0.00212578	1.70E-15	393976	0.0149738	0.00214318	2.81E-12	-0.0304942
283	6	rs525678	7058857	A	0.0375775	0.0710899	0.00546624	1.10E-41	390703	0.0713652	0.00548648	1.11E-38	0.0523661
284	6	rs9379084	7231843	G	0.88414	0.0389254	0.00332461	4.70E-36	372916	0.0381324	0.00333501	2.83E-30	-0.0597774
284	6	rs2842352	7251037	C	0.851297	0.0189983	0.00291633	1.80E-11	392270	0.0208655	0.00294916	1.49E-12	0
285	6	rs9466056	21384613	A	0.379894	-0.0119076	0.00212156	5.20E-09	398321	-0.0123083	0.00212353	6.79E-09	0.0257671
286	6	rs7762532	21806789	C	0.800152	-0.018944	0.0026028	8.00E-13	389846	-0.0157233	0.00261213	1.75E-09	-0.0783551
286	6	rs74971894	21888517	A	0.884402	0.0426314	0.00322976	3.50E-40	395890	0.0417216	0.00324186	6.67E-38	0.00530149
287	6	rs2858996	26094026	G	0.765442	0.0151712	0.00243484	7.00E-10	396789	0.0140953	0.00243812	7.42E-09	0.0227475
288	6	rs4711112	26470862	A	0.210809	-0.0190246	0.0025286	1.90E-13	397020	-0.0148808	0.0026094	1.18E-08	0.0481647
289	6	rs540860509	27244243	C	0.936831	-0.0468704	0.00653071	1.30E-10	167297	-0.0412671	0.00654014	2.79E-10	-0.00260432
290	6	rs3130825	29223493	G	0.87947	-0.0208387	0.00317377	1.60E-09	395541	-0.0235109	0.00318954	1.69E-13	-0.0121571
291	6	rs28367493	29644337	A	0.809284	-0.0217788	0.00296537	1.60E-11	311161	-0.0181355	0.00297564	1.10E-09	-0.0165568
292	6	rs201604542	29788957	T	0.99114	0.105892	0.0150623	5.60E-13	211960	0.0880905	0.0151384	5.92E-09	-0.0172719
292	6	rs9258644	29822082	A	0.813026	-0.0268138	0.00302296	2.50E-17	303979	-0.0183744	0.00319364	8.74E-09	-0.0508419
292	6	rs1071742	29910759	T	0.715551	-0.0224179	0.00244144	2.00E-17	348068	-0.0268801	0.00248216	2.50E-27	0.0502419
292	6	rs7768235	29923248	G	0.484733	0.0219262	0.00208885	6.50E-25	387466	0.0202651	0.00227194	4.67E-19	-0.151507
293	6	rs9261281	30035341	G	0.97166	0.0377761	0.00622433	1.20E-09	395882	0.0576377	0.00642549	2.96E-19	-0.0205234
294	6	rs6920820	30969938	C	0.987532	0.0557301	0.00930929	2.20E-09	395809	0.0618792	0.00938972	4.40E-11	-0.00385591
295	6	rs114029601	31329029	C	0.986112	0.0823935	0.0112534	2.40E-13	243488	0.0677741	0.0114187	2.93E-09	0.211484
295	6	rs13220896	31369662	G	0.959367	0.0407174	0.0052275	4.30E-15	396449	0.0336022	0.00533276	2.96E-10	-0.0162048
296	6	rs2894381	32682228	G	0.7902	-0.0142926	0.00258179	5.60E-09	382197	-0.0174163	0.00259267	1.85E-11	0.00969387
297	6	rs9296149	35345814	T	0.967925	0.0401859	0.00586891	1.90E-12	394940	-0.206891	0.0158103	3.97E-39	0.830207
297	6	rs9296151	35379770	G	0.963591	0.0461263	0.00552353	9.00E-17	394543	0.275178	0.0165343	3.41E-62	0.435154
297	6	rs2076168	35389999	G	0.217211	-0.0157943	0.00250948	3.90E-10	394429	-0.0737962	0.00421206	1.00E-68	-0.103675
297	6	rs11755391	35420967	G	0.390124	-0.0122178	0.00212073	4.70E-09	394689	-0.0163364	0.00213807	2.16E-14	0.00283049
298	6	rs2504101	39827490	A	0.419097	0.0144852	0.00210142	3.20E-12	392834	0.0151722	0.00210215	5.30E-13	0.00598179
299	6	rs998584	43757896	C	0.517204	-0.0147753	0.00206934	8.20E-15	394967	-0.0148477	0.0020709	7.52E-13	0.0284005
299	6	rs10948100	43855451	G	0.367208	-0.0124999	0.00214602	4.10E-09	394664	-0.0121023	0.00214759	1.75E-08	1.94E-05
300	6	rs45573936	44198362	T	0.972666	0.0397511	0.0063307	2.80E-09	396362	0.0395664	0.00634162	4.40E-10	-0.0173504
301	6	rs79036082	44534382	T	0.921816	0.0265978	0.00386656	3.00E-11	391960	-0.0768665	0.00522172	4.76E-49	0.0288383
301	6	rs491616	44562107	G	0.914406	0.024914	0.00375301	4.70E-10	383102	0.312839	0.0101469	1.01E-208	0.896213
301	6	rs575445	44562693	C	0.459225	-0.0143973	0.00207417	2.30E-12	395296	-0.172669	0.00584134	4.91E-192	0.033501
301	6	rs11442031	44612801	T	0.69302	-0.0126953	0.00227125	2.20E-09	384844	-0.0165506	0.00248021	2.51E-11	-0.0570085
301	6	rs1283935	44632969	T	0.0886634	-0.0402605	0.00365172	1.70E-28	391880	-0.0389579	0.00367814	3.26E-26	-0.00712371
302	6	rs112360218	44744183	T	0.809014	0.0325713	0.00270096	1.70E-36	374579	0.0349256	0.00273161	1.97E-37	0.0822047
302	6	rs5875893	44781313	G	0.541305	-0.033913	0.00211339	2.70E-60	380616	-0.0243199	0.00228093	1.53E-26	-0.0316374
302	6	rs553012877	44855668	G	0.997007	0.215506	0.0254463	6.20E-17	218530	0.146053	0.0256453	1.23E-08	-0.00399529
303	6	rs183066049	45060471	C	0.993327	0.155828	0.0140145	3.80E-29	324319	0.0937275	0.014524	1.09E-10	0.271921
303	6	rs75230517	45106438	G	0.94895	0.107672	0.0046998	2.70E-125	394212	0.0733712	0.00520697	4.32E-45	0.182868
303	6	rs796831889	45183951	A	0.982457	0.085711	0.00984397	5.00E-21	252824	0.0668445	0.00997257	2.04E-11	0.0294398
303	6	6:45190454_CAT_C	45190454	CAT	0.99455	0.179943	0.0170966	2.60E-29	266492	0.121916	0.0174135	2.54E-12	-0.0048791
303	6	rs574055998	45277715	C	0.996556	0.122499	0.0189431	3.00E-10	342915	0.108744	0.0189872	1.02E-08	0.0206677
304	6	rs6941594	45857952	G	0.586888	0.0133542	0.00209918	7.90E-11	395311	0.0137106	0.00210166	6.86E-11	0.00938638
305	6	6:53799235_TA_T	53799235	TA	0.381165	-0.0171947	0.00216308	2.50E-17	382650	-0.0191139	0.00216716	1.15E-18	-0.00459782
306	6	rs10807491	55268812	A	0.253267	0.0168241	0.0023756	2.20E-14	395695	0.0254462	0.0024264	9.89E-26	0.164706
306	6	rs4334972	55349136	G	0.789344	-0.0170956	0.00253747	9.20E-12	394470	-0.0165371	0.00265767	4.90E-10	0.0277407
307	6	rs77606322	55472628	T	0.967007	-0.0481123	0.00578043	8.90E-16	396149	-0.0554402	0.005808	1.35E-21	-0.0227345
307	6	rs116697020	55521629	G	0.97749	0.043537	0.00694869	6.90E-11	397530	0.0391855	0.00697293	1.91E-08	-0.0234356
307	6	rs541928175	55604267	C	0.935528	-0.0573308	0.00426136	2.30E-42	385459	-0.0536606	0.00439698	2.96E-34	-0.0325696
307	6	rs150445982	55676621	C	0.977225	-0.103724	0.00724849	5.50E-49	361004	-0.0578955	0.00826641	2.49E-12	-0.0279467
308	6	rs9475474	55785242	A	0.961409	0.0444693	0.00540517	1.20E-16	389599	0.0428726	0.00543951	3.23E-15	-0.0039167
308	6	6:55796852_AT_A	55796852	AT	0.983513	-0.148135	0.00969946	4.20E-55	276646	-0.0826741	0.0112726	2.23E-13	0.476521
308	6	rs550300074	55878914	T	0.986085	-0.155532	0.0107107	3.20E-52	268122	-0.0769356	0.0124338	6.11E-10	0.201666
308	6	rs72874231	55925194	G	0.941854	-0.0531478	0.00454596	8.80E-33	373072	-0.0344303	0.00487903	1.70E-12	-0.013073
309	6	rs79455288	56323550	G	0.950373	0.0370735	0.00476158	1.20E-15	394935	0.035364	0.00476326	1.13E-13	-0.0070257
309	6	rs112462597	56407806	C	0.949179	0.0372222	0.00470154	5.90E-16	396064	0.0339689	0.00471242	5.66E-13	0
310	6	rs79717953	74404771	C	0.990886	0.0914096	0.0111727	2.30E-16	374610	0.0875814	0.0111777	4.68E-15	-0.00611314
310	6	rs6453700	74495257	A	0.64632	0.0145758	0.00216077	5.80E-13	395714	0.0138267	0.00216196	1.60E-10	0.0306193
310	6	6:74499139_GT_G	74499139	GT	0.485463	0.0260552	0.00206415	1.10E-40	396713	0.0249569	0.00206882	1.65E-33	-0.0536633
311	6	rs181986557	74962192	C	0.99713	-0.132928	0.0209149	1.10E-12	337372	-0.117349	0.020943	2.10E-08	-0.00298477
312	6	6:82463477_CTT_C	82463477	CTT	0.685365	-0.0130685	0.00222975	2.00E-09	393937	-0.0139934	0.00223226	3.64E-10	0.0451192
313	6	6:83759052_TG_T	83759052	TG	0.300931	0.0257005	0.00225474	2.00E-31	394806	0.0258372	0.00225928	2.76E-30	0.035957
314	6	rs746406027	85274106	CACTT	0.759412	0.0175685	0.0024228	2.30E-11	393787	0.0146293	0.00244726	2.26E-09	-0.136651
315	6	rs9344512	86077751	C	0.737245	-0.0157182	0.00235873	7.90E-12	391866	-0.0132805	0.00238126	2.45E-08	0
316	6	rs314261	105453417	A	0.440635	-0.0133438	0.00208153	2.90E-10	395477	-0.0132725	0.00208176	1.82E-10	-0.00318887
317	6	rs72945685	107962470	C	0.888742	-0.0262775	0.00328817	6.90E-18	395021	-0.0264062	0.00328848	9.75E-16	0.000814665
318	6	rs77243579	109640864	A	0.658506	-0.0134244	0.00221689	2.60E-10	382149	-0.0132122	0.00221718	2.54E-09	-0.0125297
319	6	rs9386909	110842550	C	0.514794	0.0122358	0.00206943	2.60E-09	394827	0.0119279	0.00206987	8.28E-09	-0.00741565
320	6	rs1761622	118621078	C	0.882372	-0.018611	0.00322505	6.40E-09	391231	-0.0176237	0.00322572	4.67E-08	0.0056883
321	6	rs112521333	122136119	T	0.901966	0.0288678	0.00348055	2.90E-16	394246	0.0304486	0.00348168	2.22E-18	-0.00720471
322	6	rs1268119	126375581	T	0.279996	-0.0161574	0.00230892	1.00E-12	392959	-0.0170032	0.00233973	3.67E-13	0.0980807
323	6	rs9375477	127204623	A	0.844769	-0.0356555	0.00286118	7.70E-38	393303	-0.0165713	0.00296025	2.17E-08	-0.127131
324	6	rs727331	127399056	T	0.708708	-0.0201596	0.00227233	2.50E-19	396170	0.018523	0.00256025	4.66E-13	-0.206078
324	6	rs140418154	127412752	C	0.889177	0.0608081	0.00345904	3.10E-74	357933	0.0216856	0.00366192	3.18E-09	-0.0663132
324	6	rs2800704	127431488	A	0.904534	-0.0482303	0.00456329	3.90E-28	234785	-0.0317532	0.00460439	5.34E-12	0.00111459
324	6	rs147697812	127438966	A	0.957784	-0.0796983	0.00729314	1.70E-28	196277	-0.0536509	0.00735432	2.98E-13	0.0992889
324	6	6:127439017_GGAAGGAAA_G	127439017	GGAAGGAAA	0.861782	-0.074534	0.00387682	6.70E-86	235566	-0.0389518	0.00399382	1.79E-22	0.288934
324	6	rs9482773	127459552	G	0.523222	-0.0825259	0.00207006	0	393539	-0.0791687	0.00240744	3.59E-237	0.0201075
325	6	6:127789290_CA_C	127789290	CA	0.296495	-0.0205996	0.00250146	9.30E-18	323552	-0.0186472	0.0025075	1.03E-13	0.0070823
325	6	rs9401974	127884124	C	0.4945	0.0128816	0.00206767	1.50E-11	395197	0.0154159	0.00206999	9.53E-14	0.0184932
326	6	rs113898003	130341235	T	0.736617	-0.0259576	0.00234368	7.60E-31	396228	-0.0206992	0.00253674	3.36E-16	0.380896
326	6	rs9375695	130358944	G	0.30292	-0.0258385	0.00224722	8.70E-33	395967	-0.0186234	0.00243244	1.91E-14	0.0179204
327	6	rs536124151	131138645	T	0.830094	-0.0207392	0.00277678	3.70E-13	388351	-0.0158673	0.00281224	1.68E-08	-0.156324
328	6	rs4895901	131307182	T	0.626082	0.0275732	0.00213184	7.40E-40	396832	0.0257564	0.00215956	8.59E-33	-0.0106758
329	6	rs17061975	133240019	T	0.912743	-0.0354202	0.0036858	1.80E-23	390293	-0.0244477	0.00374689	6.81E-11	-0.147688
329	6	6:133339485_GA_G	133339485	GA	0.334988	0.0418907	0.00219396	4.80E-87	393539	0.0256943	0.00229089	3.41E-29	0.224324
330	6	rs4895959	133575875	C	0.457948	0.0588105	0.00207474	8.30E-190	394492	0.0417399	0.00233228	1.25E-71	0.454306
330	6	rs761390078	133603742	A	0.705143	0.0468823	0.00261408	1.20E-78	296968	0.0231308	0.00287419	8.43E-16	-0.111602
330	6	rs2235485	133703325	A	0.838459	0.0264314	0.0028056	2.70E-22	396089	0.022584	0.00284288	1.96E-15	0.026188
331	6	rs3822939	133849789	A	0.462325	0.0294909	0.00207153	1.10E-49	395762	0.0213836	0.00210108	2.50E-24	-0.00129426
332	6	rs9376164	136227254	G	0.865572	0.0328638	0.00303151	1.70E-30	394881	0.026149	0.00317879	1.93E-16	-0.301568
332	6	rs12209685	136228675	C	0.619992	-0.0215522	0.00214124	7.70E-27	390916	-0.0168974	0.00224545	5.27E-14	0.00265079
333	6	rs536371583	139616716	T	0.832317	0.019629	0.00284555	8.70E-13	373715	0.0198543	0.00284609	3.04E-12	0.00585594
334	6	rs6935952	148829441	G	0.445922	0.0198274	0.00217409	1.80E-17	361594	0.0197086	0.00217508	1.29E-19	-0.00113344
335	6	rs367763803	151715281	G	0.378163	0.0174612	0.00225771	1.10E-15	352323	0.014586	0.00230496	2.48E-10	-0.0326458
335	6	rs373421938	151759930	C	0.912468	0.0275566	0.0038978	9.30E-14	348033	0.0282403	0.003914	5.39E-13	0.00803215
336	6	rs4455680	151863505	G	0.778593	-0.0590047	0.0025997	2.40E-119	362026	-0.0184012	0.00286096	1.26E-10	0.270819
336	6	rs11428711	151892456	A	0.233895	-0.0430656	0.0024627	1.60E-73	388358	-0.0304604	0.00291466	1.45E-25	0.165102
336	6	rs1871859	151898506	C	0.876842	0.105936	0.00314524	5.20E-255	394245	0.0642569	0.00432179	5.31E-50	0.58716
336	6	rs1891002	151900047	T	0.710451	0.0883992	0.00227371	0	395661	0.0395125	0.00320005	5.03E-35	0.0445741
336	6	rs544235145	151952411	T	0.995733	0.213029	0.0178936	4.90E-34	310347	0.128738	0.0182721	1.85E-12	-0.0231193
336	6	rs371672993	151956755	GCACATGCACA	0.611117	-0.0594769	0.002181	5.80E-178	372895	-0.0170965	0.00253465	1.53E-11	-0.1927
336	6	rs10484920	151979047	A	0.94224	0.0391271	0.00443909	1.20E-18	393771	0.0286266	0.00466733	8.60E-10	-0.107233
336	6	rs6905582	152000454	G	0.829834	0.0619041	0.00277216	2.50E-116	388731	0.0245288	0.00308808	1.97E-15	-0.209266
336	6	rs2982573	152010534	T	0.580356	-0.0811273	0.00209324	0	394313	-0.0494363	0.00242608	2.68E-92	0.173777
336	6	rs1890010	152085275	C	0.291135	-0.0477196	0.00227326	1.10E-103	395609	-0.0268632	0.00247546	1.96E-27	0.1156
336	6	rs115192536	152100932	G	0.932523	-0.0533281	0.00432595	1.20E-37	358545	-0.0272306	0.00439375	5.73E-10	0.0393598
336	6	rs2234693	152163335	T	0.543176	-0.0183545	0.00207032	3.50E-20	397060	-0.0120927	0.00210199	8.77E-09	0.0485054
336	6	rs547908752	152220787	C	0.979185	0.0796626	0.00738594	2.10E-27	379770	0.0471092	0.00757971	5.13E-10	0.0329504
337	6	rs2813495	152476952	G	0.224086	-0.0146959	0.00247268	2.00E-09	397286	-0.0203528	0.00248584	2.67E-16	9.62E-05
337	6	rs557408368	152552919	A	0.950921	0.0358428	0.00543424	1.40E-11	306427	0.032793	0.00544844	1.76E-09	-0.058478
337	6	rs17215781	152570274	A	0.925541	-0.029709	0.00392955	8.50E-14	396867	-0.02445	0.00406151	1.74E-09	-0.23735
337	6	rs633891	152592751	C	0.562958	0.0164718	0.00210163	9.40E-16	388621	0.0164766	0.00216663	2.86E-14	-0.00301221
338	6	rs12196629	155329403	C	0.839976	-0.0288395	0.00282655	6.00E-26	393211	-0.0286191	0.00282936	4.74E-24	-0.0100394
338	6	rs9397763	155342597	T	0.895644	-0.0222572	0.00346223	6.00E-10	376959	-0.0244627	0.00346433	1.65E-12	0.0179987
338	6	rs62427108	155436821	C	0.945026	0.024906	0.00454214	3.40E-09	394049	0.0250681	0.00454707	3.53E-08	0.00103603
339	6	rs12214204	157390672	A	0.830666	0.0176201	0.00276568	3.80E-10	392542	0.0178216	0.00276679	1.18E-10	0.00657094
340	6	rs35267182	158875546	C	0.665927	-0.0138877	0.0021919	8.80E-11	395141	-0.0143745	0.00219294	5.57E-11	0.00496171
341	6	rs4709746	164133001	C	0.866245	0.0342644	0.00305351	4.90E-32	390856	0.0344436	0.00305414	1.69E-29	0.0073631
342	6	rs199528644	168128170	G	0.897357	-0.0264061	0.00341146	1.90E-14	393972	-0.0311319	0.00343422	1.24E-19	0.114155
343	6	rs28585071	168432467	G	0.824464	0.0278591	0.00272457	2.50E-25	393058	0.0306763	0.00274283	4.87E-29	0
344	7	rs62429411	49672	C	0.422274	-0.0137011	0.00213471	6.80E-11	376922	-0.0137678	0.0021349	1.13E-10	-0.00511106
345	7	rs144787122	2296552	A	0.996198	0.0958658	0.0167101	3.70E-09	396224	0.0951822	0.0167133	1.23E-08	0.0120856
346	7	rs2969072	2530431	A	0.325417	0.0140817	0.00219653	7.20E-12	395638	0.0135566	0.00219817	6.95E-10	-0.0346977
347	7	rs798544	2763102	C	0.70271	-0.0139664	0.0022482	2.10E-10	396848	-0.0136741	0.00224981	1.22E-09	0
348	7	rs10232074	15300375	C	0.79271	-0.0155844	0.00254691	4.60E-11	393126	-0.0141604	0.00256315	3.30E-08	-0.0959401
349	7	rs73290427	15506110	G	0.823193	0.0160479	0.00269975	2.20E-09	395008	0.0173149	0.00272456	2.08E-10	0.0160193
350	7	rs111428477	15654044	G	0.315471	-0.0283842	0.00223175	4.10E-39	389467	-0.0177206	0.00245999	5.87E-13	0.419264
350	7	rs6942739	15718531	C	0.292315	-0.0329709	0.00227694	3.80E-52	390540	-0.0273136	0.00251945	2.20E-27	0.00760682
351	7	rs10278969	15957810	G	0.33857	0.0165916	0.00217078	4.40E-14	397068	0.0156441	0.00217439	6.26E-13	-0.00240462
352	7	rs772748664	18018437	GA	0.487035	0.013192	0.00209929	1.70E-10	380588	0.0136066	0.00209955	9.13E-11	-0.00600575
353	7	rs12700058	19572001	T	0.325239	0.0157039	0.00219549	5.40E-14	396115	0.015374	0.0021964	2.57E-12	-0.00442494
354	7	rs11763267	20052860	T	0.805743	0.0228397	0.00260385	2.20E-17	394824	0.0232946	0.00260571	3.90E-19	-0.0293101
355	7	rs34786826	20360155	T	0.868401	-0.0268132	0.00312504	1.30E-16	375426	-0.0261731	0.00312713	5.78E-17	0.00569481
356	7	rs87	25699861	A	0.199939	-0.0393006	0.00257747	7.30E-56	394121	-0.0414481	0.00258357	6.40E-58	-0.0327036
357	7	rs10245353	25858614	C	0.809051	-0.0173671	0.00262496	2.70E-11	393646	-0.0192114	0.00263003	2.78E-13	-0.0276741
357	7	rs7798002	25860580	G	0.806545	-0.0169036	0.00260483	5.30E-11	395803	-0.0184116	0.00260912	1.71E-12	-0.00022667
358	7	rs1859165	27218468	T	0.0943423	0.040046	0.00351978	1.10E-30	395776	0.0270674	0.00384405	1.90E-12	0.0535969
358	7	rs17472350	27231045	T	0.977153	0.0765994	0.00700756	7.70E-29	382148	0.0929458	0.00736698	1.71E-36	-0.0654703
358	7	rs17501292	27241473	T	0.824491	0.0249355	0.00273034	2.50E-22	388402	0.0204771	0.00280265	2.75E-13	0.209202
358	7	rs7812039	27248891	C	0.18514	0.0190471	0.0026434	1.50E-13	397491	0.0173353	0.0030195	9.40E-09	-0.022731
359	7	rs201865685	27653025	AT	0.846619	0.0319127	0.00292307	7.50E-28	377588	0.0180553	0.00317992	1.36E-08	-0.165184
360	7	rs2040666	27968193	A	0.710705	-0.0314933	0.00226784	3.80E-44	396120	-0.0226257	0.00253473	4.41E-19	-0.443144
360	7	rs10239787	27970153	C	0.670609	0.0324828	0.00219309	5.20E-49	394237	0.0175298	0.00262192	2.30E-11	-0.0294644
361	7	rs71539572	28609388	C	0.773615	-0.0220222	0.00245995	4.50E-20	395348	-0.0198496	0.00247088	9.48E-16	-0.0787372
361	7	rs982948	28708864	G	0.57151	0.0139173	0.00214582	1.90E-11	371615	0.0133119	0.00215395	6.40E-10	-0.0081639
361	7	rs757980	28725536	G	0.247629	0.0398868	0.00240713	3.60E-64	387930	0.0370222	0.00246434	5.18E-51	-0.23693
362	7	7:28830059_GAGAGAGAGAGAGAGAGAGAT_G	28830059	GAGAGAGAGAGAGAGAGAGAT	0.562152	-0.0215915	0.00236428	4.00E-20	304509	-0.015483	0.00242024	1.58E-10	-0.0137569
363	7	rs62459989	29853084	C	0.820811	-0.0184612	0.00268998	4.50E-13	393721	-0.0181818	0.00269162	1.43E-11	0.0139102
364	7	rs28362709	30955539	G	0.771073	0.0451269	0.00245392	2.00E-80	393919	0.045478	0.00245571	1.44E-76	0.00198422
365	7	rs564512580	37651804	C	0.994973	-0.152658	0.0207295	6.20E-14	194929	-0.114145	0.0207701	3.89E-08	-0.00260078
365	7	rs575416182	37735631	A	0.995841	-0.211863	0.0223946	2.40E-22	201667	-0.151457	0.0224531	1.53E-11	-0.00276171
366	7	rs548948244	37887288	C	0.994202	-0.189802	0.0185719	8.90E-26	210675	-0.141586	0.0186365	3.02E-14	0.0888967
366	7	rs10264106	37947818	A	0.813689	-0.0516466	0.00264134	5.70E-85	395848	-0.0527497	0.00267308	1.11E-86	-0.0653379
366	7	rs2598095	37985998	G	0.478127	0.0168019	0.00206849	3.00E-17	392469	0.015055	0.00212165	1.29E-12	-0.119927
366	7	rs200039274	38077359	A	0.936835	0.060475	0.00507693	8.90E-35	274617	0.0293188	0.00521951	1.94E-08	-0.259509
366	7	rs5883629	38099909	C	0.348529	-0.0631788	0.00215964	6.30E-198	394872	-0.0461664	0.00256296	1.54E-72	0.228011
366	7	rs758252496	38131437	A	0.848477	-0.0860655	0.00314617	1.60E-170	328566	-0.0458859	0.00350403	3.51E-39	-0.339418
366	7	rs560632070	38133434	C	0.345886	0.0604753	0.00256417	3.60E-127	281161	0.0258533	0.00281654	4.35E-20	-0.420514
366	7	rs6978070	38152923	G	0.665044	-0.0651231	0.00219771	1.10E-204	388628	-0.0191245	0.00276623	4.73E-12	-0.0057661
367	7	rs76990766	42606913	C	0.948822	-0.0469767	0.00466248	9.50E-24	396899	-0.039527	0.00490024	7.24E-16	0.317531
367	7	rs2330627	42696502	G	0.796616	-0.0232084	0.0026389	1.00E-18	371356	-0.0161609	0.0027738	5.67E-09	-0.0132086
368	7	rs1548607	50901491	A	0.672193	0.0208625	0.00218882	5.20E-23	396882	0.0207052	0.00218927	3.15E-21	0
369	7	rs377080180	74121005	A	0.931302	0.0250922	0.00410134	3.10E-10	389372	0.0250652	0.00410168	9.90E-10	-0.00610443
370	7	rs571356	83306489	G	0.681672	0.016134	0.00220913	1.10E-13	395678	0.0160581	0.00220935	3.64E-13	-0.00462218
371	7	7:83689041_ATT_A	83689041	ATT	0.8149	-0.0224762	0.00267639	1.20E-16	387797	-0.0220982	0.00267677	1.51E-16	-0.00680778
372	7	rs42032	92237426	G	0.737168	0.024398	0.00234347	1.00E-26	393740	0.0244598	0.00234418	1.73E-25	-0.00719648
373	7	rs6946681	95339454	C	0.785667	-0.0147193	0.00250512	5.20E-09	396525	-0.014019	0.00250675	2.24E-08	0.0101994
374	7	rs6966540	95727967	T	0.627187	-0.0212756	0.00212824	5.30E-24	395598	-0.0142235	0.00217783	6.53E-11	-0.0197247
375	7	rs1859279	96041731	T	0.632253	0.0203126	0.00214628	1.10E-21	391184	0.0183417	0.00214965	1.43E-17	-0.0289855
376	7	rs35108541	96143841	A	0.337007	-0.0491762	0.00218001	3.30E-124	394156	-0.0407315	0.00233374	3.25E-68	-0.299807
376	7	rs6465515	96157189	T	0.319127	0.0290797	0.00221084	2.90E-41	394419	0.0186653	0.00234154	1.57E-15	-0.0737522
377	7	rs17598306	96581811	C	0.868428	0.029887	0.00303973	5.30E-23	396844	0.0344396	0.0030641	2.60E-29	0.0561418
377	7	rs1724298	96647184	T	0.890258	-0.0342394	0.0033077	1.20E-25	391952	-0.0342122	0.00334609	1.54E-24	-0.141629
377	7	rs78456152	96718371	G	0.643353	0.0217886	0.00217317	7.80E-24	386638	0.0200982	0.00220061	6.66E-20	-0.00188791
378	7	rs45446698	99332948	T	0.957985	0.038737	0.00512132	3.80E-15	396920	0.0418214	0.00512688	3.43E-16	-0.0346062
379	7	rs11771799	99956436	T	0.856042	0.0186926	0.0031016	9.00E-11	353465	0.0190072	0.00310775	9.59E-10	0.0527164
380	7	rs576872277	100510437	G	0.586556	0.0155358	0.00216271	8.20E-13	369411	0.0152575	0.00216672	1.90E-12	0.0016353
381	7	rs212417	105494963	G	0.328616	0.030955	0.00219366	5.20E-48	394526	0.0313122	0.0021943	3.38E-46	0
382	7	rs35736414	118382943	C	0.759412	0.0192112	0.0030856	3.70E-09	240876	0.0213036	0.00309267	5.64E-12	0.018614
383	7	rs531968440	119789791	C	0.993818	-0.137415	0.0148705	2.80E-19	308380	-0.111778	0.0149846	8.68E-14	0.126594
384	7	rs188411183	120368354	A	0.913445	-0.0355306	0.00379861	1.00E-22	367253	-0.0226833	0.00385791	4.11E-09	-0.0101507
384	7	7:120439631_A_C	120439631	A	0.995442	-0.146578	0.0219232	3.90E-11	192130	-0.122302	0.0219386	2.48E-08	0.0121952
384	7	rs201852005	120519267	T	0.991683	-0.0973806	0.0133715	3.80E-14	284127	-0.0955926	0.0134464	1.17E-12	-0.00036719
385	7	rs529874871	120713655	C	0.996439	-0.290702	0.0205917	6.80E-50	278340	-0.207779	0.0206472	8.03E-24	0.00733438
385	7	rs564058644	120761041	AC	0.468385	0.050126	0.00255769	2.90E-86	256891	0.0244209	0.00267646	7.22E-20	0.157713
385	7	rs10214981	120816270	A	0.442458	0.0792205	0.0024462	3.70E-242	282848	0.0370633	0.00258354	1.13E-46	-0.201456
385	7	rs774863287	120894975	C	0.737926	-0.0834589	0.00261113	4.80E-237	316812	-0.0323167	0.00286729	1.83E-29	0.393658
385	7	rs798914	120907715	C	0.428197	-0.0688288	0.00209377	1.40E-250	389351	0.0292469	0.00260602	3.15E-29	0.408434
385	7	rs147514708	120935194	A	0.692034	-0.158009	0.00228165	0	372920	-0.0216463	0.00340995	2.18E-10	0.0795146
385	7	rs568261561	120948846	C	0.994577	-0.22718	0.0163058	1.10E-46	292040	-0.10334	0.0167967	7.63E-10	0.0655571
385	7	rs2707518	120954908	G	0.605911	-0.179756	0.00211927	0	383572	-0.0864139	0.00362978	2.83E-125	0.685845
385	7	rs10668066	120965464	G	0.753376	-0.188754	0.00239283	0	387710	-0.0515328	0.00458673	2.74E-29	-0.0509129
385	7	rs73440215	120970753	T	0.989869	-0.14947	0.0103283	7.40E-50	391537	-0.107969	0.0106606	4.16E-24	0.126109
385	7	7:120970768_GAAAAAAA_G	120970768	GAAAAAAA	0.60584	-0.125278	0.00222053	0	352735	-0.0238724	0.00287881	1.11E-16	0.0364075
385	7	rs185403618	120983853	A	0.99638	-0.20019	0.0225907	1.60E-19	227589	-0.126056	0.0226348	2.56E-08	-0.00517499
385	7	rs15427	120990120	C	0.913857	0.100729	0.00408318	1.60E-134	318691	0.034034	0.00429728	2.38E-15	-0.0234252
385	7	rs188714751	121025086	C	0.990268	-0.130862	0.0106202	5.30E-38	385391	0.0709538	0.0127849	2.86E-08	0.138415
385	7	7:121026746_CAT_C	121026746	CAT	0.677594	-0.167251	0.00231071	0	354038	-0.0381547	0.00372857	1.41E-24	0.00704738
385	7	rs189468016	121033358	T	0.997225	-0.223991	0.0224389	2.40E-24	300670	-0.159296	0.0225525	1.63E-12	-0.00460937
385	7	rs758648676	121035306	G	0.988612	-0.0814	0.0130396	2.10E-12	218884	-0.0729521	0.013064	2.35E-08	0.0201739
385	7	rs138090420	121036166	T	0.964549	-0.15916	0.00600492	5.40E-164	339178	-0.0726846	0.00743806	1.49E-22	0.0420248
385	7	rs747189731	121041744	A	0.945519	-0.104345	0.00629085	1.70E-69	205295	-0.0484411	0.0064661	6.81E-14	0.0129036
385	7	rs116171174	121083968	T	0.93462	-0.0805644	0.00557211	4.00E-50	220680	-0.0403099	0.0056234	7.60E-13	0.0212843
386	7	rs10488055	121441980	T	0.675471	-0.0180362	0.00220076	4.00E-16	394651	-0.015217	0.00221354	6.22E-12	-0.0596756
387	7	rs4731052	121868676	G	0.812683	-0.016264	0.00264623	2.00E-09	393095	-0.0166064	0.00265699	4.10E-10	0.00344907
388	7	rs62621812	127015083	G	0.979645	0.0953649	0.00748956	6.70E-40	374501	0.0780137	0.00792903	7.65E-23	0.372122
388	7	rs534049724	127019058	G	0.989759	0.112862	0.0119592	2.50E-23	288990	0.0733298	0.0126608	6.96E-09	0.00509764
389	7	rs6467589	135058554	G	0.292774	0.0133743	0.00226059	3.60E-09	396023	0.0132509	0.00226072	4.59E-09	-0.00167401
390	7	rs34760444	138666955	C	0.741941	0.0180849	0.00235284	2.00E-14	395326	0.018108	0.00235302	1.41E-14	0
391	7	rs2069442	150755205	G	0.744483	0.0217593	0.00235375	4.90E-21	397562	0.022192	0.00235444	4.28E-21	-0.0135496
392	7	7:150926301_CA_C	150926301	CA	0.312228	0.0143173	0.0022778	3.20E-10	376097	0.0150364	0.00227899	4.17E-11	-0.0280982
393	7	rs28665356	151120798	T	0.745622	0.0157725	0.00237097	1.30E-12	393001	0.0165135	0.00237224	3.38E-12	0
394	8	rs1982386	6371476	C	0.756512	0.016772	0.00244209	1.60E-11	393381	0.0181726	0.00244421	1.05E-13	0.0329081
394	8	rs2442599	6394151	G	0.27874	-0.0171584	0.00234604	2.10E-13	390536	-0.0181398	0.0023483	1.12E-14	-0.00120472
395	8	rs2728901	7995383	C	0.670953	-0.0370254	0.00351783	8.90E-26	158081	-0.0233452	0.00358309	7.25E-11	0.157947
395	8	rs139226993	7998557	A	0.53898	-0.0296112	0.0035114	3.20E-18	140998	-0.0220939	0.00355328	5.04E-10	-0.00543936
395	8	rs1712606	8035791	C	0.94442	0.0569145	0.00815012	1.20E-11	123909	0.0479996	0.00815886	4.03E-09	-0.0650746
396	8	8:8315011_CCAGAGAGGCT_C	8315011	CCAGAGAGGCT	0.546202	-0.0399107	0.00210628	4.80E-85	392679	-0.118038	0.00650095	1.13E-73	-0.141472
396	8	rs2921059	8317887	G	0.562523	-0.0401012	0.00212431	4.40E-82	388824	-0.100771	0.00348926	2.12E-183	0.167617
396	8	rs2921057	8318667	C	0.539521	-0.0394276	0.00209974	7.70E-82	394226	0.10232	0.0063611	3.24E-58	0.537414
396	8	rs2921042	8326470	C	0.746327	-0.0236619	0.00239825	2.40E-24	396811	0.0463963	0.00372856	1.52E-35	0.670808
396	8	rs35118033	8358089	T	0.728339	-0.0303695	0.0023557	6.10E-41	393458	-0.0873941	0.00653792	9.39E-41	0.887895
396	8	rs2980752	8358156	C	0.68443	-0.03258	0.00224965	2.50E-50	395182	0.0629304	0.0063755	5.58E-23	-0.526313
397	8	rs2929308	9084121	T	0.490279	0.0487802	0.00208931	2.00E-126	395643	0.0310927	0.00330141	4.60E-21	-0.243879
398	8	rs34597048	9219887	C	0.90389	-0.0455021	0.00373172	5.20E-37	357108	-0.021454	0.00385707	2.66E-08	0.120386
399	8	rs4383974	9619348	C	0.702353	-0.0182957	0.0022866	2.20E-17	395344	0.0207448	0.00270605	1.77E-14	0.103081
400	8	rs766272875	9724398	C	0.895007	-0.030531	0.00357669	6.50E-18	359456	-0.0432186	0.00365253	2.65E-32	0.0106755
401	8	rs17151318	10060683	C	0.574593	-0.0179328	0.00211286	1.80E-17	396002	-0.0145813	0.00211853	5.87E-12	0.00863073
402	8	rs2409701	10957723	G	0.489112	0.0393467	0.00209434	3.00E-83	393972	0.0383106	0.00209642	1.33E-74	0.00217993
403	8	rs59828823	11085045	C	0.901013	0.0225284	0.00352951	1.30E-10	388955	0.01997	0.00353324	1.59E-08	-0.0244976
404	8	rs2736340	11343973	C	0.745162	-0.0269985	0.00238875	2.60E-29	398738	-0.0214167	0.0033421	1.47E-10	0.499009
404	8	rs1382568	11351220	A	0.222416	0.0308596	0.00262272	2.10E-35	363162	0.0443851	0.00310532	2.41E-46	-0.0142574
405	8	rs13332	11706581	T	0.366214	0.0195604	0.00218394	3.40E-20	390332	0.0131877	0.00220119	2.08E-09	-0.0200168
406	8	rs57534651	12034582	G	0.609002	-0.0365826	0.00303279	3.40E-34	197190	-0.0202522	0.00310693	7.11E-11	-0.154802
406	8	rs541977430	12081808	G	0.476415	0.029191	0.00332467	4.20E-19	156675	0.0183962	0.00337124	4.85E-08	-0.0288315
406	8	rs10087422	12149239	C	0.453947	-0.0399103	0.0029756	3.40E-41	196742	-0.0227884	0.003128	3.21E-13	0.291507
406	8	rs137919848	12179666	T	0.555098	-0.0350525	0.00315329	8.50E-28	175880	-0.0187587	0.00329394	1.23E-08	0.0269828
407	8	rs150510736	12293873	C	0.66244	-0.0367802	0.00377323	6.00E-21	135661	-0.0256874	0.00381017	1.56E-11	0.00178718
408	8	rs77040936	13267571	T	0.872	0.0187269	0.00317576	3.60E-10	383903	0.0193347	0.0031768	1.16E-09	-0.00136565
409	8	rs749368	22501333	A	0.938986	-0.0361054	0.00439506	3.70E-17	390471	-0.0360481	0.00439544	2.38E-16	-0.000635043
410	8	rs13261573	25248615	G	0.751337	0.0183915	0.00241058	1.20E-15	398043	0.0183791	0.00241075	2.46E-14	0
411	8	rs6471752	49309167	C	0.846907	0.0248685	0.00290572	4.40E-19	394733	0.0250191	0.00290607	7.35E-18	0.00738705
412	8	rs72656010	57122215	T	0.86746	-0.0215022	0.00308898	1.20E-11	393915	-0.0216985	0.00308925	2.16E-12	0
413	8	rs4737933	69895506	G	0.441327	0.0147848	0.00216033	2.90E-11	375552	0.0147948	0.00216135	7.64E-12	0.0235681
414	8	rs11988286	70182015	A	0.781496	0.0263849	0.00253612	1.70E-27	393403	0.0257468	0.00253737	3.42E-24	0.00742575
415	8	rs34515576	71933788	G	0.477584	0.0285866	0.00209429	5.30E-47	394764	0.0266606	0.00209865	5.64E-37	0.0270258
416	8	rs737534	72088171	A	0.812033	0.0159735	0.00267083	3.70E-10	396913	0.0195477	0.00269497	4.06E-13	-0.127226
417	8	rs7830123	72219699	A	0.742723	0.0306453	0.00238888	4.10E-40	396174	0.0306249	0.00241447	7.26E-37	0.0452152
418	8	rs35988618	72460792	G	0.714985	0.0156108	0.00231409	8.60E-12	396011	0.0128311	0.00231805	3.11E-08	-0.0180248
419	8	rs2581260	77493526	T	0.836546	-0.0249697	0.00290942	3.10E-18	373335	-0.0249042	0.00291072	1.17E-17	0.00895266
420	8	rs4739697	80822461	A	0.339701	0.0218287	0.00221662	2.10E-24	392062	0.0213581	0.00221873	6.19E-22	0.0400307
421	8	8:81444872_AT_A	81444872	AT	0.772447	0.0173155	0.00254932	5.50E-12	378294	0.01649	0.00255151	1.03E-10	-0.00140713
422	8	rs35889496	89334910	A	0.303088	-0.0151252	0.00229888	3.20E-12	387128	-0.0149326	0.00229904	8.30E-11	-0.00349306
423	8	rs6415571	96656533	T	0.227411	0.0245018	0.00249932	1.10E-22	393707	0.0244528	0.00249964	1.34E-22	0.000319599
424	8	rs79121242	100697029	T	0.942683	0.0290178	0.00451118	3.70E-11	393013	0.0315952	0.00452755	2.98E-12	-0.0845836
424	8	rs1667633	100789815	C	0.955084	0.0305554	0.00503613	7.50E-10	397197	0.034001	0.00505464	1.74E-11	-0.000744178
425	8	rs1389976	108890004	T	0.890779	0.0261421	0.00340332	7.40E-15	383472	0.0539039	0.00398023	8.73E-42	-0.0306865
425	8	rs73700340	108933530	A	0.962973	0.0443651	0.00698302	2.00E-10	248538	0.0385891	0.0070156	3.79E-08	-0.115972
425	8	rs74974549	108991150	A	0.532196	-0.0118415	0.00210645	5.50E-09	391210	-0.0231107	0.00241537	1.09E-21	-0.180597
426	8	rs7815105	109298794	C	0.387855	0.0161262	0.00214486	2.00E-15	395639	0.021121	0.00223634	3.57E-21	0.00788741
427	8	rs2721932	116620304	G	0.44264	0.0128058	0.00210788	5.50E-10	394243	0.0142423	0.00211349	1.60E-11	0.0141419
427	8	rs2737265	116667634	A	0.718653	-0.0381349	0.00232378	2.00E-65	395581	-0.0399076	0.00232948	8.63E-66	-0.0128836
428	8	rs541092898	116855601	G	0.995913	0.120479	0.019928	2.40E-10	267344	0.113457	0.0199398	1.27E-08	0.0130581
429	8	rs1005502	117167843	C	0.264393	0.026736	0.00239798	1.70E-31	386328	0.0296842	0.0024083	6.58E-35	0.00131174
430	8	rs764982	119757827	G	0.210269	0.0229644	0.00256229	6.50E-22	396354	0.0186717	0.002657	2.10E-12	-0.184694
431	8	rs117204589	119917642	T	0.982138	-0.101216	0.00799006	4.60E-39	385744	-0.0938175	0.00817508	1.74E-30	0.0291142
431	8	rs7813157	119923365	G	0.0526911	-0.0445777	0.00467613	5.40E-22	395896	-0.0354768	0.00474402	7.53E-14	-0.101233
432	8	rs1586274	120026562	A	0.515903	0.0121022	0.00209656	1.80E-10	393669	0.0161252	0.00215241	6.80E-14	0.00356809
433	8	rs7841822	120506546	G	0.568906	0.0115834	0.0021115	4.70E-09	395235	0.0127275	0.00211771	1.85E-09	0.0551202
434	8	rs4871827	121061879	G	0.673211	-0.0127963	0.00222237	3.80E-10	397736	-0.0123053	0.00223199	3.52E-08	0.00549696
435	8	rs6470159	124610526	G	0.336898	-0.0143019	0.00222939	3.70E-10	389212	-0.0141585	0.00222987	2.16E-10	-0.000119044
436	8	rs7014448	127990833	T	0.318596	0.0291246	0.00223873	7.20E-42	397054	0.0290422	0.00223973	1.89E-38	0.00992998
437	8	rs7017252	129950844	C	0.616624	-0.0154619	0.0021526	2.80E-14	394506	-0.0158794	0.00215299	1.64E-13	0.0059853
438	8	8:130721742_TGATA_T	130721742	TGATA	0.804037	-0.0219431	0.00266709	7.00E-17	385550	-0.0212032	0.00266785	1.90E-15	0.00707911
439	8	rs558657497	135578636	C	0.49952	-0.0126142	0.00209599	2.30E-09	393482	-0.0124425	0.0020962	2.93E-09	0.00698933
440	8	rs7000279	142298179	C	0.73441	-0.0148644	0.00237128	8.40E-12	394025	-0.0146093	0.0023716	7.27E-10	0.0110823
441	8	rs62530366	145536056	A	0.61472	-0.01309	0.00215803	8.30E-10	391808	-0.0129117	0.00215827	2.20E-09	0
442	9	rs785836	248428	C	0.648801	-0.013962	0.0021936	1.00E-10	393947	-0.013962	0.00219371	1.96E-10	0
443	9	rs12340775	13226945	G	0.944484	0.042545	0.00468969	1.70E-19	374511	0.0426529	0.00469181	9.82E-20	0.0202137
444	9	rs17278798	13986133	G	0.626955	-0.0127976	0.00215833	2.60E-11	396451	-0.0129528	0.00215909	1.98E-09	0.0062684
445	9	rs1927625	16439783	A	0.924954	0.032157	0.00402571	9.80E-17	383934	0.0239903	0.00409322	4.60E-09	-0.168607
446	9	rs10756762	16563123	T	0.589929	-0.0222445	0.00214642	3.30E-24	387483	-0.0182316	0.00218265	6.66E-17	0.0649577
447	9	rs4961733	16686327	G	0.198406	-0.0290091	0.00262458	3.30E-29	394183	-0.0251254	0.00264174	1.89E-21	0.0410936
448	9	9:16886714_AT_A	16886714	AT	0.235154	-0.0164305	0.00246904	5.60E-11	393940	-0.0142701	0.00248497	9.33E-09	0.104864
449	9	rs78817479	17040371	C	0.915871	-0.0274128	0.0037774	1.30E-12	392860	-0.0209201	0.00380718	3.91E-08	0.00110163
450	9	rs11792038	18492651	C	0.869593	0.0189399	0.00311039	6.30E-10	393708	0.0196852	0.00311302	2.56E-10	-0.0353264
451	9	rs35264941	18626297	G	0.982063	0.0658425	0.00787483	2.10E-17	395379	0.0691275	0.00788144	1.77E-18	0.00427205
452	9	rs10117672	18909703	G	0.603398	0.012405	0.00215537	1.60E-10	388528	0.0122332	0.00215596	1.39E-08	-0.00759581
452	9	rs4007663	18969026	A	0.960168	0.0333675	0.00569232	2.60E-09	348547	0.0329812	0.00569367	6.93E-09	-0.00400531
453	9	rs7038427	27270016	G	0.33344	-0.012924	0.0022148	3.50E-09	396185	-0.0130112	0.00221502	4.25E-09	-0.00457107
454	9	9:33806026_CA_C	33806026	CA	0.629355	0.0148362	0.00217052	2.90E-12	393033	0.0154966	0.00217332	1.00E-12	-0.0494819
455	9	rs7873822	35726821	G	0.686701	0.0143036	0.00225438	1.20E-10	395036	0.0151182	0.00225724	2.12E-11	0
456	9	rs11142400	73017959	G	0.668267	-0.0136352	0.00222169	4.30E-09	394743	-0.0136352	0.00222179	8.41E-10	0
457	9	rs4535826	86556831	A	0.779491	0.0149969	0.00254372	4.50E-09	388371	0.0151119	0.00254394	2.84E-09	-0.00655235
458	9	rs4878008	89334752	C	0.618184	0.0161388	0.0021583	8.60E-15	392830	0.0164401	0.00215895	2.64E-14	-0.00980698
459	9	rs13290575	89700720	G	0.728068	-0.0174596	0.00234862	1.70E-13	395497	-0.0175378	0.00234912	8.29E-14	0.0073598
460	9	rs55659150	90971991	A	0.881153	0.0194261	0.0033181	5.50E-09	374631	0.0197669	0.00331859	2.58E-09	0.00155758
461	9	rs117360596	95640171	C	0.970442	-0.0435799	0.00644391	6.00E-12	362630	-0.035809	0.0064996	3.60E-08	-0.12845
461	9	rs10761177	95644104	A	0.634158	0.0182781	0.00218538	1.00E-17	389797	0.0176485	0.00220606	1.24E-15	0.0179385
462	9	rs12683791	96463094	T	0.728983	-0.0280191	0.00235105	2.70E-36	395428	-0.0253763	0.00241152	6.77E-26	0.220607
463	9	rs4744295	96623821	A	0.581731	-0.0194331	0.00211769	1.70E-22	395792	-0.0137693	0.00217514	2.45E-10	-0.00455418
463	9	rs13291289	96720778	C	0.602687	-0.0212213	0.00212935	2.90E-27	397772	-0.0227485	0.00213282	1.47E-26	0.0180969
464	9	rs7866254	96903469	G	0.784631	-0.0229981	0.00255929	2.20E-21	390197	-0.0185334	0.00257042	5.59E-13	-0.0737423
465	9	rs61420024	98255103	A	0.643333	0.0269329	0.0021846	3.40E-38	394323	0.0263226	0.0021933	3.49E-33	0
466	9	rs79423161	109469434	C	0.924721	-0.0230737	0.00395866	3.30E-09	395953	-0.0223616	0.00396143	1.65E-08	0.0348072
466	9	rs1352755	109488759	T	0.439532	-0.0143759	0.0021036	3.60E-12	396226	-0.0140013	0.00210511	2.91E-11	0.00104377
467	9	rs28729182	110746766	A	0.890208	-0.0236555	0.00334688	1.90E-13	394516	-0.0215225	0.00335114	1.34E-10	-0.00705654
468	9	rs7027772	110929605	T	0.703176	0.0265344	0.00229292	3.50E-32	393526	0.0260469	0.00229691	8.32E-30	-0.0467467
469	9	9:111125628_ACT_A	111125628	ACT	0.754486	-0.0209713	0.00243355	5.00E-20	393706	-0.0195274	0.00244098	1.25E-15	-0.0404116
470	9	rs1538658	111523941	C	0.823431	-0.0184729	0.00273303	3.40E-10	397723	-0.0199621	0.00273689	3.02E-13	0.00460295
471	9	rs2846444	113570107	G	0.413298	-0.0168442	0.00212065	1.40E-17	396071	-0.0169966	0.00212114	1.12E-15	-0.0110254
472	9	rs79158536	118767409	C	0.922904	-0.0388502	0.00391668	1.50E-25	395666	-0.0388141	0.00391781	3.88E-23	0.00385454
473	9	rs10817895	119232509	A	0.728199	-0.0173765	0.00235386	7.80E-14	393857	-0.0170103	0.0023544	5.01E-13	0.003193
474	9	rs56200518	124535526	C	0.989163	0.0598591	0.0100618	7.90E-10	398011	0.0580594	0.0100632	7.95E-09	-0.00794878
475	9	rs16911180	124738711	T	0.822397	-0.0164657	0.00276677	1.80E-09	386317	-0.0160798	0.00276712	6.21E-09	-0.00404554
476	9	rs78676690	126355382	C	0.939499	0.0301418	0.00440149	1.40E-13	392240	0.0307602	0.00440325	2.83E-12	0.0217643
477	9	rs12379417	127029736	G	0.63373	-0.0136302	0.00216914	5.70E-10	395492	-0.0136714	0.00216997	2.97E-10	0.00347783
478	9	rs3829849	129390800	C	0.631441	-0.0138863	0.00216226	2.40E-11	396973	-0.014878	0.00216389	6.18E-12	-0.0352264
479	9	rs72767980	130320557	C	0.828762	-0.0286656	0.00286794	1.10E-23	369977	-0.0292659	0.00287022	2.06E-24	-0.00160652
480	9	rs9657746	133481563	C	0.650274	0.0306599	0.00220002	1.00E-49	392255	0.0307429	0.00220064	2.38E-44	-0.00283645
481	9	rs635634	136155000	C	0.814402	0.0311795	0.00269803	8.40E-34	392472	0.0312668	0.00269867	4.85E-31	0.00392842
482	9	rs11185677	137094359	G	0.842991	0.020479	0.00289167	1.40E-12	390266	0.0204789	0.00289206	1.43E-12	0.00465901
483	9	9:139835802_A_G	139835802	A	0.995331	-0.0968623	0.0152842	1.60E-10	397870	-0.0976817	0.0152855	1.65E-10	0
484	10	rs488535	3629908	C	0.294978	-0.0181615	0.00229459	5.60E-15	390827	-0.0139906	0.00238606	4.53E-09	-0.280199
485	10	rs560381515	3744022	C	0.756728	0.0215035	0.00249648	6.10E-19	372977	0.0173468	0.00259597	2.35E-11	0.00416022
485	10	10:3823142_TAAGAG_T	3823142	TAAGAG	0.616062	0.0157598	0.00215385	1.20E-14	390014	0.0158119	0.00215417	2.13E-13	0.0017252
486	10	rs78135803	5721701	G	0.949676	0.0296769	0.00475842	7.60E-10	395492	0.0298331	0.00475872	3.63E-10	0
487	10	rs192899375	17932756	A	0.791171	0.0205147	0.00348107	3.20E-11	213747	0.0202846	0.00348154	5.67E-09	0.00604236
488	10	rs74119759	20143109	C	0.840646	0.0295501	0.002864	5.20E-27	389418	0.028938	0.00286556	5.61E-24	0.0169415
489	10	rs10764201	20379378	C	0.480995	-0.0203878	0.00208249	1.70E-23	395251	-0.0206859	0.00208324	3.09E-23	-0.00216928
490	10	rs3858202	21315553	A	0.396388	-0.0143502	0.00212314	1.60E-12	396799	-0.0143768	0.00212401	1.30E-11	0.0100762
491	10	rs796422700	23637845	A	0.546243	-0.0135345	0.00209455	7.80E-11	393568	-0.0129381	0.00209557	6.66E-10	0.0122534
492	10	rs10764717	27888853	G	0.491837	0.028236	0.00207968	9.90E-45	395765	0.0247807	0.0020986	3.54E-32	-0.0724739
493	10	rs577267998	28010189	GA	0.0745462	-0.0323873	0.00403074	1.30E-17	381798	-0.0282433	0.0040663	3.77E-12	0.0258265
493	10	rs75587692	28011228	C	0.986201	0.0559712	0.00891492	1.20E-10	395699	0.0548244	0.00899213	1.08E-09	-0.000106876
494	10	rs11006832	28356797	C	0.926142	0.0232101	0.00398626	1.60E-10	393743	0.0270223	0.00399879	1.40E-11	-0.023406
494	10	rs12241932	28435915	T	0.780507	0.0332937	0.00251948	5.70E-44	393409	0.0277998	0.00255372	1.34E-27	-0.0785887
494	10	rs765093878	28518817	C	0.881459	-0.0310881	0.00341316	7.90E-22	351536	-0.029869	0.00345808	5.75E-18	-0.0114627
494	10	rs1762188	28602643	G	0.725726	-0.0156662	0.00233733	6.30E-13	393559	-0.0138537	0.00236597	4.76E-09	0.0619088
494	10	10:28670414_TG_T	28670414	TG	0.994464	-0.115917	0.0160526	8.00E-14	301652	-0.0952913	0.0161423	3.57E-09	-0.00484321
495	10	rs34718559	29010418	C	0.976264	0.0437217	0.00689187	3.10E-11	388833	0.0438415	0.006917	2.32E-10	-0.0138164
495	10	rs746652558	29087203	C	0.503093	-0.021101	0.00226816	4.80E-21	332716	-0.0192072	0.00227024	2.66E-17	0.0112834
496	10	rs570942	29472548	C	0.897907	-0.0203771	0.00344937	5.60E-09	392384	-0.0201766	0.00345059	5.00E-09	0.0038547
497	10	rs947091	31054186	G	0.51684	-0.0432843	0.00208841	1.30E-99	392557	-0.0429468	0.00208976	7.52E-94	0
498	10	rs11238754	44367155	C	0.556876	-0.0124504	0.00209061	4.50E-11	396815	-0.0124504	0.0020907	2.60E-09	0
499	10	rs1159798	54412493	A	0.224026	0.0700856	0.00249115	4.10E-182	395953	0.0411889	0.00270061	1.60E-52	0.0843113
499	10	rs74394067	54413404	G	0.974676	0.113506	0.00661348	1.10E-68	396170	0.0701131	0.00681858	8.44E-25	-0.112989
499	10	rs11002936	54413909	A	0.674698	0.0406005	0.00226612	2.70E-76	379426	0.0470843	0.00251759	4.76E-78	0.0795984
499	10	rs11002954	54418743	G	0.871782	0.111629	0.00313325	3.60E-300	388771	0.10883	0.00322186	4.04E-250	-0.0108201
499	10	rs7070913	54420223	G	0.892944	0.138494	0.00337177	0	392140	0.14112	0.00357439	0	0.223231
499	10	rs56861435	54421397	A	0.986765	0.1708	0.0104503	9.40E-66	299830	0.0944916	0.0109381	5.68E-18	0.236923
499	10	rs138491068	54464862	G	0.971716	0.0379315	0.00643612	1.40E-09	375914	-0.0458196	0.00682862	1.95E-11	-0.170597
499	10	rs764192132	54470780	CTG	0.45632	-0.0295729	0.0021049	2.60E-48	389189	-0.0234994	0.00216161	1.58E-27	0.00834184
500	10	rs7069916	60271824	G	0.656398	-0.0202093	0.0021875	2.80E-21	396501	-0.0195477	0.00218812	4.12E-19	0.00198685
501	10	rs1904398	62493950	A	0.493332	-0.0170171	0.00208589	6.70E-16	393494	-0.0163732	0.00208636	4.24E-15	-0.0109799
502	10	rs10740059	63809527	G	0.586663	-0.0130738	0.00212133	1.90E-10	392198	-0.0140779	0.00212198	3.26E-11	0.00364984
503	10	10:70581945_CT_C	70581945	CT	0.857831	0.0174644	0.00309977	3.20E-09	365219	0.0176094	0.00309999	1.34E-08	-0.00385651
504	10	rs68185000	72412859	C	0.744006	-0.0145124	0.00239028	1.80E-09	393289	-0.0143463	0.0023907	1.96E-09	-0.00440982
505	10	rs61578783	77620902	G	0.841036	0.0183848	0.00284347	1.20E-10	395913	0.0185342	0.0028445	7.23E-11	0.0185323
506	10	rs4745812	77856524	T	0.508532	-0.012105	0.00208368	7.10E-10	394406	-0.0131354	0.00208583	3.03E-10	0.0378812
507	10	rs1907310	78299227	G	0.168128	0.0210618	0.00277813	1.80E-14	396453	0.0223962	0.00278089	8.04E-16	-0.0175769
508	10	rs10824560	79416901	C	0.819882	0.0308177	0.00270501	2.70E-32	395975	0.0310553	0.00270613	1.74E-30	0.000903144
509	10	rs1463598	81139134	C	0.638027	-0.0152477	0.00216831	2.10E-12	394134	-0.0150882	0.00216879	3.48E-12	0.00489594
510	10	rs7902460	82199263	T	0.425566	-0.0150737	0.00210195	3.50E-11	396231	-0.0152825	0.00210236	3.62E-13	-0.000222301
511	10	rs34192637	88688422	C	0.899742	-0.0245356	0.00353359	6.10E-13	379955	-0.0220978	0.00354304	4.46E-10	0.0222139
512	10	rs17173698	89468953	G	0.974926	-0.0574583	0.00664015	3.90E-16	397030	-0.0512207	0.00669451	1.99E-14	-0.126671
512	10	rs7896505	89477109	C	0.574921	0.0170634	0.00211549	2.70E-16	391277	0.0142366	0.00213773	2.74E-11	-0.00441165
513	10	rs4989187	94958906	G	0.530164	0.0157094	0.00208737	7.90E-15	394311	0.015638	0.00208763	6.84E-14	-0.0080356
514	10	rs72840032	101889964	C	0.954942	-0.0324844	0.00504323	2.90E-10	391061	-0.0352761	0.00505011	2.84E-12	0.0505643
515	10	rs603424	102075479	G	0.827829	0.0309939	0.00275812	7.40E-31	394631	0.0319088	0.00276207	7.17E-31	0.00343052
516	10	rs35205878	103743133	G	0.709072	0.0153603	0.00229262	6.10E-13	394700	0.0153096	0.00229281	2.44E-11	0.00217288
517	10	rs11195154	112242950	T	0.828208	-0.0220353	0.00275794	1.10E-15	395434	-0.0220734	0.00275832	1.22E-15	0.00905665
518	10	rs4918760	114376265	C	0.354686	-0.0128811	0.00217788	8.00E-11	394217	-0.0134205	0.00217871	7.28E-10	0.00909063
519	10	rs11196171	114724473	A	0.786417	0.0307374	0.00257453	4.30E-35	384309	0.0315168	0.00257569	1.99E-34	0.0191338
520	10	rs10885447	115166770	G	0.788004	-0.0264048	0.00255546	1.40E-25	392233	-0.0283959	0.00256355	1.63E-28	-0.0747644
520	10	rs11599095	115191169	G	0.813663	-0.0166342	0.00269361	4.30E-09	389046	-0.019155	0.00270198	1.35E-12	0.00383018
521	10	rs6585763	123588948	C	0.0807269	-0.0312053	0.00381925	4.10E-17	395334	-0.021806	0.00396821	3.90E-08	0.155559
521	10	rs7899628	123663944	C	0.641464	-0.0183728	0.00216759	1.00E-18	396021	-0.0142178	0.00222354	1.61E-10	-0.192552
521	10	10:123694303_AGTTATAAAC_A	123694303	AGTTATAAAC	0.913857	0.0316996	0.00370238	2.30E-18	396567	0.0214757	0.00387246	2.93E-08	-0.00749323
522	10	10:124043963_CA_C	124043963	CA	0.466827	0.0162869	0.00210082	6.00E-16	389572	0.0164131	0.00210113	5.65E-15	-0.0011579
523	10	rs61872090	126484555	G	0.378385	-0.011752	0.00214236	4.20E-09	396445	-0.0118201	0.00214265	3.46E-08	0.00363504
524	10	rs11244909	127944593	T	0.390247	-0.01467	0.00212957	5.10E-14	396577	-0.014783	0.00212978	3.89E-12	0.00297906
525	10	rs12254582	131279791	A	0.707181	0.0201092	0.00228939	2.50E-20	394278	0.02052	0.00228982	3.21E-19	-0.00789617
526	10	rs12243075	134255426	A	0.982677	0.0472037	0.00799234	3.50E-10	393583	0.0438501	0.00800081	4.24E-08	-0.0445062
527	10	rs1133400	134459388	A	0.780055	-0.0289071	0.00250681	1.40E-32	396852	-0.028429	0.00250973	9.59E-30	0
528	11	rs2653559	8900394	C	0.834509	0.0329226	0.00278868	1.50E-34	396084	0.0331845	0.00279023	1.29E-32	-0.00902332
529	11	rs16908520	10922033	A	0.814032	0.0194693	0.00269714	4.00E-15	386364	0.0202561	0.00269793	6.00E-14	-0.00448577
530	11	rs17507577	15243059	G	0.925411	-0.06184	0.00393909	1.40E-59	397074	-0.0581487	0.00396371	9.99E-49	-0.0239384
530	11	rs61748861	15247307	C	0.994281	-0.0796982	0.0137441	3.20E-10	396135	-0.0963398	0.0137843	2.77E-12	0.0600936
531	11	rs4456244	15439353	T	0.558542	0.0199532	0.00209229	3.50E-23	394142	0.019079	0.00211003	1.54E-19	-0.00400172
532	11	rs11023703	15765459	G	0.884197	0.0182914	0.00327901	2.90E-09	386503	0.0295186	0.0033819	2.58E-18	-0.0553371
532	11	rs11023719	15815039	G	0.969424	-0.0527988	0.00602623	1.50E-18	395250	-0.0398082	0.00610883	7.20E-11	-0.0184563
532	11	rs61171454	15850304	G	0.978066	0.0626712	0.0071569	1.10E-19	387187	0.0679974	0.00728233	9.88E-21	-0.0574043
532	11	rs11023759	15904259	T	0.861341	0.023939	0.00299752	8.70E-17	396484	0.0277686	0.00306179	1.20E-19	0.0881746
532	11	rs722317	15923562	G	0.53264	0.0121021	0.00211236	2.60E-09	383075	0.0140405	0.00223523	3.35E-10	0.0607042
532	11	rs112629408	15975178	A	0.972945	-0.043929	0.00648171	9.70E-13	384747	-0.0491076	0.00651004	4.58E-14	0.0221641
533	11	rs113150176	16216874	T	0.962852	-0.039336	0.00547922	2.50E-13	396236	-0.0403682	0.00553519	3.03E-13	0.021437
533	11	rs766368749	16271834	C	0.20609	0.024744	0.00256335	7.80E-22	395727	0.0208136	0.00263277	2.67E-15	0.0273153
534	11	rs181977858	16376661	C	0.997502	0.132455	0.0217719	8.70E-10	360246	0.121796	0.0218449	2.47E-08	0.00201882
535	11	rs10832618	16509357	G	0.432873	0.0153708	0.00209579	9.50E-15	394591	0.0151368	0.00209724	5.30E-13	0.0216368
536	11	11:16672348_GA_G	16672348	GA	0.288619	0.0293861	0.00229724	1.60E-39	392574	0.0233775	0.00244592	1.20E-21	-0.306661
536	11	rs34591978	16751576	A	0.191515	-0.0311261	0.00267499	1.50E-32	383946	-0.0213589	0.00284541	6.08E-14	0
537	11	rs7123749	27303855	A	0.365205	0.0503959	0.00215868	1.90E-134	393364	0.0325261	0.0032784	3.36E-23	0.779232
537	11	rs6484292	27337801	G	0.313944	0.0512088	0.00236538	5.80E-115	352657	0.0250323	0.00353261	1.38E-12	0.0988002
537	11	rs777116077	27358374	ACTGTTCT	0.633186	-0.0149799	0.00215435	4.20E-12	394711	-0.0243727	0.00219266	1.05E-28	-0.0257848
538	11	rs11030023	27505351	C	0.795765	0.0296032	0.00335829	6.10E-20	232085	0.0206567	0.00338072	9.95E-10	-0.00869664
538	11	rs2352800	27507764	T	0.803731	-0.0254377	0.00263578	9.90E-23	388202	-0.0221747	0.0026753	1.14E-16	-0.0263865
538	11	rs12787251	27514206	T	0.930592	0.0365187	0.00413123	2.40E-20	385946	0.0238851	0.00420668	1.36E-08	-0.00544261
539	11	rs11031002	30215261	T	0.867124	0.0207568	0.00306607	2.70E-11	392826	0.0230229	0.00307384	6.89E-14	-0.0658259
540	11	rs382603	30877924	T	0.333482	0.013753	0.00221385	4.30E-12	390588	0.0139716	0.00222073	3.15E-10	0.0336466
540	11	rs158629	30962964	C	0.329242	0.013512	0.00221368	1.00E-11	393179	0.0124687	0.0022161	1.84E-08	0.0271574
541	11	rs72904932	33136067	T	0.971226	0.0400648	0.00623859	9.80E-10	391204	0.0381293	0.00624215	1.01E-09	0.0060837
542	11	rs387619	35098193	T	0.452091	-0.0321997	0.00208297	2.60E-58	395713	-0.0326728	0.0020838	2.09E-55	0
543	11	rs764166931	46720157	CA	0.0690074	0.0514035	0.0057111	3.90E-20	202997	0.0409469	0.00573814	9.61E-13	0.113316
544	11	rs3885274	47119875	A	0.321612	0.037657	0.00222749	2.90E-69	392812	0.0249522	0.00260432	9.60E-22	0.586434
544	11	rs35518693	47124950	C	0.515416	0.0346291	0.00240265	2.90E-52	294937	0.0174086	0.00279424	4.66E-10	0.0773748
545	11	rs11444403	47235732	G	0.0884122	0.0602956	0.00589038	3.10E-27	152071	0.048739	0.00593301	2.12E-16	0.000191952
546	11	rs548825905	47822231	C	0.987443	-0.0927925	0.0132335	3.00E-14	195924	-0.0843258	0.0132492	1.96E-10	0.00996898
547	11	rs7117516	48098496	T	0.141562	-0.0215687	0.00300454	1.20E-12	387858	-0.0172469	0.00301155	1.02E-08	-0.0120905
548	11	rs4980483	50649709	T	0.176047	0.020015	0.00272242	2.50E-13	395769	0.0193108	0.00272351	1.34E-12	-0.00460326
549	11	rs12270310	51247433	T	0.972941	-0.0439406	0.00724288	1.10E-09	308085	-0.0441683	0.00724652	1.09E-09	-0.0067853
550	11	rs71470264	57057636	C	0.955688	-0.0312403	0.00505056	4.50E-10	393898	-0.032313	0.00507711	1.96E-10	-0.0744106
551	11	11:57413657_GTTCT_G	57413657	GTTCT	0.9828	-0.0656087	0.00837947	3.80E-15	358461	-0.0569758	0.00852914	2.39E-11	0.171747
552	11	rs34193069	58386797	G	0.919258	-0.0301191	0.0038193	4.30E-16	392979	-0.0227168	0.00388619	5.05E-09	-0.0397023
553	11	rs116918730	58920492	C	0.954442	0.039913	0.00496652	1.70E-16	396692	0.0347436	0.00498308	3.12E-12	0.018765
554	11	rs17154511	59825585	A	0.709964	-0.0133599	0.00228829	1.40E-09	394634	-0.0184847	0.00229993	9.20E-16	-0.0570464
555	11	rs666555	59970984	G	0.599449	-0.0237081	0.00211906	2.00E-30	394555	-0.0137112	0.00243888	1.89E-08	0.492581
556	11	rs10792263	60079651	C	0.373803	-0.0270939	0.0021454	1.60E-38	394818	-0.020067	0.00247527	5.19E-16	0.026494
557	11	rs138052480	61194524	A	0.18821	0.0174337	0.00277979	5.30E-10	360400	0.0165999	0.00278496	2.51E-09	0.0103784
558	11	rs174529	61543961	T	0.626223	-0.0191264	0.00214732	4.10E-18	394203	-0.0208366	0.00214962	3.22E-22	0.024546
559	11	rs117111740	62201239	T	0.973302	0.119916	0.00655462	1.10E-77	380837	0.121515	0.00656261	1.53E-76	-0.00285969
560	11	rs11231740	64046641	C	0.520776	0.0125367	0.00207294	1.50E-09	396771	0.0127336	0.00207629	8.63E-10	-0.0269674
561	11	rs1346	65337251	A	0.800129	-0.0236382	0.00259589	6.30E-23	394792	-0.0278658	0.002721	1.30E-24	-0.158934
561	11	rs66864335	65390803	G	0.776209	0.028147	0.00248736	5.60E-33	395825	0.0157628	0.00284302	2.95E-08	0.110716
561	11	rs537328386	65405533	G	0.992675	0.105021	0.0139921	8.60E-15	298869	0.0963358	0.0140677	7.49E-12	-0.0458513
561	11	11:65466496_AG_A	65466496	AG	0.6588	-0.0256155	0.00218885	2.30E-33	395000	-0.0205464	0.00249125	1.62E-16	-0.178767
562	11	rs5792377	65728676	A	0.779931	0.0136392	0.00253036	1.10E-09	387195	0.0181573	0.00269255	1.55E-11	-0.0263806
563	11	rs36027301	67809268	C	0.941235	-0.0327651	0.00441131	1.50E-12	395303	-0.0270234	0.00452909	2.42E-09	-0.0125291
564	11	rs555636223	67951782	T	0.996432	0.253063	0.01904	4.60E-44	329992	0.136153	0.0225802	1.64E-09	0.579051
565	11	rs61887821	68099622	G	0.994312	0.221288	0.0139105	5.40E-62	388590	0.150527	0.0167267	2.27E-19	-0.0193445
565	11	rs167549	68127313	G	0.927774	-0.0372095	0.00403469	8.80E-19	390024	-0.025185	0.00419804	1.98E-09	0.166676
565	11	11:68165114_CCGT_C	68165114	CCGT	0.332139	-0.0385536	0.0022472	2.20E-72	379591	-0.0241049	0.00325829	1.38E-13	-0.329135
565	11	rs4988321	68174189	G	0.948384	0.0877002	0.00468452	1.70E-87	395785	0.044351	0.00510001	3.43E-18	-0.147577
565	11	rs61582735	68183214	C	0.00590027	-0.120282	0.0162577	6.00E-15	274433	-0.0931759	0.0164078	1.36E-08	-0.0213809
565	11	rs762246412	68223748	G	0.835576	0.0514826	0.00294257	5.20E-75	357409	0.0626482	0.00321615	1.65E-84	0.318537
565	11	rs58332211	68310871	G	0.377009	-0.0318014	0.00221781	2.30E-52	368144	-0.024742	0.00321112	1.31E-14	-0.10756
566	11	rs2510405	68425095	T	0.189352	-0.0316015	0.00265425	2.90E-38	393369	-0.0258699	0.00271756	1.74E-21	-0.00734041
567	11	11:68546210_AAAG_A	68546210	AAAG	0.99619	0.180656	0.0204826	1.50E-21	267165	0.138158	0.0208316	3.31E-11	-0.00613732
568	11	rs549361352	68837057	C	0.807177	-0.0315298	0.00316957	5.60E-23	272055	-0.0208934	0.00332808	3.43E-10	0.365238
568	11	rs3829241	68855363	G	0.597	-0.0304472	0.00211109	8.50E-51	396663	-0.0242002	0.00222441	1.45E-27	-0.000592277
569	11	rs3837412	72349731	C	0.327671	-0.0133928	0.00222222	1.10E-09	391118	-0.0135171	0.00222309	1.20E-09	0
570	11	rs149504726	86653988	G	0.993312	-0.156756	0.0133007	1.30E-34	361947	-0.18843	0.0134124	7.82E-45	0.071293
571	11	rs2445584	86791877	T	0.549643	0.0184193	0.00207913	2.30E-20	397609	-0.0238697	0.00244979	1.96E-22	0.377426
571	11	rs764257935	86854406	TTC	0.775788	0.0664249	0.002642	1.60E-147	349857	0.0445531	0.00423353	6.71E-26	0.0420194
571	11	rs796783884	86854407	TC	0.865567	0.082982	0.00320152	8.50E-155	356127	0.0439686	0.00452856	2.76E-22	0.266049
571	11	rs67692806	86854408	C	0.972816	0.114317	0.00852386	4.50E-43	221296	0.070107	0.00874624	1.10E-15	0.00867262
571	11	rs553840798	86860074	T	0.918811	0.0465315	0.0038909	3.30E-36	376664	0.0446851	0.00390345	2.42E-30	-0.0138699
571	11	rs75506452	86870653	A	0.937838	0.0666716	0.00516675	2.50E-39	273269	0.0385219	0.00545106	1.58E-12	-0.0554251
571	11	rs664918	86870657	A	0.874466	0.0789928	0.00329578	3.00E-133	356305	0.0282834	0.00442098	1.58E-10	0.494333
571	11	rs34575204	86881368	T	0.686413	0.0733346	0.00223042	6.50E-251	396317	0.0416278	0.00450614	2.51E-20	-0.453775
572	11	rs12293231	86983831	A	0.572073	-0.0183634	0.00209634	2.20E-19	395470	0.0163945	0.0023561	3.44E-12	-0.00925703
573	11	rs11019658	91584387	A	0.881909	0.0182513	0.0032305	2.50E-10	391496	0.0177928	0.00323195	3.69E-08	0.0229476
574	11	rs10765567	92601909	A	0.626496	0.0205853	0.00214389	3.60E-24	395569	0.0205434	0.00214528	1.01E-21	-0.00525756
575	11	rs7931899	101979372	C	0.542697	-0.0130362	0.00208031	2.60E-10	396170	-0.0129315	0.00208044	5.11E-10	0
576	11	11:112144043_TC_T	112144043	TC	0.939583	0.0549316	0.00443946	3.10E-36	380201	0.0307538	0.00452345	1.06E-11	0.142311
576	11	rs71060244	112194984	C	0.728077	0.0217906	0.00245601	2.80E-20	356257	0.0174758	0.00249547	2.51E-12	0.092332
576	11	rs4542449	112209416	G	0.605614	-0.0180846	0.00212375	2.00E-19	394947	-0.0216487	0.00213444	3.58E-24	-0.00490545
577	11	rs144115184	112375092	G	0.98253	-0.0847263	0.00966408	1.10E-18	265373	-0.0607155	0.00970822	4.00E-10	0.0635699
577	11	rs11606786	112401449	T	0.829551	-0.0564529	0.00334564	2.30E-69	268588	-0.025874	0.00354051	2.71E-13	-0.387806
577	11	rs7121746	112437007	A	0.413725	0.0640469	0.002116	3.60E-213	390914	0.0570577	0.00226344	3.24E-140	0.037013
577	11	rs11214269	112474710	G	0.561646	-0.0175196	0.00208883	9.30E-19	396070	-0.0192085	0.0020922	4.27E-20	-0.00770568
578	11	rs17510563	113033220	A	0.906116	-0.0326954	0.00356086	4.40E-22	394425	-0.0331231	0.00356631	1.58E-20	-0.0362453
578	11	rs143265819	113033994	C	0.98379	0.111955	0.00834173	4.20E-43	383302	0.113507	0.00835352	4.72E-42	-0.000625922
579	11	rs1048932	115044850	C	0.586811	-0.0377003	0.00210512	1.50E-75	395722	-0.0364186	0.00213921	5.42E-65	-0.0218005
579	11	rs141892754	115080365	G	0.997423	0.140788	0.0226973	1.20E-10	321328	0.134931	0.0227102	2.83E-09	-0.00131667
580	11	rs11215498	115202602	G	0.875894	-0.0335047	0.0036897	1.00E-19	287470	-0.0239961	0.00373907	1.38E-10	-0.0302057
581	11	rs12271964	115475927	C	0.780495	0.0274409	0.00252664	1.90E-29	388964	0.0187422	0.00259998	5.65E-13	0.222366
581	11	rs2846894	115487772	A	0.148881	0.0307674	0.00292493	2.10E-26	392428	0.0276093	0.00300949	4.55E-20	0.0116622
581	11	rs10790087	115538354	A	0.11849	0.0321618	0.00321805	2.50E-24	393312	0.0288932	0.00326346	8.48E-19	0.155377
581	11	rs1784987	115546459	C	0.11547	0.0324684	0.003257	1.60E-24	392659	0.0268735	0.00330008	3.85E-16	0.00288629
582	11	rs10790255	118515579	G	0.246248	-0.0298251	0.00240655	2.20E-31	395715	-0.0299961	0.00240754	1.25E-35	-0.000336275
583	11	rs111952858	120199714	G	0.787427	0.0150086	0.00253537	3.50E-09	395460	0.0145764	0.00253628	9.08E-09	7.84E-05
584	11	rs67575951	121671490	A	0.933287	0.0330717	0.00417157	3.70E-15	392688	0.0316725	0.00417597	3.34E-14	-0.0157222
585	11	rs1622638	121800971	G	0.6054	-0.0142396	0.00212089	3.10E-11	395965	-0.0137803	0.0021237	8.65E-11	0.0431544
586	11	rs10892798	121923210	C	0.351123	-0.0166764	0.00217334	5.30E-14	395367	-0.0152308	0.00217732	2.65E-12	0.00806512
587	11	rs371231344	122347596	G	0.142	-0.0177934	0.00306866	5.30E-09	370877	-0.0181441	0.00306993	3.42E-09	-0.0157054
588	11	rs7126747	123416936	G	0.894254	-0.0212038	0.00336771	1.10E-10	396739	-0.0214942	0.00336941	1.78E-10	0.00298151
589	11	rs3808995	124955977	C	0.375326	0.0142841	0.00214525	8.30E-12	394344	0.01211	0.00215664	1.96E-08	-0.0954507
590	11	rs10893348	125065526	C	0.564699	-0.0176381	0.00209814	3.00E-18	393178	-0.016293	0.00210825	1.09E-14	0.0129578
591	11	rs2849225	125415936	A	0.118402	-0.0210097	0.00320927	1.40E-11	395779	-0.0201522	0.00321161	3.50E-10	-0.00722885
592	11	rs34839878	128689632	A	0.627147	-0.0161546	0.00217141	4.60E-13	385913	-0.016323	0.00217204	5.69E-14	0
593	12	rs745680717	589872	CCTG	0.593534	-0.0275645	0.00213741	8.70E-40	389051	-0.0281734	0.00213812	1.19E-39	0.00553975
594	12	rs372936466	973276	G	0.920372	0.0253698	0.00443232	4.70E-09	297919	0.0245212	0.00443325	3.18E-08	0.0117378
595	12	rs10848507	1629503	A	0.878078	0.0282904	0.00318467	1.40E-18	395009	0.0293735	0.00319631	3.94E-20	-0.0055775
595	12	rs35223785	1638671	A	0.753889	-0.0402332	0.00241797	1.70E-63	395178	-0.0294183	0.00268058	5.06E-28	-0.158521
595	12	rs74057888	1638772	G	0.927153	0.0633929	0.00401496	2.00E-62	393765	0.0597073	0.00421489	1.49E-45	0.184176
595	12	rs72653424	1639708	T	0.306015	-0.0160252	0.00228838	7.60E-13	385686	-0.0140783	0.00255361	3.53E-08	-0.016523
596	12	rs7301013	2508571	A	0.847035	-0.0251011	0.00289347	6.60E-20	395388	-0.0255918	0.00289488	9.54E-19	0.00296968
597	12	rs56196860	2908330	C	0.968618	-0.0354551	0.00596303	6.20E-09	396855	-0.0330939	0.0059685	2.94E-08	-0.0388831
598	12	12:3215022_TCA_T	3215022	TCA	0.585241	0.0159172	0.00212091	8.30E-15	392826	0.0156532	0.00212322	1.68E-13	0.00616099
599	12	rs76895963	4384844	T	0.97942	0.0762272	0.0080934	4.00E-23	324820	0.0755589	0.00809595	1.03E-20	-0.00539971
600	12	rs142989458	12277082	C	0.982796	0.0605724	0.00860006	8.70E-13	342988	0.0579555	0.00861203	1.70E-11	0.0520562
600	12	rs10772533	12290000	T	0.191275	0.0263081	0.00265034	1.10E-22	394700	0.0250478	0.00265503	3.95E-21	0.0249811
601	12	rs77216612	12877983	A	0.713549	-0.0139422	0.00230274	3.80E-09	395761	-0.0149423	0.00230379	8.82E-11	-0.00117226
602	12	rs561024707	13228385	T	0.994453	-0.207561	0.017124	4.30E-36	265060	-0.131112	0.0175709	8.53E-14	-0.0114325
602	12	rs75432890	13327596	C	0.947103	-0.0375543	0.00474324	1.10E-15	380529	-0.041468	0.00474652	2.40E-18	-0.0331488
602	12	rs117481343	13328208	C	0.971103	-0.137089	0.00639645	2.80E-110	373171	-0.128221	0.00656778	7.04E-85	0.00441031
603	12	rs2430689	15050737	C	0.605914	0.0151133	0.00212791	5.00E-14	396711	0.0154059	0.00212824	4.53E-13	0.00178901
604	12	rs201210393	21365137	T	0.843764	-0.0181739	0.00288772	3.00E-10	390195	-0.0185039	0.00288813	1.49E-10	0.00257137
605	12	rs76504223	24198234	A	0.911247	0.0223987	0.00368216	2.90E-10	391176	0.0224531	0.00368271	1.08E-09	-0.000505364
606	12	12:26229533_CT_C	26229533	CT	0.608311	-0.0136417	0.00216245	2.40E-10	384976	-0.0128	0.00216641	3.46E-09	0.0597468
607	12	rs7974900	26428677	T	0.263393	-0.0209777	0.00236256	5.70E-20	396046	-0.0161842	0.00239684	1.46E-11	0.156406
607	12	rs1872992	26457190	A	0.756719	-0.0288177	0.002423	2.10E-34	396765	-0.0259993	0.002454	3.15E-26	0.0037228
608	12	rs3963361	28082167	T	0.541336	0.0136359	0.00210594	1.40E-09	389527	0.0138853	0.00211835	5.57E-11	0.0389135
609	12	rs1581630	28619311	C	0.228863	0.0267015	0.00247889	7.40E-30	395447	0.0227133	0.00250402	1.18E-19	0.102795
609	12	rs150466852	28672227	G	0.707711	0.0139399	0.00229546	2.20E-10	393540	0.0143042	0.00232234	7.30E-10	-0.028675
610	12	rs111702909	29098661	A	0.845146	0.0263428	0.00287464	5.10E-23	396574	0.0224288	0.00291258	1.35E-14	-0.14068
611	12	rs10843391	29508642	A	0.714781	-0.0162065	0.00230998	9.80E-13	394290	-0.013655	0.00233602	5.05E-09	0
612	12	12:48566448_TC_T	48566448	TC	0.975463	0.0522381	0.00807331	1.70E-10	274939	0.0453172	0.0080794	2.04E-08	-0.00313938
613	12	rs75728872	49037052	G	0.987026	0.0822906	0.00987676	3.90E-18	343335	0.062985	0.0099127	2.10E-10	0.017221
614	12	rs12829682	49319036	A	0.0271487	0.0382365	0.00640351	2.00E-09	396065	0.0454846	0.00642866	1.49E-12	0.0154233
614	12	rs61758378	49373410	T	0.994489	0.094913	0.014037	1.10E-11	397199	0.124225	0.0141368	1.53E-18	-0.0164396
614	12	rs78150433	49379123	G	0.974716	-0.039526	0.00662868	2.00E-10	396114	-0.0480543	0.00665724	5.26E-13	-0.0156417
614	12	rs118115924	49379537	G	0.988381	0.21155	0.00969275	2.70E-111	397127	0.216105	0.01011	2.27E-101	0.161326
614	12	rs10875906	49385679	C	0.722896	-0.0298419	0.00235584	1.30E-39	385698	-0.0433367	0.00242012	1.04E-71	0.0525506
615	12	rs181908897	50120393	C	0.994759	0.211882	0.0180131	3.70E-33	253450	0.134315	0.0184959	3.82E-13	0.00620937
616	12	rs12305097	51315031	T	0.572895	0.0150077	0.00210764	1.80E-15	394620	0.0137142	0.00210962	7.99E-11	-0.000376387
617	12	rs11170594	53944119	T	0.671007	0.0164442	0.00230797	1.80E-13	364757	0.0157363	0.00230994	9.60E-12	-0.0132791
618	12	rs763855108	54357756	TG	0.261403	-0.0174984	0.00240743	4.10E-14	383312	-0.0144687	0.00245275	3.66E-09	0.193481
618	12	rs12300425	54395082	G	0.415497	-0.019004	0.00211129	9.90E-19	396185	-0.0163412	0.00215253	3.16E-14	0.00967398
619	12	12:57085576_AT_A	57085576	AT	0.708744	-0.0143651	0.00234063	7.50E-12	379284	-0.0128893	0.00235213	4.26E-08	-0.0979115
620	12	rs75505823	57540956	G	0.931748	0.0249231	0.00412414	1.90E-10	396567	0.0245792	0.00414457	3.02E-09	-0.00421952
621	12	rs17733713	63096946	G	0.89532	-0.019567	0.00340146	5.30E-10	395575	-0.0197157	0.00340247	6.85E-09	0.0145389
622	12	rs2218069	65755543	A	0.320502	0.0141744	0.00223618	3.50E-09	393877	0.0169231	0.0022484	5.20E-14	0.0504497
623	12	rs4077464	65940681	T	0.982535	-0.0618333	0.00808117	3.80E-14	382742	-0.0480202	0.00824606	5.77E-09	-0.198347
623	12	rs11175835	65995687	G	0.287007	0.0250423	0.00230372	2.40E-28	394885	0.0238823	0.00236199	4.93E-24	0.0352916
623	12	rs10878312	66048267	C	0.235489	0.0213553	0.00245607	2.50E-18	394929	0.021053	0.00245852	1.10E-17	0.00769534
624	12	rs1871674	66348134	T	0.800416	-0.0258041	0.0026072	9.20E-25	394948	-0.0267007	0.00261169	1.56E-24	0.00230022
625	12	12:66509452_CA_C	66509452	CA	0.968341	0.0407635	0.00616206	1.40E-11	368476	0.0394546	0.00616601	1.57E-10	0.00545184
626	12	rs10878984	69828534	C	0.654977	0.012187	0.0021984	1.90E-09	392750	0.0120742	0.00219878	3.99E-08	0.0066999
627	12	rs4761402	78221974	T	0.656057	0.0194544	0.00219402	4.50E-20	394859	0.0194181	0.00219429	8.80E-19	-0.00292409
628	12	12:83107094_CA_C	83107094	CA	0.89373	0.0247785	0.00346923	8.50E-14	375228	0.0245421	0.00346975	1.51E-12	-0.00211814
629	12	rs4842700	90351662	A	0.204566	-0.0409861	0.00258146	3.20E-63	395360	-0.0182551	0.00277523	4.77E-11	0.0136324
629	12	rs76016857	90420680	A	0.95171	0.0293516	0.00485409	2.00E-09	396114	0.0343566	0.00485994	1.56E-12	-0.029313
629	12	rs554620424	90487781	G	0.307545	0.0392116	0.00244098	7.80E-61	337814	0.0152105	0.00267263	1.26E-08	-0.104287
629	12	rs10858956	90514078	C	0.854917	-0.0539586	0.00370754	5.60E-50	251397	-0.0291185	0.00385926	4.52E-14	0.343075
629	12	rs55849728	90533915	C	0.598727	-0.0547485	0.00212321	6.70E-157	395415	-0.0388863	0.00250065	1.58E-54	0.132323
629	12	rs202234992	90564744	C	0.963104	-0.0810771	0.00775281	6.50E-27	200739	-0.0602407	0.00779955	1.13E-14	0.00205562
630	12	12:92579604_TTCC_T	92579604	TTCC	0.52459	0.0142979	0.00210705	5.00E-13	387390	0.0143638	0.00210739	9.37E-12	-0.00678712
631	12	rs34716983	92961174	C	0.417632	-0.0140742	0.00216655	1.80E-10	375716	-0.0141523	0.00216682	6.52E-11	0.00537155
632	12	rs10777536	94120732	G	0.488147	-0.0163049	0.00208998	4.80E-13	392998	-0.0170283	0.00209052	3.78E-16	0
633	12	12:104313717_CA_C	104313717	CA	0.31543	-0.0143656	0.00226879	6.60E-12	385907	-0.0178344	0.00232174	1.57E-14	0.21236
633	12	rs1165675	104320991	G	0.725103	0.0130785	0.00236432	5.60E-10	384965	0.0171473	0.00241951	1.37E-12	-0.00204726
634	12	rs13378103	107337624	T	0.553897	0.0131705	0.0021519	6.80E-10	374875	0.0134	0.00215211	4.77E-10	-0.00312361
635	12	rs112073168	108985976	G	0.971426	0.038077	0.00635216	1.60E-10	382978	0.0378925	0.00635296	2.45E-09	0.00138849
636	12	rs11067228	115094260	A	0.550642	-0.0171922	0.00208866	3.40E-18	397344	-0.0172058	0.00208889	1.77E-16	-0.00221633
637	12	rs17498550	116593347	C	0.761368	0.0200686	0.00244539	1.20E-15	394770	0.0197849	0.00244594	6.02E-16	0.000724254
638	12	rs1790086	123672518	A	0.207161	-0.0202386	0.00257084	2.80E-17	395118	-0.0201015	0.00257206	5.48E-15	-0.00361081
638	12	rs1790089	123683155	A	0.207288	-0.0202879	0.00257046	2.50E-17	395055	-0.0237072	0.0025938	6.25E-20	0.13514
638	12	rs758436299	123748666	AAAAG	0.805905	0.0235944	0.0026809	2.10E-20	381496	0.0253106	0.00270881	9.29E-21	-0.0476461
639	12	rs34382598	124520815	A	0.881403	-0.0253865	0.00321151	2.30E-16	397835	-0.0242496	0.00321575	4.67E-14	-0.0100469
640	12	rs1880842	131621997	A	0.282743	0.0188661	0.00232245	1.60E-17	392108	0.0187267	0.00232281	7.50E-16	0
641	13	rs912387	22185794	C	0.438735	-0.0119943	0.002122	4.80E-09	390126	-0.01179	0.00212222	2.77E-08	-0.002843
642	13	rs9509989	22643566	T	0.120733	-0.0199538	0.00323423	5.30E-11	389556	-0.0201314	0.00323447	4.85E-10	0.00391971
643	13	rs8002850	22811940	G	0.665697	0.0313306	0.00221469	4.60E-49	396131	0.0326948	0.0022217	5.08E-49	0.0756698
644	13	rs9316971	22980191	T	0.29411	-0.0168299	0.00232154	1.60E-12	386583	-0.0197074	0.00232853	2.60E-17	-0.0113335
645	13	13:24164003_GA_G	24164003	GA	0.676854	-0.0179532	0.00223575	6.80E-18	395631	-0.0163403	0.00224511	3.38E-13	-0.0891989
645	13	rs7329483	24242801	A	0.118679	0.0241063	0.00325054	4.10E-15	391400	0.0218424	0.00326406	2.20E-11	-0.00615969
646	13	rs75439322	24828850	G	0.910249	-0.0383681	0.00365922	6.50E-27	395370	-0.03615	0.00367521	7.86E-23	-0.0914941
646	13	rs9580924	24871092	G	0.89996	0.0236556	0.00348178	3.00E-13	396325	0.0200835	0.00349682	9.28E-09	0.00322312
647	13	rs56038439	31866836	C	0.250541	0.0138529	0.00245092	4.50E-09	383513	0.013711	0.00245121	2.22E-08	0.000798313
648	13	rs9652258	37476123	G	0.761014	-0.0189177	0.00245487	9.70E-16	394652	-0.0189509	0.0024552	1.18E-14	0.00586682
649	13	rs17061453	41184358	A	0.958881	-0.0426284	0.00527623	4.00E-15	394071	-0.0435583	0.00528742	1.75E-16	0.0526391
650	13	rs59477460	42052411	C	0.322467	0.0170808	0.00225571	7.10E-14	389095	0.0190401	0.00226532	4.28E-17	-0.0181789
651	13	rs9594738	42952145	C	0.512755	0.0519436	0.00209069	6.60E-145	395537	0.0370169	0.00270532	1.28E-42	0.631825
651	13	rs11840862	42956463	A	0.293846	0.0513546	0.00229402	6.10E-118	395675	0.0254304	0.00299362	1.98E-17	-0.115961
652	13	rs117543324	43153869	A	0.968621	-0.0570335	0.00614772	2.50E-21	376514	-0.0428101	0.006218	5.78E-12	-0.0775194
652	13	rs346592	43167513	A	0.825907	0.0175208	0.00276028	1.90E-11	394856	0.02182	0.00278703	4.91E-15	0.0321654
653	13	rs11618401	43555803	T	0.512323	-0.014084	0.00209706	4.30E-11	393689	-0.01499	0.00209965	9.38E-13	-0.0147027
654	13	rs11411390	44846009	A	0.906472	-0.0277241	0.00359268	1.50E-17	395278	-0.0278309	0.00359382	9.63E-15	-0.00139536
655	13	rs5803487	50518052	A	0.274067	-0.0188832	0.0023915	1.20E-14	380134	-0.0155183	0.00242846	1.66E-10	0.173139
656	13	rs3118906	51106788	G	0.721985	-0.0272393	0.00233064	7.40E-33	396648	-0.023528	0.00236778	2.88E-23	-0.0393774
656	13	rs1239705	51152422	A	0.461746	0.0183924	0.00210204	1.40E-19	393862	0.0180322	0.00210523	1.08E-17	0.00932451
657	13	rs2296028	52345637	G	0.825974	0.0186437	0.00276494	3.70E-11	393640	0.0175489	0.0027658	2.22E-10	0
658	13	rs773210894	74686341	C	0.282778	-0.021103	0.00235768	6.20E-20	383656	-0.021103	0.00235792	3.56E-19	0
659	13	rs141012826	93978697	A	0.875704	0.022939	0.00324532	1.50E-12	377324	0.0211062	0.00326356	9.98E-11	-0.0935244
659	13	rs34375635	94015805	G	0.932977	-0.0336496	0.00424605	2.60E-18	383677	-0.0318091	0.00427455	9.95E-14	-0.0236247
659	13	rs72640504	94066952	T	0.989225	0.111914	0.0105012	4.00E-28	367940	0.110174	0.0105131	1.07E-25	0.00802952
660	13	rs147720516	94380457	T	0.0545969	-0.0462565	0.00465554	6.40E-25	386603	-0.048145	0.00466713	5.98E-25	0.00563021
661	13	rs4771320	99559135	C	0.221655	0.0385993	0.00251568	9.90E-58	395989	0.0384217	0.00251816	1.46E-52	0.00376825
661	13	rs7998317	99586238	C	0.300799	0.0378023	0.00227802	2.30E-66	396101	0.0372674	0.00227934	4.35E-60	0.00104052
662	13	rs61361629	100265404	T	0.900712	-0.0204093	0.0034989	1.00E-09	395110	-0.0221088	0.00350112	2.71E-10	-0.00810979
663	13	rs892254	100608335	G	0.198769	0.0232164	0.00261589	2.10E-20	396890	0.0217167	0.00261688	1.05E-16	0.00431201
664	13	rs1966662	110454702	G	0.668982	0.0229865	0.00222524	7.70E-27	394425	0.0229071	0.00222556	7.60E-25	0
665	14	rs1042704	23312594	G	0.785673	0.0289553	0.00255148	5.60E-30	395082	0.0288831	0.00255191	1.07E-29	-0.00399274
666	14	14:24835773_GA_G	24835773	GA	0.295959	-0.016487	0.00230258	1.50E-12	392117	-0.0163833	0.00230275	1.12E-12	0
667	14	rs7155348	35216854	T	0.634021	-0.0184732	0.00218519	1.40E-16	390944	0.0590763	0.00570323	3.83E-25	0.773141
667	14	rs13379337	35224430	C	0.511658	-0.0243281	0.00210103	2.80E-30	392659	-0.0648291	0.00522806	2.61E-35	-0.115391
667	14	rs56996825	35312132	G	0.400793	-0.019994	0.0021453	2.30E-19	391889	-0.0252645	0.00219168	9.59E-31	-0.0244875
667	14	rs35265117	35334328	C	0.802601	0.0192806	0.00263324	2.10E-13	394319	0.0617266	0.00393117	1.47E-55	-0.133077
667	14	rs201894973	35338097	AGTAT	0.512622	-0.0200985	0.00210302	2.10E-20	391995	0.0471803	0.0056093	4.06E-17	-0.82897
667	14	rs201613983	35359723	CT	0.489535	0.0214745	0.00214155	1.60E-22	377929	0.0271043	0.00427069	2.20E-10	-0.724353
667	14	rs113321876	35362139	G	0.626896	-0.0193747	0.00217463	1.80E-18	391605	-0.0373087	0.00520733	7.80E-13	0.487193
667	14	rs8004237	35420372	C	0.507797	-0.0205943	0.00209238	1.70E-21	395831	-0.017114	0.002414	1.35E-12	0
668	14	rs12323717	51154362	A	0.637527	-0.0165738	0.002193	1.70E-14	389778	-0.0163191	0.00219346	1.01E-13	-0.00216686
669	14	rs1570255	53151145	G	0.898665	0.0210601	0.0034927	1.40E-10	389952	0.0197604	0.00351546	1.90E-08	0.110841
669	14	rs71422098	53154909	A	0.892138	0.021212	0.00340131	1.40E-10	389131	0.0190575	0.00343374	2.86E-08	0.0156074
670	14	rs7143361	53773525	G	0.674734	0.0195628	0.00223053	1.30E-19	396698	0.0193598	0.00223272	4.29E-18	0.0217261
671	14	rs210374	54155963	A	0.266769	-0.0144396	0.00236796	1.60E-10	394972	-0.0155421	0.00237638	6.14E-11	-0.0231983
672	14	rs35107139	54419106	A	0.595791	-0.0635749	0.00220355	9.30E-196	369666	-0.0304704	0.00366061	8.52E-17	0.7944
672	14	rs10130587	54419110	G	0.595496	-0.0634308	0.00222431	7.30E-194	362716	-0.0286145	0.0037033	1.10E-14	-0.418499
672	14	rs7153662	54435049	A	0.484893	0.0476138	0.00221116	1.70E-110	354307	0.0219203	0.00253475	5.24E-18	0.21426
672	14	rs56312905	54437832	G	0.16684	0.0371617	0.00286849	1.90E-41	378621	0.0386244	0.00374633	6.35E-25	-0.501643
672	14	rs531709987	54444084	C	0.879041	0.0265529	0.00337342	3.20E-17	357988	0.0761671	0.00457442	2.99E-62	0.436991
672	14	14:54454664_CT_C	54454664	CT	0.840341	0.0158809	0.00287207	1.90E-09	391434	-0.0270218	0.00346319	6.07E-15	-0.0230578
672	14	rs61984763	54489089	T	0.789724	0.0167886	0.0025758	2.60E-12	393184	0.0177615	0.00259871	8.22E-12	-0.0303413
673	14	rs796953522	54866964	C	0.565413	0.0137551	0.00221043	2.10E-10	360819	0.0121334	0.00222281	4.80E-08	-0.00769861
674	14	rs28711886	61072658	G	0.321449	0.0205435	0.00226331	1.20E-19	387665	0.0201016	0.00227389	9.56E-19	-0.0373893
674	14	rs8014133	61104738	A	0.0982625	0.0279732	0.00351824	3.10E-16	394951	0.0299295	0.00352215	1.94E-17	-0.0124772
675	14	rs150138734	61561844	T	0.939104	0.0341483	0.00506385	3.20E-11	295394	0.0302938	0.00508493	2.56E-09	0.0119212
676	14	14:63665571_TA_T	63665571	TA	0.535216	-0.0189005	0.00210504	4.80E-20	392954	-0.0191406	0.00210597	1.00E-19	-0.00642994
677	14	14:65042372_GT_G	65042372	GT	0.675131	-0.0142245	0.00228325	1.00E-10	378865	-0.0146141	0.00228388	1.57E-10	-0.00284029
678	14	rs2767365	68607023	G	0.162118	-0.0164242	0.00284285	3.80E-10	394615	0.0585412	0.00784172	8.31E-14	0.908522
678	14	rs6573817	68617269	G	0.169416	-0.021074	0.00279435	2.90E-15	394248	-0.0785943	0.00783005	1.04E-23	-0.180406
678	14	rs1958113	68637906	A	0.160295	-0.019044	0.0028584	1.80E-12	393904	-0.0363707	0.00335724	2.39E-27	0.0105579
679	14	rs35230100	70348141	C	0.567741	-0.0137	0.00218421	1.10E-10	370001	-0.0130779	0.00218477	2.15E-09	0.000590198
680	14	rs572568967	75529362	CAAA	0.522982	0.0183733	0.00209235	8.40E-19	396604	0.0175431	0.00209625	5.82E-17	-0.0588438
680	14	rs876403	75602834	A	0.523712	-0.0158684	0.00209074	3.60E-15	397289	-0.0148516	0.00209454	1.34E-12	-0.00211888
681	14	rs75663481	75787011	A	0.711305	-0.0224875	0.00238133	6.80E-22	371958	-0.022334	0.00238179	6.79E-21	0
682	14	rs72703614	89860386	G	0.783803	-0.0158282	0.00254476	1.50E-11	394765	-0.0156501	0.00254496	7.78E-10	0.00388687
683	14	rs1286075	91446796	C	0.826725	-0.0326471	0.0027682	2.60E-36	394536	-0.022815	0.00328407	3.73E-12	0.60002
683	14	rs765754428	91450153	C	0.878858	-0.0402437	0.00358357	9.90E-32	316748	-0.0248125	0.00425123	5.33E-09	-0.0269615
684	14	rs1133441	92435065	T	0.667435	-0.0132498	0.00222154	1.40E-09	395457	-0.0140423	0.0022226	2.65E-10	0.00169936
685	14	rs1953535	95596279	G	0.911829	0.0265895	0.00368971	5.30E-14	395778	0.0265336	0.00369019	6.46E-13	0.00177852
686	14	rs62007686	103899344	A	0.655215	0.0436142	0.00220153	2.10E-91	395293	0.0550033	0.00266886	2.27E-94	-0.0692986
686	14	rs75837874	103975472	G	0.872055	0.0385635	0.00313335	3.20E-34	395349	0.0475252	0.00321889	2.48E-49	-0.000944499
686	14	rs7140558	104018651	A	0.713487	-0.0186528	0.00232671	2.70E-16	391422	-0.0173985	0.00232887	7.97E-14	-0.0324469
687	14	rs861528	104182998	C	0.748588	0.0190658	0.00241417	4.70E-17	394911	-0.0196186	0.00294901	2.88E-11	-0.00220517
688	14	rs55633823	105954705	C	0.748526	-0.0172207	0.00242398	3.40E-14	391668	-0.0172244	0.00242428	1.20E-12	0
689	15	rs7170637	22969232	G	0.839709	0.0172789	0.00284687	1.50E-09	397110	0.0172657	0.002847	1.32E-09	0.000782076
690	15	rs74710884	30086023	T	0.936457	0.0255473	0.00428665	6.00E-10	396181	0.025527	0.00428684	2.60E-09	0
691	15	rs61998565	47665185	G	0.85596	0.0180872	0.00297962	4.70E-10	395754	0.018892	0.00298005	2.31E-10	-0.00875986
692	15	rs3759809	51487352	T	0.72578	0.020846	0.00235689	8.80E-19	391791	0.019536	0.00235829	1.19E-16	-0.0282344
692	15	rs2899472	51516055	C	0.744368	-0.0387427	0.00239611	2.30E-60	396298	-0.0269578	0.00270831	2.43E-23	0.455583
692	15	rs2414098	51537806	T	0.386574	-0.0380203	0.00215944	1.80E-75	391474	-0.0267656	0.00244095	5.62E-28	0.0578585
692	15	rs7168331	51620983	G	0.61539	-0.0167653	0.00215557	4.80E-16	393879	-0.0160524	0.00218144	1.86E-13	0.0744507
693	15	rs72732986	52382477	T	0.922163	-0.0247911	0.0038947	7.90E-11	397867	-0.027227	0.00391449	3.52E-12	0
694	15	rs56259139	62747770	C	0.90631	0.0229977	0.00360607	1.20E-10	392320	0.0231718	0.00360696	1.33E-10	-0.00814956
695	15	rs17184382	63792486	A	0.573908	0.0192413	0.00211383	5.70E-22	396413	0.0162426	0.00216919	7.00E-14	-0.235362
696	15	rs542221686	63952531	A	0.895086	-0.0280907	0.00359792	3.60E-16	356327	-0.0225931	0.00369806	1.00E-09	-0.014621
697	15	15:65776993_C_CA	65776993	C	0.75332	0.0260669	0.00250032	3.40E-29	372815	0.0232733	0.00253446	4.20E-20	0.163208
697	15	rs191927852	65785697	G	0.98091	0.0570834	0.00773747	3.50E-14	386394	0.0452856	0.00785285	8.08E-09	0.000725304
698	15	rs72741014	67151257	T	0.80347	-0.0177939	0.00264369	2.30E-11	392513	-0.0172695	0.00264653	6.78E-11	0.041552
699	15	rs10438354	67336207	C	0.64906	-0.0153085	0.00223612	3.10E-12	380332	-0.0169883	0.00224411	3.73E-14	-0.0716116
699	15	rs34728056	67432460	C	0.53468	-0.0274379	0.00212963	7.10E-42	383780	-0.0284183	0.00213586	2.16E-40	-0.00135309
700	15	rs538356182	70403465	T	0.711307	0.0183533	0.00236536	1.50E-14	377022	0.0170981	0.00237029	5.45E-13	-0.0297381
701	15	rs12592259	70546411	T	0.887736	-0.0259961	0.00334421	6.90E-15	388638	-0.0190926	0.00349933	4.87E-08	-0.230462
701	15	rs1706708	70552313	G	0.672692	0.0307679	0.00223602	3.30E-49	393361	0.0268688	0.00231236	3.27E-31	-0.0624511
701	15	rs34003015	70620476	C	0.962896	0.0371313	0.00554597	4.90E-12	394203	0.0520024	0.00566239	4.16E-20	-0.0888773
701	15	rs34149821	70644280	G	0.497299	0.0178322	0.00213022	5.60E-17	381829	0.0143018	0.00216297	3.79E-11	-0.00118299
702	15	rs12441130	74234902	T	0.515173	0.0126142	0.00209096	1.20E-09	396692	0.0125868	0.00209127	1.76E-09	-0.00374657
703	15	rs11072526	75432517	T	0.256989	-0.014357	0.0023955	6.20E-11	395351	-0.0145695	0.00239597	1.20E-09	-0.0123546
704	15	rs12593629	77853736	A	0.315963	-0.0139517	0.00226309	2.30E-10	391348	-0.0143532	0.0022636	2.28E-10	0.000662569
705	15	rs6496586	85540767	G	0.81779	-0.0196378	0.00272784	5.00E-12	390674	-0.0167535	0.00274452	1.03E-09	-0.109378
706	15	rs7167692	85660184	T	0.947576	0.0537914	0.00469724	1.20E-32	395139	0.050307	0.00472619	1.85E-26	-0.0045419
707	15	rs11632673	91070544	A	0.450522	-0.0244013	0.00210755	1.20E-35	393871	-0.0244011	0.00210797	5.48E-31	-0.00023072
708	15	rs4299103	93588264	G	0.559301	0.0160674	0.0022372	2.70E-12	351126	0.0162694	0.0022375	3.56E-13	-0.00238539
709	15	rs7181724	94551607	A	0.56842	0.0147251	0.00213647	1.90E-13	386854	0.0145848	0.00213666	8.73E-12	-0.000312456
710	15	rs16976004	96582997	C	0.810231	-0.016086	0.00272511	1.60E-09	379387	-0.0160775	0.00272524	3.65E-09	0
711	16	rs117208012	347063	C	0.978971	0.0951165	0.0072697	2.00E-41	396150	0.0488276	0.00782929	4.47E-10	0.101551
711	16	rs2301522	359953	A	0.336589	0.0277694	0.00221226	8.20E-41	394404	0.0228168	0.00223293	1.64E-24	0.130422
711	16	rs71378512	410178	G	0.952861	0.0988047	0.00545443	4.60E-77	322344	0.07932	0.00588633	2.19E-41	0.00336993
712	16	rs4988483	1129010	C	0.942877	-0.0389041	0.00460207	1.50E-17	377933	-0.0389656	0.00460305	2.56E-17	0.00737524
713	16	rs34435227	1533220	A	0.560118	0.0133394	0.00211594	6.90E-13	390843	0.0134502	0.00211621	2.07E-10	-0.00460192
714	16	rs34123233	2144299	T	0.819729	-0.0257364	0.00272411	1.70E-22	393120	-0.0255261	0.00272478	7.38E-21	0.00443
715	16	rs77256800	3959911	T	0.932427	0.0260106	0.00428593	4.90E-12	372519	0.027311	0.00428809	1.90E-10	0.0195904
715	16	rs710893	4014964	A	0.154523	-0.0247942	0.00288503	2.70E-19	396454	-0.0257526	0.00288677	4.62E-19	0.0190712
716	16	16:4358400_AT_A	4358400	AT	0.694182	0.014073	0.00228997	1.40E-11	387285	0.0137219	0.00229353	2.19E-09	0.0377839
716	16	rs8052826	4425528	A	0.211316	0.0184003	0.0025675	4.60E-12	392424	0.0166901	0.00257508	9.09E-11	0.0408886
716	16	rs148092711	4431767	C	0.99479	0.0950537	0.0144863	6.60E-11	396404	0.0917089	0.0145034	2.56E-10	-0.0111434
716	16	rs4786488	4442527	C	0.274645	0.0143967	0.00234304	3.60E-09	394227	0.0137668	0.00234769	4.52E-09	-0.0087676
717	16	rs780432508	11635315	A	0.694947	0.0209872	0.00230577	5.80E-21	382487	0.0186313	0.00232967	1.27E-15	0.139944
717	16	rs71406254	11642910	T	0.657534	0.0229306	0.00221757	5.10E-25	389278	0.0204004	0.00223996	8.43E-20	-0.012999
718	16	16:12086263_CTCTA_C	12086263	CTCTA	0.43562	-0.0155833	0.00213581	1.40E-13	384419	-0.0158878	0.00213714	1.05E-13	-0.00374083
719	16	rs71382581	18928466	T	0.911842	-0.023129	0.00372409	1.30E-10	386727	-0.0230831	0.00372446	5.73E-10	0.00662852
720	16	rs4783443	22226993	C	0.918486	-0.0275361	0.00381237	1.20E-13	396202	-0.0276892	0.0038128	3.81E-13	0.00597509
721	16	rs5735	23200848	T	0.691133	0.0181528	0.00226691	4.60E-15	393004	0.0182828	0.00226719	7.38E-16	0.00542513
722	16	rs71383766	30930233	C	0.572314	-0.0178881	0.00217435	2.40E-17	372539	-0.0180431	0.00217459	1.07E-16	0
723	16	rs933561	49874676	A	0.653192	0.0163967	0.00219461	2.20E-14	395151	0.0168687	0.00219661	1.60E-14	0.0306607
724	16	rs59302410	50705254	C	0.988072	-0.0906632	0.0100497	1.80E-19	362167	-0.0640028	0.0101776	3.20E-10	-0.0422426
725	16	rs1564981	50986308	G	0.546165	0.018635	0.00209878	1.10E-20	394845	0.0147841	0.00212768	3.69E-12	-0.0597197
725	16	rs140144628	51025426	G	0.990453	-0.091283	0.0114439	2.60E-15	348130	-0.0930271	0.0114789	5.31E-16	-0.0357081
725	16	rs62028332	51025468	G	0.852957	-0.0485004	0.0031081	5.40E-62	355640	-0.0444535	0.00316573	8.61E-45	0.0077372
725	16	rs4785495	51066965	C	0.51223	0.0157711	0.00211267	4.50E-15	386601	0.0148358	0.00211955	2.57E-12	0.0347871
726	16	rs149685227	51186224	G	0.976599	0.0578285	0.00728432	4.10E-15	355520	0.0454369	0.00733964	5.99E-10	0.11801
726	16	rs2052285	51188432	G	0.391512	0.0249968	0.00213753	2.90E-34	396002	0.0227055	0.00216619	1.05E-25	-0.0454124
727	16	rs2052354	51423945	A	0.261774	-0.0216327	0.00238296	3.00E-21	392852	-0.0188722	0.00239532	3.31E-15	0.059387
728	16	rs2647978	51624129	C	0.707552	0.0157973	0.00229139	2.20E-13	396837	0.0203871	0.00232275	1.68E-18	-0.0464956
729	16	rs35392886	51733063	C	0.374584	0.0197534	0.00215073	2.70E-22	397820	0.0131256	0.00221833	3.28E-09	-0.000797282
729	16	rs7191269	51784918	A	0.596959	0.0337215	0.00212521	9.40E-62	396548	0.0285964	0.00218365	3.49E-39	-0.165246
729	16	rs9935845	51847798	G	0.466791	-0.0313869	0.00213946	3.30E-54	378263	-0.016634	0.00226323	1.99E-13	-0.155687
729	16	rs72805220	51903981	C	0.932224	0.0667623	0.0042119	3.30E-60	384444	0.04872	0.00432899	2.20E-29	-0.158729
729	16	16:51906257_CA_C	51906257	CA	0.498522	-0.0264705	0.00217486	3.10E-37	364497	-0.0176047	0.00222058	2.23E-15	-0.00267719
730	16	rs57292959	53799279	G	0.578185	-0.0147039	0.00211822	9.30E-13	393990	-0.0147638	0.0021194	3.26E-12	-0.0136987
731	16	rs12600060	54101461	G	0.752858	0.0198229	0.00249538	8.10E-14	372103	0.0190724	0.00249641	2.17E-14	-0.00559009
732	16	rs12933070	54975735	T	0.223603	-0.0193353	0.00252129	9.00E-16	390658	-0.0175055	0.00252347	4.00E-12	0.0138834
732	16	rs12149673	55059130	A	0.6959	-0.0288559	0.00227709	4.50E-37	392797	-0.0250408	0.00237077	4.46E-26	0.277276
732	16	rs12918462	55127191	T	0.933453	-0.0385501	0.00420052	8.60E-21	393323	-0.0248549	0.0043744	1.33E-08	0.0102261
733	16	rs774904233	55510925	GGA	0.745537	-0.023388	0.0023951	6.60E-23	396117	-0.0232661	0.00239638	2.76E-22	0
734	16	rs71649607	67005609	C	0.84039	-0.0226547	0.00285004	1.00E-16	395692	-0.0244396	0.00285567	1.15E-17	0.0212286
735	16	rs114934911	67310543	C	0.96995	0.0772166	0.00610555	1.50E-40	396690	0.0581	0.00637815	8.30E-20	0.297864
736	16	rs567068501	67572130	C	0.992762	0.153015	0.0135496	9.80E-32	326726	0.111635	0.014085	2.27E-15	0.0543775
737	16	rs557350916	68950654	A	0.994367	0.143541	0.017252	9.10E-18	258576	0.118947	0.0173584	7.26E-12	-0.0164392
738	16	rs74615093	69122043	G	0.919442	-0.0246351	0.00384115	5.70E-11	394519	-0.0233442	0.00384994	1.33E-09	-0.0263874
739	16	rs11643240	69635916	A	0.732191	0.016673	0.00235669	1.80E-13	395877	0.0170988	0.00235956	4.27E-13	-0.0090545
740	16	rs7197197	72911406	G	0.416482	-0.0139025	0.00212724	1.60E-11	392047	-0.0129611	0.00212871	1.14E-09	-0.00430558
741	16	rs374035142	73917298	ATGTG	0.423361	0.0138308	0.00213003	1.40E-11	389257	0.0119062	0.00213771	2.55E-08	0.0953843
742	16	rs2716579	74087814	C	0.64396	0.0263894	0.00253865	2.50E-27	291706	0.0252926	0.00254805	3.20E-23	-0.00710807
743	16	rs776777733	80839588	ATC	0.929402	0.0339955	0.00408168	1.10E-16	394384	0.0354046	0.00408729	4.63E-18	0.0440555
743	16	rs7186061	80934495	A	0.150889	-0.0172731	0.00291251	4.60E-10	396711	-0.020109	0.00291668	5.41E-12	0.012385
744	16	rs12932885	81579923	C	0.500673	0.0252506	0.00209064	4.30E-37	394467	0.0199697	0.0028017	1.02E-12	0.55282
744	16	rs8044524	81603771	G	0.397232	0.0203394	0.0021345	2.60E-26	395169	-0.0472266	0.00602614	4.62E-15	0.750059
744	16	rs4889341	81604251	T	0.405201	0.0211398	0.00212521	9.20E-27	396019	0.0332583	0.00528422	3.10E-10	0.818757
744	16	rs8045614	81609298	A	0.350204	0.0191097	0.0021925	9.80E-23	394102	-0.0521178	0.00627103	9.50E-17	0.22666
744	16	rs4889345	81613122	T	0.321934	0.019645	0.00227788	7.80E-21	380613	0.0739637	0.00385211	3.64E-82	-0.254646
744	16	16:81613324_TAAAA_T	81613324	TAAAA	0.46405	0.0240226	0.00210744	2.60E-34	390234	0.075442	0.00606987	1.82E-35	-0.00222913
745	16	rs10514617	86686972	T	0.838178	0.0284551	0.0028528	2.80E-26	390519	-0.0766579	0.00657889	2.24E-31	0.690742
745	16	rs4843418	86689335	G	0.715444	0.0173319	0.00233092	3.70E-15	389771	0.0313877	0.00532148	3.67E-09	-0.180139
745	16	rs299938	86694417	A	0.766191	-0.0199662	0.00246869	1.70E-17	394881	-0.0651434	0.00582339	4.75E-29	0.826877
745	16	rs899245	86699767	T	0.78308	-0.0224029	0.00253309	3.80E-21	395527	-0.0665606	0.00694916	9.87E-22	0.780929
745	16	rs12918331	86700865	T	0.740702	-0.0194216	0.00238173	2.40E-19	395702	0.120873	0.00727005	4.51E-62	0.39484
745	16	rs7203324	86701426	C	0.787071	-0.0224682	0.00256523	4.00E-21	390915	-0.230747	0.00747055	1.75E-209	-0.113341
745	16	rs28594464	86704864	C	0.810947	0.0256878	0.00268225	6.50E-26	390834	-0.117491	0.00769858	1.38E-52	0.748967
745	16	rs416675	86705100	T	0.784795	0.0257787	0.00256076	1.80E-26	389233	0.160045	0.00782146	4.67E-93	-0.0322413
745	16	rs148672458	86708071	C	0.847347	0.0390103	0.00299842	1.50E-43	370612	0.042404	0.00301343	5.67E-45	-0.0319809
745	16	rs388466	86708741	G	0.681084	0.0284249	0.00225137	1.10E-41	391491	0.0498359	0.0048185	4.52E-25	0.375268
745	16	rs68110026	86718579	G	0.914496	0.0229677	0.00374085	2.00E-09	394021	0.0483707	0.00570185	2.19E-17	0.0181352
746	16	rs4081747	87100746	G	0.377591	0.0157667	0.0021692	3.30E-12	389865	0.0155616	0.00217033	7.49E-13	-0.00881666
747	16	rs112898929	88298795	T	0.920325	0.0256215	0.00391642	2.50E-12	383335	0.0232275	0.00392415	3.24E-09	0.0496429
748	16	rs4782351	88466424	A	0.387834	0.0156034	0.00214376	5.70E-13	395133	0.0148474	0.00214763	4.73E-12	-0.020553
749	16	rs11643303	88834014	A	0.883145	-0.0238566	0.00331258	1.10E-12	380713	-0.0215768	0.00331968	8.05E-11	-0.0449654
749	16	rs2272443	88854008	C	0.771638	0.0224558	0.00250338	2.70E-21	390381	0.0200231	0.00250884	1.45E-15	0.0375919
750	16	rs57696383	89572665	A	0.52229	0.0119153	0.00209027	1.30E-09	395506	0.0122044	0.00209302	5.51E-09	0
751	17	rs56336971	738952	T	0.689897	0.0192312	0.00225234	1.10E-18	395485	0.0176774	0.00225857	5.00E-15	0.0710443
751	17	rs72812052	838690	G	0.761485	0.0163272	0.00244804	4.50E-11	394371	0.0137208	0.00246166	2.49E-08	0.0466317
751	17	rs2376600	928078	G	0.689341	0.032655	0.00225616	4.00E-51	393622	0.0318221	0.00225978	4.90E-45	0.0115264
751	17	rs760060673	931496	A	0.851423	0.0251023	0.0032201	3.10E-17	327229	0.0268254	0.00322658	9.26E-17	0.00657507
752	17	17:2026417_GA_G	2026417	GA	0.316078	-0.0552883	0.00224564	7.30E-145	393204	-0.0514042	0.00228932	1.17E-111	0.081365
752	17	rs557139647	2045819	T	0.979721	-0.068774	0.00749856	2.80E-21	384210	-0.0540485	0.00752475	6.83E-13	-0.0235285
753	17	rs216181	2172753	A	0.945326	0.0601311	0.00580884	1.30E-25	246059	0.0339963	0.00590026	8.32E-09	-0.00811237
753	17	rs9898390	2177484	C	0.278035	-0.0471822	0.00232203	3.50E-98	396246	-0.0472555	0.00232374	6.18E-92	0.00212494
754	17	rs752131371	3985122	CAT	0.817036	-0.0156946	0.00269521	1.00E-09	395311	-0.0151511	0.00269568	1.90E-08	-0.00271914
755	17	rs34914463	7366619	T	0.86906	0.0214621	0.00308505	1.20E-12	396341	0.0243307	0.00309288	3.64E-15	-0.0205244
756	17	rs6258	7534678	C	0.992999	-0.102892	0.0127026	1.40E-16	382648	-0.100751	0.0127146	2.30E-15	0.00174942
757	17	rs151268686	7780690	A	0.925879	0.048145	0.00402691	4.00E-34	385628	0.0673854	0.00430116	2.55E-55	-0.347508
757	17	rs57414300	7781699	T	0.816149	0.0230866	0.00272353	2.10E-17	385645	0.0387423	0.00291115	2.07E-40	0.00709384
758	17	rs12938040	9032274	G	0.960011	-0.0366498	0.00532951	9.30E-13	393663	-0.0406438	0.00533483	2.56E-14	0.0343585
759	17	rs56235417	9142846	G	0.836824	0.0327306	0.00282154	5.40E-33	394782	0.0320125	0.00282428	8.83E-30	0.00230425
760	17	rs9914258	10031642	C	0.558084	-0.0148971	0.00209647	1.10E-13	396001	-0.0151777	0.00209722	4.58E-13	-0.00722354
761	17	rs515385	14401108	A	0.30859	0.0130087	0.00225518	5.40E-10	395596	0.0128538	0.00225541	1.20E-08	0.0036676
762	17	rs10459910	17136891	C	0.424675	0.014391	0.00210796	5.00E-12	395387	0.0142251	0.00210826	1.51E-11	-0.000148715
763	17	rs7222984	20019694	A	0.389362	-0.0145773	0.00224304	9.00E-11	358844	-0.0143886	0.00224345	1.42E-10	-0.0050489
764	17	rs704	26694861	G	0.524607	0.0167692	0.00208243	3.90E-16	396890	0.0141466	0.00208797	1.24E-11	0.0375323
765	17	rs7222696	27697619	G	0.659572	0.0156731	0.00219867	2.70E-14	395462	0.0159421	0.00221812	6.61E-13	-0.039431
766	17	rs3760456	27948844	C	0.559939	0.0268571	0.00210039	3.00E-40	394762	0.0218459	0.0021256	8.90E-25	0.055239
767	17	rs151317021	28064938	C	0.532927	0.0210285	0.00211558	1.10E-24	385253	0.0201397	0.00212662	2.79E-21	0.00269718
768	17	rs8080078	28195773	C	0.490295	-0.0219377	0.00208354	1.00E-26	395609	-0.0207674	0.00208826	2.66E-23	0.00377377
769	17	17:29250282_CT_C	29250282	CT	0.631868	-0.017227	0.00235063	9.60E-14	333964	-0.0131748	0.00237821	3.03E-08	0.0592456
770	17	rs11422116	29819884	A	0.358231	0.0238879	0.00219331	2.80E-28	388055	0.0193033	0.00228736	3.20E-17	0.278571
770	17	rs112797972	29886356	C	0.776189	0.0238489	0.00250723	2.10E-22	393035	0.0159214	0.00261544	1.15E-09	-0.00183177
771	17	rs12951408	36913807	T	0.44108	0.0123018	0.00210562	1.50E-09	392739	0.0123339	0.00210622	4.74E-09	0.00367224
772	17	rs143043662	39913771	C	0.987622	-0.0780376	0.00989085	1.80E-16	358909	-0.0797353	0.00990639	8.36E-16	-0.0285015
772	17	rs7213095	39940768	G	0.503363	-0.0125896	0.0022514	4.50E-10	338768	-0.0152625	0.00226766	1.69E-11	0.107911
773	17	rs11443474	40395191	C	0.709127	-0.014648	0.00233872	3.80E-11	380487	-0.0140278	0.0023566	2.64E-09	-0.0571418
774	17	rs9904639	41437020	G	0.844325	-0.021932	0.00322144	2.00E-12	314685	-0.0197292	0.00323163	1.03E-09	0.0426548
775	17	rs7217502	41801246	A	0.616189	-0.0427433	0.00216823	1.60E-96	385735	-0.0231	0.00236788	1.75E-22	0.0587275
775	17	rs35590725	41818953	T	0.426891	-0.0290741	0.00210988	4.10E-45	393994	-0.0211078	0.00213966	5.90E-23	0.15276
775	17	rs2741856	41826839	G	0.918397	-0.0794023	0.00380357	1.70E-104	395522	-0.0584699	0.00412591	1.38E-45	-0.0182848
776	17	rs573683582	42162884	G	0.983813	0.0700126	0.0100939	1.10E-12	264541	0.05814	0.0101122	8.95E-09	0.0398688
776	17	rs190144	42164584	A	0.256006	0.0396692	0.00238823	2.80E-66	394906	0.029813	0.00244447	3.26E-34	-0.0327455
777	17	rs4436817	43091723	C	0.508913	-0.0185535	0.00209584	2.60E-20	390988	-0.0171856	0.00211072	3.89E-16	-0.094559
778	17	rs111443054	43489161	T	0.816288	0.0275831	0.00270123	6.40E-26	392237	0.0334906	0.00283712	3.70E-32	-0.0127216
778	17	rs375822897	43557054	A	0.827761	0.0278212	0.00281069	2.20E-24	381061	0.0286345	0.00281352	2.50E-24	-0.0110254
779	17	rs201647884	43666848	A	0.942001	0.0439701	0.00570179	2.90E-14	241640	0.0377863	0.0057528	5.09E-11	-0.154669
779	17	rs3843738	43739194	A	0.52983	-0.0195325	0.00211866	2.30E-20	383847	-0.0209325	0.00223479	7.49E-21	-0.0222949
780	17	rs10491140	43950976	G	0.77482	0.0257143	0.00249233	2.60E-26	396013	0.0259587	0.00249585	2.46E-25	0.0128533
781	17	rs776509440	44173502	A	0.835872	0.0286931	0.0030898	2.90E-21	327696	0.0290455	0.00309648	6.59E-21	0.01228
782	17	rs2109984	46171099	T	0.203441	-0.0164339	0.00258601	1.30E-10	396102	-0.0167682	0.00259002	9.53E-11	-0.0297759
782	17	rs140089442	46192972	A	0.892103	0.0256238	0.00336114	3.50E-15	394736	0.0243968	0.00336784	4.35E-13	0.00257313
783	17	rs78832434	48214490	C	0.962828	-0.0460458	0.00553727	1.60E-16	391143	-0.0412785	0.00555593	1.09E-13	-0.0581914
783	17	rs773541730	48256759	CT	0.727906	0.0170716	0.00249237	5.00E-12	348892	0.0230206	0.00269127	1.19E-17	0.374791
783	17	rs1061237	48262775	A	0.971939	-0.0513019	0.00644343	1.80E-17	379070	-0.0713294	0.00693579	8.30E-25	0.0530548
783	17	rs2696264	48333349	G	0.773091	-0.0336823	0.00247917	5.40E-44	397990	-0.0277688	0.0025031	1.35E-28	-0.0279621
784	17	rs6504675	48634357	T	0.61752	0.0130334	0.0021494	1.30E-09	393399	0.0122831	0.00215183	1.14E-08	0.00816091
785	17	rs4427849	49198457	A	0.447488	-0.0153981	0.00210264	1.50E-13	392696	-0.0161807	0.00210393	1.46E-14	1.21E-05
786	17	rs1367693	54187685	T	0.463927	-0.0247068	0.00208848	1.80E-31	395622	-0.0229809	0.00209328	4.85E-28	0.0542746
786	17	17:54263286_GA_G	54263286	GA	0.598021	-0.030069	0.0021256	2.10E-43	395062	-0.0312361	0.00215191	9.66E-48	0.14131
787	17	rs6505057	54499579	G	0.692307	0.0141682	0.00226429	2.70E-10	393047	0.0180937	0.00228881	2.67E-15	-0.00522408
788	17	rs545164273	58655357	C	0.983825	-0.0955539	0.00996053	1.10E-22	271828	-0.0774875	0.0100299	1.11E-14	0.00262904
788	17	rs573536922	58755167	G	0.994669	-0.183094	0.0194711	6.20E-23	213462	-0.134368	0.0197178	9.46E-12	0.0509367
789	17	rs7210311	58863915	T	0.989906	-0.10812	0.0151969	2.00E-14	185988	-0.0864632	0.0152726	1.50E-08	-0.0240402
789	17	rs538508139	58906854	C	0.863795	-0.0597101	0.00309219	2.50E-87	381248	-0.0597146	0.00310241	1.47E-82	0.00940641
789	17	17:58924550_TATTTTGTATACA_T	58924550	TATTTTGTATACA	0.970492	-0.100484	0.00794776	2.80E-36	237168	-0.0578967	0.00821892	1.86E-12	0.270688
789	17	rs142016905	59019432	T	0.849654	-0.057787	0.00293326	1.60E-91	390213	-0.0785374	0.00631707	1.74E-35	-0.045472
790	17	rs77897572	59160227	G	0.988824	0.0650765	0.0101231	6.40E-11	379043	0.05723	0.0101423	1.67E-08	0.0480345
790	17	rs1012383	59196065	G	0.174911	0.0463513	0.00274163	1.40E-67	395475	-0.0336429	0.0059026	1.20E-08	-0.104566
790	17	rs8070692	59288406	T	0.834052	-0.0377066	0.00286487	4.20E-43	377741	-0.0428256	0.00297089	4.16E-47	0.0172983
791	17	rs35686232	59508427	A	0.802671	-0.0179895	0.0026296	1.00E-10	391930	-0.0181457	0.00263945	6.21E-12	-0.0389501
791	17	rs571287458	59558059	G	0.896426	0.0220069	0.0034313	9.30E-13	392681	0.0203067	0.0034366	3.44E-09	0.0149964
791	17	rs1558275	59636757	T	0.371453	-0.0128225	0.00217455	6.20E-09	388821	-0.0152526	0.00217691	2.44E-12	-0.0166867
792	17	17:60580413_CT_C	60580413	CT	0.490477	-0.0196455	0.00214284	1.70E-21	374032	-0.0195704	0.0021444	7.09E-20	0.00252457
792	17	rs11079480	60592751	A	0.409095	-0.012503	0.00211851	1.90E-09	395665	-0.011794	0.00211972	2.64E-08	0.00460527
793	17	rs17650301	62479273	A	0.706355	0.0183738	0.002283	2.40E-17	397045	0.0188723	0.0022841	1.43E-16	0.00590607
794	17	rs9896306	63278038	C	0.727045	0.0283541	0.0023431	3.10E-35	393888	0.0267035	0.00234677	5.33E-30	-0.0477636
795	17	rs11869530	63549979	G	0.363793	-0.0269089	0.0021652	7.30E-40	395503	-0.0260208	0.00216876	3.64E-33	0.00795195
796	17	rs11077711	66691183	C	0.766192	0.0170911	0.00247342	1.30E-12	391672	0.0180994	0.00247439	2.58E-13	-0.00269914
797	17	rs180067	67957774	G	0.319757	-0.013003	0.00222949	1.50E-09	397042	-0.0129651	0.00223032	6.13E-09	-0.0162853
798	17	rs56320441	69206119	T	0.912677	-0.0279397	0.00370006	6.20E-15	393407	-0.0286427	0.00370169	1.01E-14	0.0130195
799	17	17:69875248_CA_C	69875248	CA	0.507541	0.0242359	0.00210843	1.10E-31	386243	0.0248731	0.00210945	4.33E-32	-0.00423065
800	17	rs2292852	75095242	G	0.617857	0.0143346	0.00214144	1.80E-11	396455	0.0121041	0.00215308	1.89E-08	0.0989275
801	17	rs1436138	75316880	A	0.639574	0.0196665	0.00217639	4.50E-22	393095	0.0198473	0.00219389	1.47E-19	-0.0745781
801	17	rs34587622	75398498	C	0.887937	0.0200296	0.00329995	7.70E-10	396158	0.0218596	0.00331099	4.05E-11	-0.00860802
802	17	rs10642898	76393675	C	0.598886	0.0171382	0.00214947	2.60E-16	386743	0.0173711	0.0021504	6.58E-16	0.0062958
803	17	rs8080307	76858353	G	0.928944	-0.0266361	0.00405194	2.10E-11	396100	-0.022933	0.0040974	2.18E-08	-0.149321
803	17	rs35881190	76906367	C	0.651849	0.0167184	0.00220578	9.30E-16	388745	0.0152629	0.00223107	7.86E-12	0.00631584
804	17	rs7212578	79394536	A	0.218699	-0.021686	0.0025303	3.60E-19	392354	-0.020906	0.00253246	1.52E-16	-0.0299968
805	17	rs12945403	80004094	T	0.342704	0.0171079	0.00220826	7.90E-15	390770	0.0159241	0.00221063	5.87E-13	-0.0335688
806	17	rs3751908	80529972	A	0.364674	-0.0204081	0.00216068	5.90E-21	396815	-0.0193219	0.00216275	4.11E-19	0
807	18	rs4148965	9109484	T	0.306427	-0.013638	0.00227141	2.20E-10	395885	-0.0128014	0.00227179	1.75E-08	-0.0103302
808	18	rs644778	10042023	T	0.674635	0.0170697	0.00223331	2.60E-14	396477	0.0172388	0.00223371	1.19E-14	-0.00801886
809	18	rs11875132	10348334	T	0.56286	0.0206752	0.00212346	4.30E-23	391205	0.0207999	0.00212386	1.20E-22	-0.00315423
810	18	rs565611618	13642927	G	0.856749	0.0271796	0.00311546	4.40E-20	364362	0.034442	0.00312773	3.35E-28	-0.0203304
810	18	rs1296042	13711002	T	0.0865029	0.0473203	0.00372124	5.60E-40	396578	0.0283325	0.00382332	1.26E-13	0.228844
810	18	rs4635400	13719510	G	0.640457	0.0526902	0.00218128	2.80E-140	395654	0.0507133	0.00225039	1.87E-112	0.00644832
811	18	rs4369779	20735408	T	0.211409	0.0206034	0.00256388	2.90E-17	396075	0.0205221	0.0025643	1.21E-15	0
812	18	rs61735998	34289285	G	0.974685	-0.0441542	0.00667928	4.30E-11	394339	-0.0442977	0.0066798	3.32E-11	-0.00619285
813	18	rs12964248	42143586	A	0.722793	-0.0146535	0.00234005	1.00E-09	395647	-0.0143719	0.0023404	8.21E-10	-0.00896616
814	18	rs11659248	42907550	C	0.843852	0.0163367	0.00290543	2.00E-09	390266	0.0159141	0.00290586	4.34E-08	-0.0112342
815	18	rs7504492	45606093	T	0.623909	-0.014698	0.0021668	1.40E-12	394019	-0.0146034	0.0021671	1.60E-11	-0.00525933
816	18	rs2337106	46460903	C	0.48255	-0.0187273	0.00210775	3.60E-20	391276	-0.0150868	0.00219045	5.68E-12	0.273711
816	18	rs12967019	46474178	T	0.508029	-0.0176753	0.00212206	3.90E-18	385654	-0.0134739	0.00220527	9.97E-10	0.00223318
817	18	rs9952111	53453113	G	0.837867	0.0177668	0.00284275	2.90E-11	395414	0.0175309	0.00284305	6.99E-10	-0.00758146
818	18	rs72966926	57328396	G	0.870142	-0.0198601	0.00311648	4.30E-11	395537	-0.0198739	0.00311681	1.81E-10	-0.00606782
819	18	rs35693910	57913965	G	0.731768	-0.0140548	0.00239708	6.40E-09	384885	-0.014178	0.00239728	3.33E-09	-0.0027989
820	18	rs884205	60054857	A	0.252704	-0.0261596	0.00242543	8.40E-30	390668	-0.0266494	0.00242698	4.74E-28	0.030839
821	18	rs17756073	60809783	A	0.697161	0.0145281	0.00228087	1.40E-11	395211	0.0155947	0.00228234	8.33E-12	0.0144726
822	18	rs779566246	60950714	TTTAG	0.322835	-0.0200565	0.00231856	1.10E-19	369334	-0.0200474	0.00231906	5.40E-18	0
823	18	rs56376587	77160235	A	0.51103	0.0148506	0.00212879	9.30E-14	383327	0.0127738	0.00215184	2.92E-09	-0.147151
823	18	rs78015143	77248691	G	0.901711	-0.0285075	0.00352602	3.40E-17	393918	-0.0248704	0.00356525	3.04E-12	-0.0252077
824	18	rs768306493	77353224	CAT	0.495064	0.0143547	0.00215476	4.70E-12	374001	0.0140769	0.00215567	6.57E-11	0
825	19	rs180712105	810412	T	0.987349	-0.0667464	0.0106069	7.20E-11	308724	-0.060209	0.010627	1.46E-08	-0.0646028
825	19	rs72982156	816540	T	0.61169	0.0244735	0.0021746	6.20E-30	386178	0.0241634	0.00217998	1.50E-28	-0.0302008
826	19	rs116904359	957700	C	0.95251	-0.034374	0.00525366	1.70E-10	347496	-0.0297051	0.00526225	1.65E-08	-0.0238967
827	19	rs150434627	1166040	C	0.866903	0.0427938	0.00377032	3.40E-34	264419	0.024768	0.00402956	7.92E-10	0.429343
827	19	rs11668064	1169066	A	0.685535	0.0356519	0.00226055	1.20E-58	393635	0.0274401	0.00247711	1.61E-28	-0.0440339
827	19	rs553616728	1190729	C	0.788606	0.0205025	0.00299643	9.30E-12	289846	0.0321409	0.00335099	8.68E-22	0.510681
827	19	rs10416087	1191288	T	0.691996	-0.0142058	0.00229872	7.70E-10	385233	-0.0180007	0.00263636	8.62E-12	0.00835324
828	19	rs11880992	2176403	G	0.591263	0.016953	0.0021265	4.10E-16	396984	0.0169298	0.00212695	1.73E-15	-0.00323635
829	19	rs4806862	2523781	G	0.671962	-0.0239498	0.00224096	3.10E-27	391863	-0.0240203	0.00224142	8.51E-27	0.00160841
830	19	rs60018147	3375572	A	0.87959	0.033176	0.00337198	7.40E-23	360221	0.0332598	0.00337311	6.19E-23	-0.00573046
831	19	rs67820526	4083916	G	0.820657	-0.0195704	0.00275656	8.30E-13	387937	-0.0201438	0.0027573	2.76E-13	0.00881012
832	19	rs11259979	8500051	C	0.693309	0.0141969	0.00227689	3.40E-10	393590	0.0146562	0.00227736	1.23E-10	-0.00654817
833	19	rs556692495	12153234	A	0.99565	-0.0953464	0.0163459	4.60E-09	374926	-0.091254	0.0163489	2.38E-08	-0.0107029
834	19	19:13087170_GGGGT_G	13087170	GGGGT	0.933924	0.0357192	0.00488815	9.90E-13	294222	0.035277	0.00488914	5.38E-13	0.00399561
835	19	rs384478	18146385	T	0.733133	-0.0178317	0.00239291	3.00E-14	387263	-0.0152691	0.00272166	2.02E-08	-0.236216
835	19	rs372073489	18155753	C	0.676838	-0.0196074	0.00249346	3.00E-15	319010	-0.0225277	0.00258261	2.71E-18	0.0472505
835	19	rs10632399	18157742	C	0.688067	-0.0235223	0.00234725	5.90E-24	366833	-0.0167406	0.00261072	1.43E-10	0.0190066
836	19	rs11670056	18589943	C	0.9241	0.0258698	0.00394516	3.50E-11	397431	0.026807	0.00394698	1.11E-11	0
837	19	rs28626308	33517515	C	0.955353	-0.126087	0.00505748	7.30E-140	397095	-0.0547659	0.00599227	6.28E-20	0.276697
837	19	19:33548025_CA_C	33548025	CA	0.721296	-0.0587161	0.00246542	4.10E-128	354540	-0.0197689	0.00329652	2.01E-09	0.404097
837	19	rs11881367	33551428	G	0.906514	-0.112692	0.00359574	3.00E-226	395023	-0.0652357	0.00466218	1.73E-44	0.508794
837	19	rs756893948	33585219	CT	0.734435	-0.0660318	0.00256652	2.70E-151	337080	-0.0233889	0.00358207	6.60E-11	0.0258539
838	19	rs12609177	33705455	A	0.743018	-0.0156522	0.00239191	8.60E-12	397155	-0.0139021	0.00239334	6.30E-09	-0.00275755
839	19	19:34778041_CA_C	34778041	CA	0.383982	0.0139332	0.00230288	2.00E-09	345864	0.0137948	0.00230322	2.11E-09	0.0030251
840	19	rs28364580	41724885	G	0.751044	0.0251031	0.00244309	1.80E-26	388699	0.0269516	0.00246574	8.25E-28	0.1286
840	19	rs4802111	41734059	C	0.541065	-0.0161938	0.00210052	1.00E-15	395985	-0.013674	0.00233174	4.51E-09	0.445553
840	19	rs746549124	41784353	AAT	0.790541	-0.0229806	0.00274941	2.50E-18	346584	-0.0171156	0.00302791	1.58E-08	0.00412247
841	19	rs79371986	44338840	C	0.794773	-0.0156993	0.00258626	1.70E-09	397682	-0.0154115	0.00258645	2.54E-09	-0.000965259
842	19	rs8109532	45958294	A	0.687978	0.0181141	0.00228299	1.80E-15	387757	0.0146675	0.00232921	3.03E-10	0.198962
842	19	rs12373539	45971095	G	0.882674	0.0300454	0.00325909	1.10E-22	394382	0.0255964	0.00332493	1.38E-14	0.00335827
843	19	rs314675	47196079	T	0.863784	0.0219674	0.00304642	1.00E-13	397309	0.0220246	0.00304692	4.88E-13	0
844	19	rs10407062	57799618	T	0.546651	0.0148725	0.00210074	2.70E-13	396694	0.0148725	0.00210087	1.45E-12	0
845	20	rs835875	4203226	C	0.494597	-0.013175	0.00212014	3.80E-10	385303	-0.0126659	0.00212069	2.34E-09	0.00592417
846	20	rs805769	5667459	T	0.594361	-0.0129023	0.002137	6.00E-12	393210	-0.0128572	0.00213779	1.81E-09	0.00516431
847	20	rs2209760	6364504	T	0.449678	0.0371487	0.00210681	4.70E-71	393869	0.019801	0.00314993	3.25E-10	-0.74733
847	20	20:6405923_GT_G	6405923	GT	0.648061	-0.040633	0.00221161	1.60E-80	387781	-0.0255179	0.00330276	1.11E-14	0.00226126
847	20	rs6054308	6472918	A	0.388126	-0.0200385	0.00215489	1.40E-19	392540	-0.0207165	0.00215943	8.51E-22	0.0075686
848	20	rs13043599	6755009	C	0.927809	-0.0417829	0.00404459	9.40E-26	395054	-0.0407592	0.00412772	5.37E-23	0.18167
848	20	rs2650976	6776498	C	0.65178	-0.0180117	0.00219913	1.30E-14	394397	-0.0124567	0.00224493	2.88E-08	-0.0480093
848	20	rs10668467	6856347	T	0.379162	0.0166938	0.00216047	1.30E-16	394002	0.0168962	0.00217837	8.74E-15	0.0897669
848	20	rs6054625	6936182	T	0.195623	0.0197286	0.00274174	1.10E-13	365991	0.0179689	0.00275578	7.01E-11	0.0261702
849	20	rs6140183	7095113	A	0.741543	0.0194402	0.00240128	2.40E-18	391725	0.0192371	0.00240376	1.21E-15	0.00641383
850	20	rs6117854	7551554	G	0.673674	0.0415636	0.00224706	4.20E-81	389720	0.0454829	0.00322674	4.04E-45	0.701116
850	20	rs34031061	7593266	G	0.697058	0.0325518	0.00228009	6.30E-50	394192	0.0215505	0.00370941	6.26E-09	0.72352
850	20	rs755083964	7610002	CTGGTATTG	0.77232	0.0161124	0.00250963	3.70E-11	390910	-0.0319296	0.00372369	9.93E-18	-0.00398033
851	20	20:10485586_GA_G	10485586	GA	0.972462	0.0790958	0.00652108	2.70E-36	380060	0.0501872	0.00668932	6.26E-14	-0.0359627
852	20	rs117026974	10601745	C	0.938881	-0.0385805	0.00436499	8.00E-21	395936	-0.0285389	0.00442234	1.09E-10	-0.131427
852	20	20:10612254_AT_A	10612254	AT	0.778856	0.0239957	0.00253758	5.90E-23	390295	0.0196185	0.0028075	2.79E-12	-0.0895906
852	20	rs35308216	10629525	T	0.917941	0.0667042	0.003806	4.90E-75	396506	0.0557942	0.0039593	4.26E-45	-0.0772312
852	20	rs6108653	10629872	T	0.93175	0.0519128	0.00418597	1.50E-38	388417	0.0265197	0.00466493	1.31E-08	0.13084
852	20	rs3790163	10647951	A	0.207278	0.0380113	0.0026374	1.60E-47	378617	0.0276272	0.00272462	3.68E-24	-0.0688996
852	20	rs6134023	10741175	A	0.761219	0.0369697	0.00246849	9.20E-55	390700	0.0283037	0.00252189	3.14E-29	-0.0350096
853	20	rs534222792	10854989	T	0.987463	-0.0953361	0.0115023	2.00E-17	264282	-0.0744536	0.0116348	1.56E-10	-0.0624606
853	20	rs764213	10885445	T	0.540876	0.0232598	0.00210294	4.00E-27	394138	0.0127054	0.00216833	4.64E-09	-0.234015
853	20	rs6040283	10984360	T	0.53412	-0.0441468	0.00223904	8.30E-89	346690	-0.0321056	0.00232023	1.52E-43	0.0718906
853	20	rs7270518	11021643	A	0.94993	-0.0376754	0.00480759	2.80E-14	393797	-0.0276868	0.0049566	2.33E-08	-0.230272
853	20	rs6040356	11091189	A	0.333231	0.0174293	0.00221716	6.30E-16	396353	0.0136997	0.00228746	2.11E-09	-0.0267355
853	20	rs34952318	11177055	G	0.950515	0.076921	0.00488095	2.90E-59	386139	0.0778773	0.0048904	4.28E-57	-0.0316833
853	20	rs55716188	11227112	C	0.976523	0.0508498	0.00703338	1.80E-14	381726	0.0530207	0.0070779	6.83E-14	0.0937826
853	20	rs6108881	11239243	T	0.270923	0.0168706	0.0023685	5.10E-14	390699	0.0154849	0.00238158	7.93E-11	0.011996
854	20	rs7267752	17755245	T	0.915904	-0.0251917	0.00376663	1.50E-11	396172	-0.0247386	0.00376762	5.17E-11	0
855	20	rs145077631	30117956	T	0.971603	-0.0436771	0.00667336	3.90E-11	352339	-0.0451155	0.00667497	1.39E-11	-0.0158533
856	20	rs548466113	32287917	C	0.728177	-0.0200328	0.00237402	1.50E-17	388054	-0.0189773	0.00239219	2.14E-15	-0.113986
857	20	rs819135	32847767	A	0.582206	0.0198145	0.00212029	9.50E-22	395858	0.0123445	0.00222154	2.75E-08	-0.0761211
858	20	rs12625149	33425812	G	0.628133	-0.0190649	0.00217111	1.20E-20	393166	-0.0171186	0.00218696	4.97E-15	0.0994843
859	20	rs6120804	33623701	C	0.819054	-0.0274197	0.00272092	4.30E-26	394511	-0.022613	0.00285016	2.12E-15	-0.089486
860	20	rs2069945	33761837	C	0.474188	-0.0188444	0.00216312	7.60E-20	371051	-0.0209059	0.00217188	6.23E-22	0.00328415
861	20	rs211839	38475318	T	0.653091	0.0127999	0.00220079	7.80E-10	394531	0.0122993	0.00220508	2.44E-08	0.0583252
862	20	rs572186767	38754705	A	0.720716	0.0164004	0.00235131	3.30E-12	389027	0.0145579	0.00235661	6.51E-10	0.0122385
863	20	rs6072221	39616593	T	0.884126	0.036988	0.00366135	1.20E-27	315167	0.0228265	0.00393098	6.37E-09	0.40684
864	20	rs17265513	39832628	T	0.800708	0.0341749	0.00261724	7.60E-45	395937	0.0284176	0.00281112	5.04E-24	0.00211609
865	20	rs2868346	44547970	C	0.240776	0.0154253	0.0024414	2.90E-11	397338	0.0150802	0.00244168	6.57E-10	-0.00596052
866	20	rs1206751	45576907	A	0.528754	-0.0181207	0.00210157	3.90E-19	393363	-0.0146451	0.00211809	4.70E-12	0.123787
866	20	rs78853648	45605028	G	0.256994	-0.0332531	0.00241276	5.80E-44	389322	-0.0314526	0.00243202	2.94E-38	0.000366931
867	20	rs75146649	49192312	A	0.905263	0.0193437	0.00356982	5.30E-09	396137	0.0195819	0.00356998	4.13E-08	0
868	21	rs2830913	28774023	G	0.557818	-0.0263704	0.00212257	1.30E-35	393300	-0.0266087	0.00212309	4.93E-36	0.00469304
869	21	rs12482821	35560715	T	0.976449	-0.0654682	0.00716079	2.90E-22	370709	-0.0483288	0.00737458	5.62E-11	0.245435
869	21	rs8134775	35591826	T	0.800407	-0.0286174	0.00262691	8.70E-30	396492	-0.0184938	0.00278218	2.99E-11	-0.176511
869	21	rs28451064	35593827	G	0.869025	0.0219937	0.00317606	1.50E-12	380766	0.0195873	0.00324169	1.52E-09	-0.0708011
870	21	rs55787537	35717837	T	0.824511	0.0277373	0.00277598	1.80E-27	392032	0.0245942	0.00282722	3.35E-18	-0.0107406
871	21	rs73203066	36429040	C	0.856835	-0.0193783	0.00299599	3.50E-12	397055	-0.0201687	0.00300078	1.80E-11	-0.0553049
872	21	21:36561230_GA_G	36561230	GA	0.61736	-0.0151473	0.00237406	3.80E-09	328356	-0.0154768	0.00237927	7.78E-11	-0.041319
873	21	rs7277882	36874438	G	0.563077	0.0185186	0.00211555	3.80E-19	397016	0.0134468	0.00221969	1.38E-09	-0.301662
873	21	21:36926852_CT_C	36926852	CT	0.472749	-0.0198024	0.00211354	8.40E-24	392596	-0.0164313	0.00221629	1.23E-13	-0.00310935
874	21	rs448332	37919151	C	0.0990452	-0.0310523	0.00352434	4.00E-22	394397	-0.0315293	0.00352514	3.75E-19	-0.00273783
875	21	rs2836613	40047176	G	0.247658	-0.0303614	0.00244175	2.50E-38	393433	-0.0303152	0.00244484	2.62E-35	0.0429058
876	21	rs12165276	40330772	G	0.940236	-0.040157	0.00443892	2.20E-20	394812	-0.0357771	0.00444807	8.74E-16	-0.0409815
876	21	rs9982895	40343087	T	0.273784	0.0465712	0.00235573	9.40E-91	395875	0.0461301	0.0023592	3.87E-85	-0.00235881
877	21	rs4818988	46348764	A	0.49204	0.0177586	0.00223035	9.90E-16	351607	0.0179361	0.00223068	8.94E-16	0.00413081
878	21	rs59500178	47853157	A	0.455497	0.0125968	0.00210816	8.20E-10	396624	0.0131107	0.00210845	5.03E-10	0
879	22	rs2904552	18905964	C	0.89578	-0.0233085	0.00352541	7.60E-12	374483	-0.0217783	0.00352639	6.58E-10	-0.0147883
880	22	22:19677948_CG_C	19677948	CG	0.891774	0.122377	0.00346991	4.80E-290	372722	0.0565139	0.00949154	2.61E-09	0.939622
880	22	rs9606139	19679303	G	0.892005	0.122246	0.00343946	1.30E-295	380068	0.0658672	0.00942143	2.73E-12	-0.192646
880	22	rs5748404	19683382	C	0.74012	-0.0340798	0.0024298	9.20E-45	382485	-0.0174726	0.00247738	1.75E-12	0.00797063
881	22	rs2298428	21982892	C	0.818131	0.0178885	0.00271495	5.90E-12	396188	0.0180434	0.00271543	3.04E-11	-0.000620395
882	22	rs5844547	23460684	C	0.715184	0.0133019	0.00232826	5.40E-09	393526	0.013225	0.00232892	1.36E-08	0.00943465
883	22	rs1883282	25411420	T	0.820991	0.0148027	0.00274878	5.50E-09	391317	0.0151368	0.00274951	3.69E-08	0.000874005
884	22	rs6005857	29146002	C	0.955193	0.0284315	0.00507761	3.80E-09	393789	0.113454	0.00707962	8.48E-58	-0.0858447
884	22	rs71316863	29181165	C	0.946343	0.0437333	0.00465048	7.20E-22	395628	0.342538	0.0145484	1.42E-122	0.751691
884	22	rs5762862	29252732	G	0.788492	0.0234807	0.00256723	1.90E-22	395283	-0.139469	0.00788022	4.29E-70	0.472516
884	22	rs73388841	29255570	T	0.943428	0.0486055	0.0045406	9.60E-28	394813	0.150524	0.0090154	1.39E-62	0.559769
884	22	rs757625199	29274235	CT	0.831092	0.0265847	0.0028922	1.10E-20	369998	0.0251249	0.00355721	1.63E-12	0.044145
884	22	rs5762879	29286180	C	0.827345	0.0151569	0.00277527	1.20E-09	394953	-0.0539524	0.00547634	6.73E-23	-0.0198668
884	22	rs540182926	29323916	G	0.996366	0.162069	0.0184895	1.80E-19	350998	0.12212	0.018822	8.69E-11	-0.0424734
885	22	rs11704898	29447111	C	0.590088	-0.0171117	0.00215885	1.30E-14	385417	-0.0304744	0.00239641	4.78E-37	0.0721631
885	22	rs377326799	29474482	A	0.3547	0.0474973	0.0022047	7.60E-111	390136	0.0508584	0.00224846	2.81E-113	0.0658224
886	22	rs75337432	29733510	C	0.92125	0.0395155	0.00388654	1.30E-26	396448	0.0354388	0.00392468	1.72E-19	-0.00166687
887	22	rs41281637	30639993	C	0.992238	0.0915373	0.0119357	6.30E-15	396008	0.106378	0.0119833	6.86E-19	-0.08009
887	22	rs6006426	30669883	G	0.459215	0.0136966	0.00210222	5.50E-13	395923	0.015143	0.0021154	8.16E-13	-0.00224234
888	22	rs8142064	33174981	C	0.856272	0.0210513	0.00299092	2.00E-12	394673	0.0216452	0.00299178	4.66E-13	-0.000925346
889	22	rs7078	36677914	A	0.693649	-0.0232588	0.00230565	2.10E-24	384586	-0.0247362	0.00230898	8.84E-27	-0.0485915
890	22	rs28430325	36829002	C	0.948661	-0.0359644	0.00478698	2.30E-15	389323	-0.0390779	0.0047941	3.60E-16	-0.00113223
891	22	rs4254591	38304858	G	0.657704	-0.0176222	0.00220588	4.70E-15	396632	-0.0184438	0.00220858	6.77E-17	0.0288907
892	22	rs386821292	38942299	G	0.50302	0.0155901	0.0021142	5.80E-15	388846	-0.0165732	0.00291989	1.38E-08	0.136445
892	22	rs5757133	38947835	C	0.713781	0.0254855	0.00231894	1.60E-32	395439	0.0320755	0.00241377	2.70E-40	-0.0164801
892	22	rs5750643	39009017	A	0.691731	0.0243583	0.00226903	2.50E-31	395713	0.0305448	0.00234775	1.07E-38	-0.0504489
892	22	rs7290979	39044427	A	0.711436	0.0261582	0.00231848	3.10E-34	393667	0.0424372	0.00315043	2.34E-41	0.00464977
893	22	rs139497	41640098	C	0.311837	-0.0194639	0.00227226	2.10E-21	392137	-0.0192149	0.00227286	2.81E-17	-0.00727086
894	22	rs1569414	45727565	T	0.739924	0.017623	0.00238084	7.70E-14	398333	0.0177445	0.00238274	9.54E-14	-0.0195471
895	22	rs77114534	46101806	C	0.958222	-0.0412245	0.00527127	2.40E-15	390609	-0.0376622	0.00533308	1.64E-12	-0.0769545
895	22	rs9626436	46151121	C	0.871281	-0.0191863	0.00313182	8.40E-11	395019	-0.0204621	0.00314568	7.78E-11	-0.0112831
896	22	rs570639864	46365137	G	0.997251	0.143702	0.0206874	4.10E-13	370345	0.134359	0.0206986	8.52E-11	-0.0182673
896	22	rs62654723	46375611	C	0.832898	-0.0302168	0.00283724	4.10E-28	387759	-0.0267279	0.00286435	1.05E-20	-0.000452118
897	22	rs145069606	50235192	A	0.878672	0.0255872	0.00321915	3.50E-16	393291	0.0254452	0.00321987	2.73E-15	0.0153483
898	22	rs5770908	50877718	G	0.674593	0.0186065	0.00223703	4.30E-18	395518	0.0186265	0.00223775	8.52E-17	0
899	23	rs12832436	43842090	G	0.68021	0.027613	0.00186717	3.90E-54	394929	0.027613	0.00186717	3.90E-54	0
