# Supplementary material for: Identification of 613 new loci associated with heel bone mineral density and a polygenic risk score for bone mineral density, osteoporosis and fracture
Source: PLoS One. 2018 Jul 26;13(7):e0200785. doi: 10.1371/journal.pone.0200785 (PMC6062019; doi:10.1371/journal.pone.0200785)
Supplement: S3 Table — (XLSX) [file pone.0200785.s003.xlsx]

## Sheet: protein_alteration_linked_loci.
Locus	Candidate Mutation	CHR	BP	ALLELE1	ALLELE0	A1FREQ	Mutation_P	Gene.refGene	Func.refGene	ExonicFunc.refGene	AAChange.refGene	SIFT_score	SIFT_pred	Polyphen2_HDIV_score	Polyphen2_HDIV_pred	Sentinel SNP	Sentinel_P
1	rs3748597	1	888659	T	C	0.0540528	3.2e-09	NOC2L	exonic	nonsynonymous SNV	NOC2L:NM_015658:exon9:c.A898G:p.I300V	1	T	0	B	rs11349176	8.1e-17
1	rs3828049	1	889238	G	A	0.946612	3.1e-09	NOC2L	exonic	nonsynonymous SNV	NOC2L:NM_015658:exon8:c.C812T:p.A271V	0.027	D	0.999	D	rs11349176	8.1e-17
65	rs2295994	1	227922918	A	C	0.584308	3.5e-09	JMJD4	exonic	nonsynonymous SNV	JMJD4:NM_001161465:exon1:c.T195G:p.D65E,JMJD4:NM_023007:exon1:c.T195G:p.D65E	1	T	0.001	B	rs35960638	6.5e-10
65	rs2236359	1	227935444	A	G	0.584078	3.1e-09	SNAP47	exonic	nonsynonymous SNV	SNAP47:NM_001323930:exon2:c.A7G:p.R3G,SNAP47:NM_001323934:exon2:c.A7G:p.R3G,SNAP47:NM_001323935:exon2:c.A142G:p.R48G,SNAP47:NM_053052:exon2:c.A142G:p.R48G,SNAP47:NM_001323931:exon3:c.A7G:p.R3G,SNAP47:NM_001323932:exon3:c.A7G:p.R3G,SNAP47:NM_001323933:exon4:c.A7G:p.R3G	0.247	T	0.001	B	rs35960638	6.5e-10
76	rs149290349	2	43451957	G	A	0.925161	2.3e-13	ZFP36L2	exonic	nonsynonymous SNV	ZFP36L2:NM_006887:exon2:c.C986T:p.A329V	0.009	D	0.634	P	2:43777107	5.9e-16
76	rs35720761	2	43519977	C	T	0.87152	6.8e-12	THADA	exonic	nonsynonymous SNV	THADA:NM_001083953:exon32:c.G4814A:p.C1605Y,THADA:NM_001345923:exon32:c.G4811A:p.C1604Y,THADA:NM_001345924:exon32:c.G4691A:p.C1564Y,THADA:NM_022065:exon32:c.G4814A:p.C1605Y,THADA:NM_001345925:exon33:c.G4814A:p.C1605Y	0.075	T	0.322	B	2:43777107	5.9e-16
76	rs7578597	2	43732823	T	C	0.891013	1.4e-14	THADA	exonic	nonsynonymous SNV	THADA:NM_001083953:exon24:c.A3559G:p.T1187A,THADA:NM_001345923:exon24:c.A3556G:p.T1186A,THADA:NM_001345924:exon24:c.A3436G:p.T1146A,THADA:NM_022065:exon24:c.A3559G:p.T1187A,THADA:NM_001345925:exon25:c.A3559G:p.T1187A	0.089	T	1	D	2:43777107	5.9e-16
78	rs754017156	2	54482703	GGGGCCC	G	0.851251	9.9e-29	TSPYL6	exonic	nonframeshift deletion	TSPYL6:NM_001003937:exon1:c.580_585del:p.194_195del	.	.	.	.	rs985773	8.2e-37
78	rs61736715	2	54483272	C	A	0.901184	2.1e-10	TSPYL6	exonic	nonsynonymous SNV	TSPYL6:NM_001003937:exon1:c.G17T:p.S6I	0.012	D	0.97	D	2:54502211	5.8e-12
78	rs55714450	2	54562012	C	A	0.649096	1.3e-28	C2orf73	exonic	nonsynonymous SNV	C2orf73:NM_001100396:exon2:c.C85A:p.H29N	0.323	T	0.002	B	rs13034077	6.7e-56
78	rs2280718	2	54587596	C	T	0.199982	3.7e-09	C2orf73	exonic	nonsynonymous SNV	C2orf73:NM_001100396:exon5:c.C761T:p.P254L	0.257	T	0.385	B	rs6748355	1.5e-09
73	rs13184	2	54587659	G	C	0.779238	2.2e-34	C2orf73	exonic	nonsynonymous SNV	C2orf73:NM_001100396:exon5:c.G824C:p.R275T	0.888	T	0.763	P	rs985773	8.2e-37
134	rs2292884	2	238443226	A	G	0.744815	3.6e-19	MLPH	exonic	nonsynonymous SNV	MLPH:NM_024101:exon9:c.A1040G:p.H347R	1	T	0	B	rs7571898	1.3e-24
153	rs4955418	3	49200627	A	G	0.376246	8.4e-17	CCDC71	exonic	nonsynonymous SNV	CCDC71:NM_022903:exon2:c.T1015C:p.W339R	0.806	T	0	B	rs35777653	5.8e-23
153	rs4955419	3	49200692	T	A	0.37659	1.2e-16	CCDC71	exonic	nonsynonymous SNV	CCDC71:NM_022903:exon2:c.A950T:p.Q317L	0.234	T	0	B	rs35777653	5.8e-23
153	rs1062633	3	49924940	T	C	0.48394	7.5e-19	MST1R	exonic	nonsynonymous SNV	MST1R:NM_001318913:exon18:c.A3685G:p.R1229G,MST1R:NM_001244937:exon19:c.A3856G:p.R1286G,MST1R:NM_002447:exon20:c.A4003G:p.R1335G	0.51	T	0	B	rs36756547	2.1e-21
153	rs2230590	3	49936102	T	C	0.484144	1e-18	MST1R	exonic	nonsynonymous SNV	MST1R:NM_001318913:exon2:c.A1250G:p.Q417R,MST1R:NM_001244937:exon4:c.A1568G:p.Q523R,MST1R:NM_002447:exon4:c.A1568G:p.Q523R	1	T	0	B	rs36756547	2.1e-21
159	rs12488237	3	56114861	T	C	0.942991	2.7e-31	ERC2	exonic	nonsynonymous SNV	ERC2:NM_015576:exon7:c.A1625G:p.N542S	0.479	T	0.979	D	rs11915970	3.9e-44
159	rs7637449	3	56628031	G	A	0.469843	2.6e-17	CCDC66	exonic	nonsynonymous SNV	CCDC66:NM_001012506:exon10:c.G1277A:p.R426Q,CCDC66:NM_001141947:exon10:c.G1379A:p.R460Q	0.09	T	1	D	3:56713036	6.1e-19
159	rs77152637	3	56650051	A	ACTT	0.532589	1.9e-17	CCDC66	exonic	nonframeshift insertion	CCDC66:NM_001012506:exon13:c.1711_1712insCTT:p.T571delinsTS,CCDC66:NM_001141947:exon13:c.1813_1814insCTT:p.T605delinsTS	.	.	.	.	3:56713036	6.1e-19
159	rs9835332	3	56667682	G	C	0.531863	1.2e-17	FAM208A	exonic	nonsynonymous SNV	FAM208A:NM_015224:exon11:c.C1826G:p.T609R,FAM208A:NM_001112736:exon18:c.C3137G:p.T1046R	1	T	0	B	3:56713036	6.1e-19
159	rs958755	3	56716922	T	G	0.531384	1.4e-17	FAM208A	exonic	nonsynonymous SNV	FAM208A:NM_001112736:exon1:c.A113C:p.Q38P	0.482	T	0	B	3:56713036	6.1e-19
180	rs3755955	4	994414	G	A	0.848281	5.1e-154	IDUA	exonic	nonsynonymous SNV	IDUA:NM_000203:exon3:c.G314A:p.R105Q	1	T	0.003	B	rs78520297	2.6e-157
180	rs6831280	4	996165	G	A	0.849572	3e-153	IDUA	exonic	nonsynonymous SNV	IDUA:NM_000203:exon8:c.G1081A:p.A361T	1	T	0.019	B	rs78520297	2.6e-157
180	rs73066479	4	996690	G	A	0.849063	2.5e-155	IDUA	exonic	nonsynonymous SNV	IDUA:NM_000203:exon9:c.G1360A:p.V454I	0.806	T	0.007	B	rs78520297	2.6e-157
	rs2279279	4	1164277	C	G	0.320651	6.8e-29	SPON2	exonic	nonsynonymous SNV	SPON2:NM_012445:exon5:c.G724C:p.V242L,SPON2:NM_001128325:exon6:c.G724C:p.V242L,SPON2:NM_001199021:exon7:c.G724C:p.V242L	0.172	T	0.27	B	rs878323	2.5e-29
	rs11247975	4	1165130	G	T	0.320426	4.1e-29	SPON2	exonic	nonsynonymous SNV	SPON2:NM_012445:exon3:c.C365A:p.A122E,SPON2:NM_001128325:exon4:c.C365A:p.A122E,SPON2:NM_001199021:exon5:c.C365A:p.A122E	0.446	T	0.009	B	rs878323	2.5e-29
	rs200606324	4	1388817	C	G	0.928222	6.4e-15	CRIPAK	exonic	nonsynonymous SNV	CRIPAK:NM_175918:exon1:c.C518G:p.P173R	0.779	T	0	B	rs20060632	6.4e-15
	rs144797159	4	1388819	T	C	0.928222	6.4e-15	CRIPAK	exonic	nonsynonymous SNV	CRIPAK:NM_175918:exon1:c.T520C:p.C174R	0.342	T	0.041	B	rs20060632	6.4e-15
	rs71614972	4	1389156	T	C	0.329271	2.1e-16	CRIPAK	exonic	nonsynonymous SNV	CRIPAK:NM_175918:exon1:c.T857C:p.M286T	0.534	T	0.006	B	rs4419429	3.3e-29
	rs11945310	4	1397297	T	G	0.321982	7.5e-20	NKX1-1	exonic	nonsynonymous SNV	NKX1-1:NM_001290079:exon2:c.A770C:p.Q257P	1	T	.	.	rs4419429	3.3e-29
	rs72613115	4	1400172	T	C	0.329595	1.4e-20	NKX1-1	exonic	nonsynonymous SNV	NKX1-1:NM_001290079:exon1:c.A59G:p.Q20R	.	.	.	.	rs4419429	3.3e-29
184	rs7435318	4	15004655	G	A	0.354398	6.3e-12	CPEB2	exonic	nonsynonymous SNV	CPEB2:NM_001177381:exon1:c.G358A:p.D120N,CPEB2:NM_001177382:exon1:c.G358A:p.D120N,CPEB2:NM_001177383:exon1:c.G358A:p.D120N,CPEB2:NM_001177384:exon1:c.G358A:p.D120N,CPEB2:NM_182485:exon1:c.G358A:p.D120N,CPEB2:NM_182646:exon1:c.G358A:p.D120N	0.476	T	.	.	rs1902177	1.5e-14
193	rs62303973	4	84519828	G	A	0.933859	1.1e-09	GPAT3	exonic	nonsynonymous SNV	GPAT3:NM_032717:exon11:c.G1157A:p.R386K,GPAT3:NM_001256421:exon12:c.G1157A:p.R386K,GPAT3:NM_001256422:exon12:c.G1157A:p.R386K	0	D	0.994	D	rs62303973	1.1e-09
194	rs2230600	4	87690998	A	G	0.824905	3.8e-11	PTPN13	exonic	nonsynonymous SNV	PTPN13:NM_080684:exon26:c.A3993G:p.I1331M,PTPN13:NM_006264:exon28:c.A4509G:p.I1503M,PTPN13:NM_080683:exon29:c.A4566G:p.I1522M,PTPN13:NM_080685:exon29:c.A4581G:p.I1527M	0.221	T	0.374	B	rs62307409	2.7e-12
196	4:88536013_TAGCAGTGACAGCAGCAAC_T	4	88536013	TAGCAGTGACAGCAGCAAC	T	0.897349	5.8e-11	DSPP	exonic	nonframeshift deletion	DSPP:NM_014208:exon5:c.2200_2217del:p.734_739del	.	.	.	.	4:88536013	5.8e-11
196	rs1054627	4	88732692	G	A	0.687026	3.6e-33	IBSP	exonic	nonsynonymous SNV	IBSP:NM_004967:exon7:c.G584A:p.G195E	0.58	T	0.232	B	4:88627101	3.5e-40
196	rs17013181	4	88732763	A	G	0.770517	7.5e-17	IBSP	exonic	nonsynonymous SNV	IBSP:NM_004967:exon7:c.A655G:p.R219G	0.23	T	0	B	rs17013181	7.5e-17
196	rs1054629	4	88732918	A	T	0.686244	5.9e-34	IBSP	exonic	nonsynonymous SNV	IBSP:NM_004967:exon7:c.A810T:p.E270D	0.129	T	0.189	B	4:88627101	3.5e-40
196	rs17013285	4	88767008	G	A	0.833885	1.5e-14	MEPE	exonic	nonsynonymous SNV	MEPE:NM_001184694:exon4:c.G988A:p.V330I,MEPE:NM_001291183:exon4:c.G1081A:p.V361I,MEPE:NM_020203:exon4:c.G988A:p.V330I,MEPE:NM_001184695:exon5:c.G649A:p.V217I,MEPE:NM_001184696:exon5:c.G649A:p.V217I,MEPE:NM_001184697:exon6:c.G649A:p.V217I	0.281	T	0.014	B	rs4693919	8.1e-20
196	rs1805044	4	88928968	G	C	0.672194	1.3e-13	PKD2	exonic	nonsynonymous SNV	PKD2:NM_000297:exon1:c.G83C:p.R28P	0.012	D	0.146	B	rs17786456	1.1e-14
197	rs7439869	4	95173779	T	C	0.41233	1.8e-21	SMARCAD1	exonic	nonsynonymous SNV	SMARCAD1:NM_001128429:exon9:c.T902C:p.V301A,SMARCAD1:NM_001128430:exon9:c.T902C:p.V301A,SMARCAD1:NM_020159:exon9:c.T902C:p.V301A	1	T	0	B	rs14155995	2.3e-24
197	rs7690296	4	95561459	A	G	0.58555	5.7e-14	PDLIM5	exonic	nonsynonymous SNV	PDLIM5:NM_001256425:exon8:c.A166G:p.T56A,PDLIM5:NM_001256428:exon8:c.A775G:p.T259A,PDLIM5:NM_001011513:exon9:c.A814G:p.T272A,PDLIM5:NM_006457:exon9:c.A1141G:p.T381A,PDLIM5:NM_001256427:exon10:c.A832G:p.T278A,PDLIM5:NM_001256426:exon13:c.A1228G:p.T410A	1	T	0.002	B	rs6854173	3.2e-16
198	rs13107325	4	103188709	C	T	0.925042	5.9e-11	SLC39A8	exonic	nonsynonymous SNV	SLC39A8:NM_001135148:exon7:c.G970A:p.A324T,SLC39A8:NM_022154:exon7:c.G1171A:p.A391T,SLC39A8:NM_001135146:exon8:c.G1171A:p.A391T,SLC39A8:NM_001135147:exon8:c.G1171A:p.A391T	0.179	T	0.888	P	rs13107325	5.9e-11
207	rs33945846	4	146018410	A	G	0.874279	2.9e-28	ANAPC10	exonic	nonsynonymous SNV	ANAPC10:NM_001318367:exon1:c.T77C:p.M26T	.	.	.	.	rs6844904	1.9e-37
214	rs4862155	4	184236868	G	A	0.934444	9.9e-10	WWC2	exonic	nonsynonymous SNV	WWC2:NM_024949:exon23:c.G3565A:p.A1189T	0.026	D	0.992	D	rs12643353	3.3e-10
215	rs3733415	4	187630590	G	A	0.858553	1.5e-10	FAT1	exonic	nonsynonymous SNV	FAT1:NM_005245:exon2:c.C392T:p.A131V	0.002	D	0.904	P	rs327093	3e-11
218	rs700233	5	39364554	G	A	0.602493	1.5e-32	C9	exonic	nonsynonymous SNV	C9:NM_001737:exon1:c.C13T:p.R5W	0.215	T	0	B	rs13179493	4.2e-49
241	rs1045706	5	108714298	T	C	0.407335	1.6e-12	PJA2	exonic	nonsynonymous SNV	PJA2:NM_014819:exon4:c.A890G:p.Q297R	0.648	T	0.001	B	rs1045706	1.6e-12
243	rs6595440	5	122718736	G	C	0.565571	3.3e-12	CEP120	exonic	nonsynonymous SNV	CEP120:NM_001166226:exon12:c.C1726G:p.L576V,CEP120:NM_153223:exon13:c.C1804G:p.L602V	0.005	D	1	D	rs57408535	2.6e-13
246	rs154001	5	127685135	C	T	0.323054	8.1e-15	FBN2	exonic	nonsynonymous SNV	FBN2:NM_001999:exon23:c.G2893A:p.V965I	0.432	T	0.118	B	rs154001	8.1e-15
247	rs2292030	5	132161294	G	A	0.85827	3.2e-17	SHROOM1	exonic	nonsynonymous SNV	SHROOM1:NM_133456:exon1:c.C539T:p.P180L,SHROOM1:NM_001172700:exon4:c.C539T:p.P180L	0.006	D	0.12	B	rs67321846	2.2e-20
248	rs479632	5	134364518	C	G	0.74945	6.2e-13	PITX1	exonic	nonsynonymous SNV	PITX1:NM_002653:exon3:c.G896C:p.G299A	0.753	T	0.147	B	rs31211	3e-13
264	rs1334576	6	7211818	G	A	0.576524	6.7e-24	RREB1	exonic	nonsynonymous SNV	RREB1:NM_001003698:exon8:c.G583A:p.G195R,RREB1:NM_001003699:exon8:c.G583A:p.G195R,RREB1:NM_001003700:exon8:c.G583A:p.G195R,RREB1:NM_001168344:exon8:c.G583A:p.G195R	0.368	T	0.998	D	rs6910463	2.9e-26
264	rs9379084	6	7231843	G	A	0.88414	4.7e-36	RREB1	exonic	nonsynonymous SNV	RREB1:NM_001003698:exon10:c.G3511A:p.D1171N,RREB1:NM_001003699:exon10:c.G3511A:p.D1171N,RREB1:NM_001003700:exon10:c.G3511A:p.D1171N,RREB1:NM_001168344:exon10:c.G3511A:p.D1171N	0.018	D	0.998	D	rs9379084	4.7e-36
264	rs2256596	6	7247248	T	C	0.345401	1.3e-09	RREB1	exonic	nonsynonymous SNV	RREB1:NM_001003698:exon11:c.T4400C:p.L1467P,RREB1:NM_001168344:exon11:c.T4400C:p.L1467P,RREB1:NM_001003699:exon12:c.T4565C:p.L1522P	0.317	T	0	B	rs58009624	9.3e-15
	rs35742417	6	7247344	C	A	0.816815	8e-13	RREB1	exonic	nonsynonymous SNV	RREB1:NM_001003698:exon11:c.C4496A:p.S1499Y,RREB1:NM_001168344:exon11:c.C4496A:p.S1499Y,RREB1:NM_001003699:exon12:c.C4661A:p.S1554Y	0.017	D	0.547	P	NA	NA
269	rs12191414	6	27278634	C	G	0.913279	4.4e-09	POM121L2	exonic	nonsynonymous SNV	POM121L2:NM_033482:exon1:c.G1316C:p.S439T	0.017	D	0.728	P	6:26983074	1.7e-09
271	rs200484	6	27775674	A	G	0.864894	9.5e-10	HIST1H2BL	exonic	nonsynonymous SNV	HIST1H2BL:NM_003519:exon1:c.T11C:p.L4P	1	T	0	B	rs200992	1.7e-10
271	rs34788973	6	27879200	C	A	0.886567	1.8e-09	OR2B2	exonic	nonsynonymous SNV	OR2B2:NM_033057:exon1:c.G898T:p.A300S	0.006	D	0.968	D	rs200992	1.7e-10
271	rs61742093	6	27879982	A	G	0.885985	5.5e-09	OR2B2	exonic	nonsynonymous SNV	OR2B2:NM_033057:exon1:c.T116C:p.I39T	0.001	D	0.917	P	rs200992	1.7e-10
273	rs61737338	6	28227217	C	T	0.994264	5.1e-10	NKAPL	exonic	nonsynonymous SNV	NKAPL:NM_001007531:exon1:c.C68T:p.S23F	0	D	0.005	B	rs11182234	5.1e-11
273	rs33932084	6	28268824	A	G	0.885131	4.7e-09	PGBD1	exonic	nonsynonymous SNV	PGBD1:NM_001184743:exon7:c.A1193G:p.N398S,PGBD1:NM_032507:exon7:c.A1193G:p.N398S	0.369	T	0.003	B	rs71548344	5.1e-13
275	rs3749971	6	29342775	G	A	0.87805	7.3e-10	OR12D3	exonic	nonsynonymous SNV	OR12D3:NM_030959:exon1:c.C290T:p.T97I	0.124	T	0.022	B	rs9257744	4.6e-17
276	rs1143146	6	29910358	C	G	0.536197	1.2e-22	HLA-A	exonic	nonsynonymous SNV	HLA-A:NM_001242758:exon1:c.C28G:p.L10V,HLA-A:NM_002116:exon1:c.C28G:p.L10V	0.769	T	0	B	rs9260421	1.7e-27
276	rs41545116	6	29910566	G	A	0.992643	2.9e-09	HLA-A	exonic	nonsynonymous SNV	HLA-A:NM_001242758:exon2:c.G106A:p.V36M,HLA-A:NM_002116:exon2:c.G106A:p.V36M	0.162	T	1	D	rs57153719	3.7e-11
276	rs707910	6	29910663	G	A	0.807144	8.8e-18	HLA-A	exonic	nonsynonymous SNV	HLA-A:NM_001242758:exon2:c.G203A:p.R68K,HLA-A:NM_002116:exon2:c.G203A:p.R68K	0.034	D	0.942	P	rs3132687	6e-23
276	rs1059455	6	29910716	C	G	0.626805	9.2e-18	HLA-A	exonic	nonsynonymous SNV	HLA-A:NM_001242758:exon2:c.C256G:p.Q86E,HLA-A:NM_002116:exon2:c.C256G:p.Q86E	0.485	T	0	B	rs9260421	1.7e-27
276	rs199474436	6	29910730	T	A	0.622399	6.9e-19	HLA-A	exonic	nonsynonymous SNV	HLA-A:NM_001242758:exon2:c.T270A:p.N90K,HLA-A:NM_002116:exon2:c.T270A:p.N90K	0.714	T	0.002	B	rs9260421	1.7e-27
276	rs79361534	6	29910731	G	A	0.807369	1.3e-17	HLA-A	exonic	nonsynonymous SNV	HLA-A:NM_001242758:exon2:c.G271A:p.V91M,HLA-A:NM_002116:exon2:c.G271A:p.V91M	0.351	T	0.023	B	rs3132687	6e-23
	rs1071742	6	29910759	T	C	0.715551	2e-17	HLA-A	exonic	nonsynonymous SNV	HLA-A:NM_001242758:exon2:c.T299C:p.V100A,HLA-A:NM_002116:exon2:c.T299C:p.V100A	0.397	T	0	B	NA	NA
276	rs1136692	6	29910801	C	A	0.700931	1.2e-21	HLA-A	exonic	nonsynonymous SNV	HLA-A:NM_001242758:exon2:c.C341A:p.A114D,HLA-A:NM_002116:exon2:c.C341A:p.A114D	0.343	T	0	B	rs3132687	6e-23
276	rs1136695	6	29911064	A	G	0.419308	5.6e-22	HLA-A	exonic	nonsynonymous SNV	HLA-A:NM_001242758:exon3:c.A363G:p.I121M,HLA-A:NM_002116:exon3:c.A363G:p.I121M	0.284	T	0	B	rs9260421	1.7e-27
276	rs1136700	6	29911086	T	C	0.656628	3.6e-16	HLA-A	exonic	nonsynonymous SNV	HLA-A:NM_001242758:exon3:c.T385C:p.S129P,HLA-A:NM_002116:exon3:c.T385C:p.S129P	1	T	0	B	rs3132687	6e-23
276	rs3173420	6	29911114	G	A	0.473181	3e-24	HLA-A	exonic	nonsynonymous SNV	HLA-A:NM_001242758:exon3:c.G413A:p.R138Q,HLA-A:NM_002116:exon3:c.G413A:p.R138Q	0.329	T	0.892	P	rs9260421	1.7e-27
276	rs1059509	6	29911154	C	A	0.575846	1.8e-24	HLA-A	exonic	nonsynonymous SNV	HLA-A:NM_001242758:exon3:c.C453A:p.N151K,HLA-A:NM_002116:exon3:c.C453A:p.N151K	0.404	T	0.009	B	rs9260421	1.7e-27
276	rs1059535	6	29911222	C	T	0.809217	2e-17	HLA-A	exonic	nonsynonymous SNV	HLA-A:NM_001242758:exon3:c.C521T:p.A174V,HLA-A:NM_002116:exon3:c.C521T:p.A174V	0.041	D	0.005	B	rs3132687	6e-23
276	rs1136903	6	29912280	T	C	0.415983	2.9e-22	HLA-A	exonic	nonsynonymous SNV	HLA-A:NM_001242758:exon5:c.T899C:p.L300P,HLA-A:NM_002116:exon5:c.T899C:p.L300P	1	T	0	B	rs9260421	1.7e-27
276	rs2231119	6	29912856	A	T	0.414655	1.9e-22	HLA-A	exonic	nonsynonymous SNV	HLA-A:NM_001242758:exon6:c.A1033T:p.T345S,HLA-A:NM_002116:exon6:c.A1033T:p.T345S	1	T	0	B	rs9260421	1.7e-27
278	rs115767504	6	30994617	C	G	0.987459	3.9e-09	MUC22	exonic	nonsynonymous SNV	MUC22:NM_001198815:exon3:c.C1409G:p.S470C,MUC22:NM_001318484:exon3:c.C1418G:p.S473C,MUC22:NM_001322469:exon3:c.C1418G:p.S473C	0.019	D	.	.	rs56746074	2.4e-10
279	rs9264621	6	31237862	T	C	0.850343	5.6e-09	HLA-C	exonic	nonsynonymous SNV	HLA-C:NM_001243042:exon5:c.A896G:p.E299G,HLA-C:NM_002117:exon5:c.A896G:p.E299G	0.145	T	0	B	rs9265817	1.6e-10
279	rs1050428	6	31239543	C	T	0.850484	6.4e-09	HLA-C	exonic	nonsynonymous SNV	HLA-C:NM_001243042:exon2:c.G176A:p.R59Q,HLA-C:NM_002117:exon2:c.G176A:p.R59Q	0.101	T	0.08	B	rs9265817	1.6e-10
279	rs41560824	6	31379043	A	G	0.973419	9.7e-14	MICA	exonic	nonsynonymous SNV	MICA:NM_000247:exon3:c.A520G:p.M174V,MICA:NM_001177519:exon3:c.A520G:p.M174V,MICA:NM_001289152:exon3:c.A229G:p.M77V,MICA:NM_001289153:exon3:c.A229G:p.M77V,MICA:NM_001289154:exon3:c.A106G:p.M36V	0.06	T	0.016	B	rs13220896	4.3e-15
279	rs41553616	6	31379990	C	G	0.972947	2.4e-11	MICA	exonic	nonsynonymous SNV	MICA:NM_000247:exon4:c.C880G:p.P294A,MICA:NM_001177519:exon4:c.C880G:p.P294A,MICA:NM_001289152:exon4:c.C589G:p.P197A,MICA:NM_001289153:exon4:c.C589G:p.P197A,MICA:NM_001289154:exon4:c.C466G:p.P156A	0.109	T	0.967	D	rs13220896	4.3e-15
279	rs41545814	6	31382893	A	G	0.973169	4.9e-13	MICA	exonic	nonsynonymous SNV	MICA:NM_000247:exon7:c.A1129G:p.T377A	.	.	.	.	rs13220896	4.3e-15
279	rs562047	6	31783863	G	C	0.902645	6.1e-10	HSPA1A	exonic	nonsynonymous SNV	HSPA1A:NM_005345:exon1:c.G330C:p.E110D	0.042	D	0.004	B	rs73400280	3.4e-11
283	rs2228265	6	35253974	C	T	0.978554	8.9e-14	ZNF76	exonic	nonsynonymous SNV	ZNF76:NM_001292032:exon3:c.C143T:p.T48M,ZNF76:NM_003427:exon3:c.C143T:p.T48M	0.078	T	0.789	P	rs9296151	9e-17
286	rs45573936	6	44198362	T	C	0.972666	2.8e-09	SLC29A1	exonic	nonsynonymous SNV	SLC29A1:NM_001304463:exon7:c.T773C:p.I258T,SLC29A1:NM_001304465:exon7:c.T725C:p.I242T,SLC29A1:NM_001304466:exon7:c.T722C:p.I241T,SLC29A1:NM_001078175:exon8:c.T647C:p.I216T,SLC29A1:NM_001078177:exon8:c.T647C:p.I216T,SLC29A1:NM_001304462:exon8:c.T884C:p.I295T	0.214	T	0.988	D	rs45573936	2.8e-09
290	rs4715631	6	56417545	T	C	0.28979	1.9e-09	DST	exonic	nonsynonymous SNV	DST:NM_015548:exon42:c.A8176G:p.T2726A,DST:NM_183380:exon52:c.A9154G:p.T3052A,DST:NM_001144770:exon53:c.A9274G:p.T3092A,DST:NM_001144769:exon55:c.A9688G:p.T3230A	1	T	0.005	B	rs11756977	8.3e-10
290	rs62621210	6	56420158	C	T	0.949609	2.7e-15	DST	exonic	nonsynonymous SNV	DST:NM_015548:exon41:c.G7252A:p.V2418I,DST:NM_183380:exon51:c.G8230A:p.V2744I,DST:NM_001144770:exon52:c.G8350A:p.V2784I,DST:NM_001144769:exon54:c.G8764A:p.V2922I	0.622	T	0	B	rs55697032	5.1e-16
290	rs11756977	6	56420538	C	T	0.710785	8.3e-10	DST	exonic	nonsynonymous SNV	DST:NM_015548:exon41:c.G6872A:p.R2291H,DST:NM_183380:exon51:c.G7850A:p.R2617H,DST:NM_001144770:exon52:c.G7970A:p.R2657H,DST:NM_001144769:exon54:c.G8384A:p.R2795H	0.702	T	0.002	B	rs11756977	8.3e-10
290	rs150191284	6	56480500	T	C	0.949963	1.1e-12	DST	exonic	nonsynonymous SNV	DST:NM_001723:exon24:c.A7765G:p.I2589V	0.196	T	0.015	B	rs55697032	5.1e-16
290	rs1024196	6	56507489	A	G	0.94919	7.7e-12	DST	exonic	nonsynonymous SNV	DST:NM_001723:exon1:c.T98C:p.L33S,DST:NM_015548:exon1:c.T98C:p.L33S	1	T	0	B	rs55697032	5.1e-16
294	rs147944841	6	74473330	C	A	0.99748	5.8e-11	CD109	exonic	nonsynonymous SNV	CD109:NM_001159588:exon9:c.C798A:p.F266L,CD109:NM_001159587:exon10:c.C1029A:p.F343L,CD109:NM_133493:exon10:c.C1029A:p.F343L	0.265	T	0.993	D	rs18198655	1.1e-12
293	rs10455097	6	74493432	A	C	0.485129	1.6e-40	CD109	exonic	nonsynonymous SNV	CD109:NM_001159588:exon18:c.A1877C:p.Y626S,CD109:NM_001159587:exon19:c.A2108C:p.Y703S,CD109:NM_133493:exon19:c.A2108C:p.Y703S	1	T	0	B	rs9447030	9e-41
296	rs4706980	6	83838673	G	A	0.875295	1e-11	DOPEY1	exonic	nonsynonymous SNV	DOPEY1:NM_001199942:exon16:c.G1760A:p.R587Q,DOPEY1:NM_015018:exon16:c.G1787A:p.R596Q	0.007	D	0.998	D	rs12191538	6.9e-14
296	rs473267	6	83880167	C	T	0.739732	3.2e-24	PGM3	exonic	nonsynonymous SNV	PGM3:NM_001199918:exon11:c.G1153A:p.D385N,PGM3:NM_001199919:exon12:c.G1396A:p.D466N,PGM3:NM_015599:exon12:c.G1396A:p.D466N,PGM3:NM_001199917:exon13:c.G1480A:p.D494N	0.376	T	0.45	B	6:83759052	2e-31
307	rs2295005	6	126278230	G	C	0.523655	1.7e-09	HINT3	exonic	nonsynonymous SNV	HINT3:NM_138571:exon1:c.G107C:p.G36A	1	T	0	B	rs2326201	9.9e-17
307	rs139745911	6	127767954	G	A	0.989349	1.9e-11	KIAA0408	exonic	nonsynonymous SNV	KIAA0408:NM_014702:exon5:c.C1510T:p.P504S	0.049	D	0.275	B	rs18274849	1e-12
307	rs3734447	6	127771452	T	G	0.39359	8.3e-14	KIAA0408	exonic	nonsynonymous SNV	KIAA0408:NM_014702:exon3:c.A181C:p.S61R	0.58	T	0	B	6:12777792	1.1e-21
308	rs9388768	6	130374102	C	A	0.327797	1.2e-27	L3MBTL3	exonic	nonsynonymous SNV	L3MBTL3:NM_001007102:exon6:c.C473A:p.T158N,L3MBTL3:NM_001346550:exon6:c.C473A:p.T158N,L3MBTL3:NM_001346551:exon6:c.C473A:p.T158N,L3MBTL3:NM_032438:exon7:c.C548A:p.T183N	0.173	T	0	B	rs11759018	5e-33
309	rs1044303	6	131148737	G	A	0.703488	7.5e-19	SMLR1	exonic	nonsynonymous SNV	SMLR1:NM_001195597:exon1:c.G184A:p.V62M	0	D	.	.	rs79616271	1.5e-27
310	rs2294758	6	133045812	G	A	0.671477	2.8e-18	VNN3	exonic	nonsynonymous SNV	VNN3:NM_001291702:exon5:c.C362T:p.T121I,VNN3:NM_001291703:exon5:c.C362T:p.T121I	0.133	T	0.001	B	rs2294758	2.8e-18
310	rs2294759	6	133045902	A	G	0.68954	4.1e-15	VNN3	exonic	nonsynonymous SNV	VNN3:NM_001291702:exon5:c.T272C:p.F91S,VNN3:NM_001291703:exon5:c.T272C:p.F91S	0.001	D	1	D	rs2294758	2.8e-18
314	rs13212161	6	151672285	A	G	0.913225	3.5e-11	AKAP12	exonic	nonsynonymous SNV	AKAP12:NM_144497:exon2:c.A2465G:p.E822G,AKAP12:NM_005100:exon4:c.A2759G:p.E920G	0.004	D	0.058	B	rs14513622	9.1e-18
314	rs12201388	6	151673589	G	A	0.91587	2.2e-11	AKAP12	exonic	nonsynonymous SNV	AKAP12:NM_144497:exon2:c.G3769A:p.E1257K,AKAP12:NM_005100:exon4:c.G4063A:p.E1355K	0.016	D	0.395	B	rs14513622	9.1e-18
314	rs34713284	6	151674270	G	A	0.915744	3e-11	AKAP12	exonic	nonsynonymous SNV	AKAP12:NM_144497:exon2:c.G4450A:p.V1484M,AKAP12:NM_005100:exon4:c.G4744A:p.V1582M	0.217	T	0.022	B	rs14513622	9.1e-18
314	rs3823310	6	151674326	A	C	0.328544	3.8e-16	AKAP12	exonic	nonsynonymous SNV	AKAP12:NM_144497:exon2:c.A4506C:p.E1502D,AKAP12:NM_005100:exon4:c.A4800C:p.E1600D	0.502	T	0.003	B	6:15164977	6.1e-21
314	rs3734800	6	151766552	G	A	0.898705	9.6e-49	RMND1	exonic	nonsynonymous SNV	RMND1:NM_017909:exon2:c.C395T:p.T132M	0.004	D	1	D	rs3800279	4.5e-69
314	rs12205837	6	151894340	C	T	0.887453	1.5e-94	CCDC170	exonic	nonsynonymous SNV	CCDC170:NM_025059:exon6:c.C806T:p.A269V	0.182	T	0.015	B	rs57960590	1.8e-99
314	rs55868409	6	151894567	G	A	0.988992	2.5e-32	CCDC170	exonic	nonsynonymous SNV	CCDC170:NM_025059:exon6:c.G1033A:p.E345K	0.079	T	0.61	P	rs72997972	2.8e-50
314	rs201407743	6	151907147	G	C	0.996925	1.3e-10	CCDC170	exonic	nonsynonymous SNV	CCDC170:NM_025059:exon7:c.G1216C:p.G406R	0.023	D	0.13	B	rs20140774	1.3e-10
314	rs34430497	6	151917660	G	A	0.939865	2.5e-39	CCDC170	exonic	nonsynonymous SNV	CCDC170:NM_025059:exon9:c.G1658A:p.R553Q	0.192	T	0.642	P	rs34430497	2.5e-39
314	rs6929137	6	151936677	G	A	0.666105	1.5e-140	CCDC170	exonic	nonsynonymous SNV	CCDC170:NM_025059:exon10:c.G1810A:p.V604I	0.356	T	0.026	B	rs1038304	4.1e-232
314	rs3734804	6	151939181	G	A	0.478608	3e-203	CCDC170	exonic	nonsynonymous SNV	CCDC170:NM_025059:exon11:c.G2047A:p.V683I	1	T	0	B	rs1038304	4.1e-232
317	rs12206717	6	158910698	G	A	0.942181	5.3e-10	TULP4	exonic	nonsynonymous SNV	TULP4:NM_001007466:exon9:c.G1565A:p.S522N,TULP4:NM_020245:exon9:c.G1565A:p.S522N	0.414	T	0.007	B	rs12206717	5.3e-10
322	rs144787122	7	2296552	A	G	0.996198	3.7e-09	SNX8	exonic	nonsynonymous SNV	SNX8:NM_013321:exon10:c.T1241C:p.I414T	0.011	D	0.27	B	rs14478712	3.7e-09
324	rs798488	7	2802522	T	C	0.700534	4.9e-09	GNA12	exonic	nonsynonymous SNV	GNA12:NM_001282440:exon1:c.A1G:p.M1V	0	D	.	.	rs798544	2.1e-10
333	rs34398255	7	27239201	G	T	0.977209	3.6e-28	HOXA13	exonic	nonsynonymous SNV	HOXA13:NM_000522:exon1:c.C496A:p.P166T	0.08	T	0.868	P	rs17472350	7.7e-29
337	rs1802074	7	37947103	C	T	0.793741	1.3e-85	SFRP4	exonic	nonsynonymous SNV	SFRP4:NM_003014:exon6:c.G1019A:p.R340K	0.859	T	0	B	rs35681117	1.4e-86
343	rs10281879	7	92077203	G	A	0.881194	3.9e-10	GATAD1	exonic	nonsynonymous SNV	GATAD1:NM_021167:exon1:c.G160A:p.G54S	0.714	T	0	B	rs11789274	9.6e-13
347	rs11771799	7	99956436	T	C	0.856042	9e-11	PILRB	exonic	nonsynonymous SNV	PILRB:NM_178238:exon2:c.T188C:p.I63T	0.309	T	0.001	B	rs11771799	9e-11
347	rs35986051	7	99956439	T	C	0.856137	9.9e-11	PILRB	exonic	nonsynonymous SNV	PILRB:NM_178238:exon2:c.T191C:p.V64A	0.846	T	0.001	B	rs11771799	9e-11
347	7:99957128_GCCT_G	7	99957128	GCCT	G	0.810558	2.1e-09	PILRB	exonic	nonframeshift deletion	PILRB:NM_178238:exon3:c.624_626del:p.208_209del	.	.	.	.	rs11771799	9e-11
352	rs41281692	7	120776097	C	G	0.551556	1.4e-169	CPED1	exonic	nonsynonymous SNV	CPED1:NM_001105533:exon13:c.C1652G:p.A551G,CPED1:NM_024913:exon14:c.C1652G:p.A551G	0.36	T	0.403	B	7:12086956	0
352	rs10953934	7	120901695	G	A	0.617344	0	CPED1	exonic	nonsynonymous SNV	CPED1:NM_001105533:exon18:c.G2320A:p.D774N	0	D	0	B	7:12086956	0
352	rs2908004	7	120969769	G	A	0.557184	0	WNT16	exonic	nonsynonymous SNV	WNT16:NM_016087:exon2:c.G214A:p.G72R,WNT16:NM_057168:exon2:c.G244A:p.G82R	0.355	T	0.001	B	rs2908004	0
352	rs2707466	7	120979089	C	T	0.554663	0	WNT16	exonic	nonsynonymous SNV	WNT16:NM_016087:exon4:c.C758T:p.T253I,WNT16:NM_057168:exon4:c.C788T:p.T263I	0.307	T	0.003	B	rs2908004	0
355	rs62621812	7	127015083	G	A	0.979645	6.7e-40	ZNF800	exonic	nonsynonymous SNV	ZNF800:NM_176814:exon5:c.C307T:p.P103S	0.316	T	0.147	B	rs62621812	6.7e-40
359	rs2303929	7	150761314	G	A	0.772303	1.6e-16	SLC4A2	exonic	nonsynonymous SNV	SLC4A2:NM_001199693:exon2:c.G50A:p.G17E,SLC4A2:NM_001199694:exon2:c.G35A:p.G12E,SLC4A2:NM_001199692:exon3:c.G77A:p.G26E,SLC4A2:NM_003040:exon3:c.G77A:p.G26E	0.022	D	0	B	rs2069442	4.9e-21
361	rs13269488	8	8176221	C	T	0.462755	2e-11	PRAG1	exonic	nonsynonymous SNV	PRAG1:NM_001080826:exon7:c.G3664A:p.G1222S	.	.	0.998	D	rs13269488	2e-11
361	rs12548737	8	8560536	G	A	0.870715	4.3e-19	CLDN23	exonic	nonsynonymous SNV	CLDN23:NM_194284:exon1:c.G628A:p.V210M	0.007	D	0.906	P	rs11249877	1.8e-25
361	rs2280560	8	8560602	C	T	0.757416	4.1e-30	CLDN23	exonic	nonsynonymous SNV	CLDN23:NM_194284:exon1:c.C694T:p.P232S	0.575	T	0.244	B	rs567958	2e-39
361	8:8887542_TAAC_T	8	8887542	TAAC	T	0.56088	7.3e-73	ERI1	exonic	frameshift deletion	ERI1:NM_153332:exon7:c.1049_1051del:p.*350fs	.	.	.	.	rs2929308	2e-126
361	rs35102108	8	10383138	G	A	0.792278	1.4e-30	PRSS55	exonic	nonsynonymous SNV	PRSS55:NM_001197020:exon1:c.G43A:p.G15R,PRSS55:NM_198464:exon1:c.G43A:p.G15R	0.087	T	0	B	rs12216837	3.3e-42
361	rs4521726	8	10383226	C	G	0.208591	4.1e-31	PRSS55	exonic	nonsynonymous SNV	PRSS55:NM_001197020:exon1:c.C131G:p.P44R,PRSS55:NM_198464:exon1:c.C131G:p.P44R	0.411	T	0	B	rs12216837	3.3e-42
361	rs79049699	8	10383231	C	G	0.914209	5.4e-15	PRSS55	exonic	nonsynonymous SNV	PRSS55:NM_001197020:exon1:c.C136G:p.P46A,PRSS55:NM_198464:exon1:c.C136G:p.P46A	1	T	0.19	B	rs4074083	5.2e-20
361	rs61743179	8	10396056	G	C	0.933234	3.3e-10	PRSS55	exonic	nonsynonymous SNV	PRSS55:NM_198464:exon5:c.G812C:p.S271T	0	D	1	D	rs76753114	1.1e-13
361	rs79196981	8	10411495	T	C	0.933191	3.8e-10	PRSS55	exonic	nonsynonymous SNV	PRSS55:NM_001197020:exon5:c.T784C:p.S262P	0.015	D	.	.	rs76753114	1.1e-13
361	rs55642448	8	10464755	C	T	0.612558	2.3e-19	RP1L1	exonic	nonsynonymous SNV	RP1L1:NM_178857:exon4:c.G6853A:p.G2285R	0.003	D	0.532	P	rs9657518	8.3e-31
361	rs4354268	8	10465097	C	T	0.519644	1.4e-44	RP1L1	exonic	nonsynonymous SNV	RP1L1:NM_178857:exon4:c.G6511A:p.E2171K	0.785	T	0.007	B	rs9969436	2.1e-86
	rs11778341	8	10465344	C	A	0.878474	1.9e-15	RP1L1	exonic	nonsynonymous SNV	RP1L1:NM_178857:exon4:c.G6264T:p.Q2088H	0.052	T	0.561	P	NA	NA
361	rs11783478	8	10465748	T	C	0.480791	1.1e-44	RP1L1	exonic	nonsynonymous SNV	RP1L1:NM_178857:exon4:c.A5860G:p.T1954A	1	T	0	B	rs9969436	2.1e-86
361	rs111646478	8	10465962	C	A	0.910789	8.1e-10	RP1L1	exonic	nonsynonymous SNV	RP1L1:NM_178857:exon4:c.G5646T:p.E1882D	0.041	D	0.003	B	rs11253481	8e-10
361	rs9657518	8	10467589	T	C	0.717632	8.3e-31	RP1L1	exonic	nonsynonymous SNV	RP1L1:NM_178857:exon4:c.A4019G:p.E1340G	0.219	T	0.948	P	rs9657518	8.3e-31
361	rs73201156	8	10467653	C	T	0.828972	1.5e-16	RP1L1	exonic	nonsynonymous SNV	RP1L1:NM_178857:exon4:c.G3955A:p.A1319T	0.482	T	0.003	B	rs73201156	1.5e-16
361	rs35602868	8	10469233	A	G	0.449988	9e-51	RP1L1	exonic	nonsynonymous SNV	RP1L1:NM_178857:exon4:c.T2375C:p.L792P	0.202	T	0.649	P	rs9969436	2.1e-86
361	rs74990397	8	10470068	C	T	0.489539	2.7e-51	RP1L1	exonic	nonsynonymous SNV	RP1L1:NM_178857:exon4:c.G1540A:p.G514S	0.609	T	0.016	B	rs9969436	2.1e-86
361	rs4388421	8	10474042	T	G	0.846213	8e-20	RP1L1	exonic	nonsynonymous SNV	RP1L1:NM_178857:exon3:c.A665C:p.H222P	0.03	D	0.974	D	rs11775769	6.5e-35
361	rs17711777	8	10623240	T	C	0.927668	1.4e-11	PINX1	exonic	nonsynonymous SNV	PINX1:NM_017884:exon7:c.A658G:p.T220A	0.759	T	0	B	rs13256420	2.1e-13
361	rs13260331	8	11188743	C	T	0.600078	3e-23	SLC35G5	exonic	nonsynonymous SNV	SLC35G5:NM_054028:exon1:c.C128T:p.A43V	0.402	T	0.997	D	rs12549871	1.4e-39
361	rs3021512	8	11301601	G	C	0.785713	1.5e-39	FAM167A	exonic	nonsynonymous SNV	FAM167A:NM_053279:exon2:c.C320G:p.T107S	1	T	0	B	rs54403667	9.2e-42
361	rs1047643	8	11660362	T	C	0.83069	2e-13	FDFT1	exonic	nonsynonymous SNV	FDFT1:NM_001287756:exon1:c.T7C:p.W3R	.	.	.	.	8:11659375	1.5e-13
361	rs13278959	8	11990195	C	T	0.228338	7.6e-15	USP17L7	exonic	nonsynonymous SNV	USP17L7:NM_001256869:exon1:c.G1324A:p.E442K	.	.	.	.	8:11992836	1.4e-16
361	rs9721012	8	11991107	T	G	0.216889	7.6e-26	USP17L7	exonic	nonsynonymous SNV	USP17L7:NM_001256869:exon1:c.A412C:p.S138R	.	.	.	.	rs35885043	6.8e-42
361	rs9720197	8	11991110	G	A	0.216889	7.7e-26	USP17L7	exonic	nonsynonymous SNV	USP17L7:NM_001256869:exon1:c.C409T:p.H137Y	.	.	.	.	rs35885043	6.8e-42
361	rs75807755	8	11995062	G	A	0.759721	8.1e-10	USP17L2	exonic	nonsynonymous SNV	USP17L2:NM_201402:exon1:c.C1208T:p.A403V	0.319	T	0.444	B	rs19986192	2e-13
361	rs201273969	8	11995540	C	T	0.758849	2.8e-10	USP17L2	exonic	nonsynonymous SNV	USP17L2:NM_201402:exon1:c.G730A:p.E244K	0.016	D	0.812	P	rs19986192	2e-13
361	rs75476700	8	11996086	G	A	0.75737	4.8e-09	USP17L2	exonic	nonsynonymous SNV	USP17L2:NM_201402:exon1:c.C184T:p.L62F	0.005	D	0.311	B	rs19986192	2e-13
361	rs74324142	8	11996150	C	G	0.758399	5.6e-09	USP17L2	exonic	nonsynonymous SNV	USP17L2:NM_201402:exon1:c.G120C:p.K40N	0.068	T	0.902	P	rs19986192	2e-13
364	rs6185	8	25280800	C	G	0.751092	3.4e-15	GNRH1	exonic	nonsynonymous SNV	GNRH1:NM_000825:exon1:c.G59C:p.W20S,GNRH1:NM_001083111:exon2:c.G47C:p.W16S	0.093	T	0.002	B	rs13261573	1.2e-15
364	rs3829009	8	25364834	A	T	0.800798	5.5e-11	CDCA2	exonic	nonsynonymous SNV	CDCA2:NM_001317906:exon14:c.A2607T:p.R869S,CDCA2:NM_152562:exon15:c.A2652T:p.R884S	0.644	T	0.015	B	8:25274269	4.1e-13
378	rs7833870	8	100791156	T	C	0.954974	3.7e-10	VPS13B	exonic	nonsynonymous SNV	VPS13B:NM_017890:exon42:c.T7751C:p.V2584A,VPS13B:NM_152564:exon42:c.T7676C:p.V2559A	0.251	T	0	B	rs79121242	3.7e-11
378	rs6468694	8	100865836	G	A	0.873632	5.2e-13	VPS13B	exonic	nonsynonymous SNV	VPS13B:NM_017890:exon56:c.G10294A:p.G3432R,VPS13B:NM_152564:exon56:c.G10219A:p.G3407R	0.534	T	0.001	B	8:10084545	2e-13
379	rs601558	8	108970367	A	G	0.36776	8.1e-13	RSPO2	exonic	nonsynonymous SNV	RSPO2:NM_001282863:exon4:c.T365C:p.L122P,RSPO2:NM_001317942:exon4:c.T356C:p.L119P,RSPO2:NM_178565:exon5:c.T557C:p.L186P	0.655	T	0	B	rs689411	4.5e-15
386	rs4871827	8	121061879	G	A	0.673211	3.8e-10	DEPTOR	exonic	nonsynonymous SNV	DEPTOR:NM_001283012:exon7:c.G863A:p.S288N,DEPTOR:NM_022783:exon9:c.G1166A:p.S389N	0.105	T	0.11	B	rs4871827	3.8e-10
401	rs307658	9	33941759	T	C	0.623684	1.4e-11	UBAP2	exonic	nonsynonymous SNV	UBAP2:NM_001282529:exon12:c.A1016G:p.N339S,UBAP2:NM_018449:exon16:c.A1817G:p.N606S	1	T	0.02	B	9:33806026	2.9e-12
401	rs1785506	9	34017106	C	T	0.376046	2.8e-11	UBAP2	exonic	nonsynonymous SNV	UBAP2:NM_018449:exon2:c.G41A:p.R14Q	0.312	T	0.999	D	9:33806026	2.9e-12
402	rs11557154	9	34107505	C	T	0.872328	1.9e-10	DCAF12	exonic	nonsynonymous SNV	DCAF12:NM_015397:exon3:c.G392A:p.R131Q	0.106	T	0.994	D	rs10971921	3e-11
403	rs35401252	9	35683240	T	TG	0.622764	4.2e-10	TPM2	splicing	.	.	.	.	.	.	rs760402	9.6e-11
403	rs2295795	9	35712003	G	A	0.707656	3.3e-10	TLN1	exonic	nonsynonymous SNV	TLN1:NM_006289:exon28:c.C3680T:p.S1227L	0.22	T	0.002	B	rs760402	9.6e-11
409	rs117360596	9	95640171	C	T	0.970442	6e-12	ZNF484	splicing	.	.	.	.	.	.	rs11736059	6e-12
410	rs774951624	9	96439004	C	CCCTGCCTCCACCACA	0.363373	1.1e-21	PHF2	exonic	nonframeshift insertion	PHF2:NM_005392:exon21:c.2961_2962insCCTGCCTCCACCACA:p.T987delinsTPASTT	.	.	.	.	rs12683791	2.7e-36
410	rs191789925	9	96717287	C	T	0.879627	4.4e-22	BARX1	exonic	nonsynonymous SNV	BARX1:NM_021570:exon1:c.G142A:p.A48T	0.319	T	0.805	P	rs14715898	4.1e-23
412	rs357564	9	98209594	G	A	0.66173	1.2e-15	PTCH1	exonic	nonsynonymous SNV	PTCH1:NM_000264:exon23:c.C3944T:p.P1315L,PTCH1:NM_001083602:exon23:c.C3746T:p.P1249L,PTCH1:NM_001083603:exon23:c.C3941T:p.P1314L,PTCH1:NM_001083604:exon23:c.C3491T:p.P1164L,PTCH1:NM_001083605:exon23:c.C3491T:p.P1164L,PTCH1:NM_001083606:exon23:c.C3491T:p.P1164L,PTCH1:NM_001083607:exon23:c.C3491T:p.P1164L	0.028	D	0.944	P	rs357564	1.2e-15
420	rs56200518	9	124535526	C	T	0.989163	7.9e-10	DAB2IP	exonic	nonsynonymous SNV	DAB2IP:NM_138709:exon10:c.C2347T:p.R783W,DAB2IP:NM_032552:exon12:c.C2635T:p.R879W	0.004	D	1	D	rs56200518	7.9e-10
427	rs10760500	9	130536717	G	A	0.427867	8e-10	SH2D3C	exonic	nonsynonymous SNV	SH2D3C:NM_170600:exon2:c.C67T:p.L23F	0	D	0.009	B	rs1002095	2.7e-12
429	rs41302673	9	136270538	T	G	0.908167	6.8e-15	STKLD1	exonic	nonsynonymous SNV	STKLD1:NM_153710:exon18:c.T2036G:p.L679R	0.056	T	0.718	P	rs41302673	6.8e-15
431	9:139835802_A_G	9	139835802	A	G	0.995331	1.6e-10	FBXW5	exonic	nonsynonymous SNV	FBXW5:NM_018998:exon8:c.T1358C:p.M453T	0.003	D	0.049	B	9:13983580	1.6e-10
438	rs148956781	10	28023688	C	T	0.986144	2.1e-10	MKX	exonic	nonsynonymous SNV	MKX:NM_001242702:exon5:c.G535A:p.E179K,MKX:NM_173576:exon5:c.G535A:p.E179K	0.084	T	0.711	P	rs75587692	1.2e-10
442	rs10160116	10	31138817	G	A	0.603697	1e-10	ZNF438	exonic	nonsynonymous SNV	ZNF438:NM_001143767:exon5:c.C517T:p.P173S,ZNF438:NM_001143768:exon6:c.C517T:p.P173S,ZNF438:NM_001143766:exon7:c.C517T:p.P173S,ZNF438:NM_001143769:exon7:c.C370T:p.P124S,ZNF438:NM_001143771:exon7:c.C487T:p.P163S,ZNF438:NM_182755:exon7:c.C517T:p.P173S,ZNF438:NM_001143770:exon8:c.C487T:p.P163S	0.927	T	0.053	B	rs2793124	1e-12
444	rs1800450	10	54531235	C	T	0.857502	5.4e-10	MBL2	exonic	nonsynonymous SNV	MBL2:NM_000242:exon1:c.G161A:p.G54D	0.003	D	1	D	rs7899547	1.3e-17
456	rs17173698	10	89468953	G	A	0.974926	3.9e-16	PAPSS2	exonic	nonsynonymous SNV	PAPSS2:NM_001015880:exon2:c.G28A:p.E10K,PAPSS2:NM_004670:exon2:c.G28A:p.E10K	0.248	T	0	B	rs17173698	3.9e-16
459	rs61751507	10	101829514	C	T	0.954218	1.9e-09	CPN1	exonic	nonsynonymous SNV	CPN1:NM_001308:exon3:c.G533A:p.G178D	0.171	T	0.863	P	rs72840032	2.9e-10
459	rs569511	10	102089663	C	T	0.874062	4.3e-16	PKD2L1	exonic	nonsynonymous SNV	PKD2L1:NM_001253837:exon1:c.G35A:p.C12Y	.	.	.	.	rs569511	4.3e-16
467	rs2421013	10	124089036	G	A	0.492141	8.5e-13	BTBD16	exonic	nonsynonymous SNV	BTBD16:NM_001318189:exon11:c.G956A:p.R319Q,BTBD16:NM_144587:exon11:c.G953A:p.R318Q	1	T	0	B	rs10749452	5.6e-16
467	rs2736911	10	124214355	C	T	0.847252	2.1e-11	ARMS2	exonic	stopgain	ARMS2:NM_001099667:exon1:c.C112T:p.R38X	.	.	.	.	rs75933146	1.8e-15
471	rs45626936	10	134180353	C	T	0.762818	2.3e-09	LRRC27	exonic	nonsynonymous SNV	LRRC27:NM_001309474:exon10:c.C1039T:p.R347W	.	.	.	.	rs35928189	2.6e-12
	rs1133400	10	134459388	A	G	0.780055	1.4e-32	INPP5A	exonic	nonsynonymous SNV	INPP5A:NM_005539:exon3:c.A134G:p.K45R	0.308	T	0.002	B	rs1133400	1.4e-32
472	rs3794153	11	8751889	C	G	0.532449	2.7e-19	ST5	exonic	nonsynonymous SNV	ST5:NM_213618:exon3:c.G948C:p.K316N,ST5:NM_005418:exon6:c.G948C:p.K316N	0.001	D	0.998	D	rs20115859	2.2e-20
472	rs11042127	11	8947586	C	G	0.834768	8e-29	C11orf16	exonic	nonsynonymous SNV	C11orf16:NM_020643:exon5:c.G628C:p.V210L	0.073	T	0.202	B	rs2653559	1.5e-34
474	rs17507577	11	15243059	G	A	0.925411	1.4e-59	INSC	exonic	nonsynonymous SNV	INSC:NM_001278316:exon6:c.G730A:p.D244N,INSC:NM_001278313:exon7:c.G856A:p.D286N,INSC:NM_001278315:exon7:c.G856A:p.D286N,INSC:NM_001031853:exon8:c.G997A:p.D333N,INSC:NM_001042536:exon8:c.G856A:p.D286N,INSC:NM_001278314:exon8:c.G961A:p.D321N	0.018	D	1	D	rs17507577	1.4e-59
474	rs61748861	11	15247307	C	A	0.994281	3.2e-10	INSC	exonic	nonsynonymous SNV	INSC:NM_001278316:exon7:c.C977A:p.A326D,INSC:NM_001278313:exon8:c.C1103A:p.A368D,INSC:NM_001278315:exon8:c.C1103A:p.A368D,INSC:NM_001031853:exon9:c.C1244A:p.A415D,INSC:NM_001042536:exon9:c.C1103A:p.A368D,INSC:NM_001278314:exon9:c.C1208A:p.A403D	0.011	D	1	D	rs61748861	3.2e-10
474	rs61748860	11	15247310	T	G	0.994365	1e-09	INSC	exonic	nonsynonymous SNV	INSC:NM_001278316:exon7:c.T980G:p.I327S,INSC:NM_001278313:exon8:c.T1106G:p.I369S,INSC:NM_001278315:exon8:c.T1106G:p.I369S,INSC:NM_001031853:exon9:c.T1247G:p.I416S,INSC:NM_001042536:exon9:c.T1106G:p.I369S,INSC:NM_001278314:exon9:c.T1211G:p.I404S	0.028	D	0.763	P	rs61748861	3.2e-10
475	rs17244028	11	27362359	T	G	0.633359	6e-12	CCDC34	exonic	nonsynonymous SNV	CCDC34:NM_030771:exon5:c.A791C:p.E264A	0.172	T	0.957	D	rs11029956	3.8e-12
475	rs34804482	11	27389739	T	C	0.973909	9e-10	LGR4	exonic	nonsynonymous SNV	LGR4:NM_001346432:exon17:c.A2459G:p.D820G,LGR4:NM_018490:exon18:c.A2531G:p.D844G	0.041	D	1	D	rs14894070	4.1e-10
475	rs34717439	11	27390144	G	A	0.968865	8.3e-14	LGR4	exonic	nonsynonymous SNV	LGR4:NM_001346432:exon17:c.C2054T:p.T685M,LGR4:NM_018490:exon18:c.C2126T:p.T709M	0.032	D	0.998	D	rs11685717	4.1e-15
481	rs747265231	11	46724716	CAGTGGTGACAGA	C	0.86254	2.2e-25	ZNF408	exonic	nonframeshift deletion	ZNF408:NM_001184751:exon4:c.552_563del:p.184_188del,ZNF408:NM_024741:exon4:c.576_587del:p.192_196del	.	.	.	.	rs37319887	1.6e-36
361	rs5896	11	46745003	C	T	0.862446	3.5e-26	F2	exonic	nonsynonymous SNV	F2:NM_000506:exon6:c.C494T:p.T165M,F2:NM_001311257:exon6:c.C446T:p.T149M	0.039	D	0.253	B	rs37319887	1.6e-36
481	rs149082597	11	46880592	G	C	0.998388	2.3e-09	LRP4	exonic	nonsynonymous SNV	LRP4:NM_002334:exon38:c.C5660G:p.S1887C	0.001	D	0.983	D	rs14712082	2.1e-09
481	rs117936904	11	46886077	A	T	0.977867	7.8e-14	LRP4	exonic	nonsynonymous SNV	LRP4:NM_002334:exon36:c.T5165A:p.L1722H	0.001	D	0.992	D	rs11806465	2.8e-16
481	rs3816614	11	46890165	C	T	0.231876	1.6e-45	LRP4	exonic	nonsynonymous SNV	LRP4:NM_002334:exon33:c.G4937A:p.R1646Q	0.204	T	0.005	B	rs7118404	1.6e-69
481	rs2306033	11	46897446	G	A	0.867128	8.6e-29	LRP4	exonic	nonsynonymous SNV	LRP4:NM_002334:exon26:c.C3608T:p.A1203V	0.907	T	0	B	rs37319887	1.6e-36
481	rs6485702	11	46898771	T	C	0.339715	5.3e-69	LRP4	exonic	nonsynonymous SNV	LRP4:NM_002334:exon23:c.A3256G:p.I1086V	0.814	T	0	B	rs7118404	1.6e-69
481	rs72897663	11	46916179	T	G	0.957546	3.8e-13	LRP4	exonic	nonsynonymous SNV	LRP4:NM_002334:exon12:c.A1501C:p.N501H	0.072	T	0.295	B	rs11806465	2.8e-16
481	rs17787930	11	46958299	G	T	0.913318	9.2e-16	C11orf49	exonic	nonsynonymous SNV	C11orf49:NM_001278222:exon1:c.G19T:p.G7C	.	.	.	.	rs56082374	7.3e-18
481	rs2167079	11	47270255	C	T	0.698902	1.2e-21	ACP2	exonic	nonsynonymous SNV	ACP2:NM_001302490:exon1:c.G86A:p.R29Q,ACP2:NM_001302491:exon1:c.G86A:p.R29Q,ACP2:NM_001610:exon1:c.G86A:p.R29Q	1	T	0.003	B	rs10838681	4.9e-27
481	rs34312154	11	47470345	G	A	0.890673	9.5e-11	RAPSN	exonic	nonsynonymous SNV	RAPSN:NM_005055:exon1:c.C172T:p.R58C,RAPSN:NM_032645:exon1:c.C172T:p.R58C	0.011	D	0.999	D	11:4732515	2.8e-15
481	rs142453721	11	47611940	C	G	0.951125	1.4e-12	C1QTNF4	exonic	nonsynonymous SNV	C1QTNF4:NM_031909:exon2:c.G423C:p.Q141H	0.008	D	0.918	P	rs11693217	5.3e-13
481	rs12292056	11	48239071	C	A	0.933839	3.6e-10	OR4B1	exonic	nonsynonymous SNV	OR4B1:NM_001005470:exon1:c.C710A:p.T237N	0	D	1	D	rs4882032	9.6e-13
	rs7130086	11	48239182	C	A	0.774009	1.4e-10	OR4B1	exonic	nonsynonymous SNV	OR4B1:NM_001005470:exon1:c.C821A:p.T274K	0	D	0.994	D	NA	NA
481	11:48285981_CCTT_C	11	48285981	CCTT	C	0.242128	8e-15	OR4X1	exonic	nonframeshift deletion	OR4X1:NM_001004726:exon1:c.570_572del:p.190_191del	.	.	.	.	rs10838817	4.2e-21
481	rs10838851	11	48286231	T	A	0.242144	8.7e-15	OR4X1	exonic	stopgain	OR4X1:NM_001004726:exon1:c.T819A:p.Y273X	.	.	.	.	rs10838817	4.2e-21
484	rs75423534	11	55371381	G	A	0.868802	4.4e-10	OR4C11	exonic	stopgain	OR4C11:NM_001004700:exon1:c.C469T:p.Q157X	.	.	.	.	rs1916363	2.6e-15
485	rs78460947	11	56143715	A	G	0.961453	2e-10	OR8U1;OR8U8	exonic	nonsynonymous SNV	OR8U1:NM_001005204:exon1:c.A616G:p.M206V	0.08	T	0.04	B	rs78460947	2e-10
486	rs6591324	11	56185345	A	G	0.268708	2.2e-09	OR5R1	exonic	nonsynonymous SNV	OR5R1:NM_001004744:exon1:c.T364C:p.C122R	1	T	0	B	rs11228702	3.6e-10
488	rs34069781	11	57069375	A	G	0.955606	3.5e-10	TNKS1BP1	exonic	nonsynonymous SNV	TNKS1BP1:NM_033396:exon9:c.T4877C:p.V1626A	0.097	T	0.015	B	rs35376096	4.8e-11
488	rs35272228	11	57069568	T	C	0.955526	2.7e-10	TNKS1BP1	exonic	nonsynonymous SNV	TNKS1BP1:NM_033396:exon8:c.A4814G:p.H1605R	1	T	0	B	rs35376096	4.8e-11
488	rs35950335	11	57076895	T	C	0.955622	2.8e-10	TNKS1BP1	exonic	nonsynonymous SNV	TNKS1BP1:NM_033396:exon6:c.A3290G:p.Q1097R	0.376	T	0.106	B	rs35376096	4.8e-11
488	rs12801000	11	57080352	G	A	0.955068	2.9e-10	TNKS1BP1	exonic	nonsynonymous SNV	TNKS1BP1:NM_033396:exon5:c.C1810T:p.P604S	0.029	D	0.573	P	rs35376096	4.8e-11
488	rs79638626	11	57081048	G	C	0.947521	4.7e-09	TNKS1BP1	exonic	nonsynonymous SNV	TNKS1BP1:NM_033396:exon5:c.C1114G:p.P372A	0.356	T	0.002	B	rs35376096	4.8e-11
488	rs34572680	11	57114109	G	A	0.959041	1.7e-10	P2RX3	exonic	nonsynonymous SNV	P2RX3:NM_002559:exon2:c.G211A:p.A71T	0.139	T	0.853	P	rs35376096	4.8e-11
493	rs116918730	11	58920492	C	G	0.954442	1.7e-16	FAM111A	exonic	nonsynonymous SNV	FAM111A:NM_001312911:exon4:c.C1351G:p.Q451E,FAM111A:NM_022074:exon4:c.C1351G:p.Q451E,FAM111A:NM_198847:exon4:c.C1351G:p.Q451E,FAM111A:NM_001142519:exon5:c.C1351G:p.Q451E,FAM111A:NM_001142520:exon5:c.C1351G:p.Q451E,FAM111A:NM_001142521:exon5:c.C1351G:p.Q451E,FAM111A:NM_001312910:exon5:c.C1351G:p.Q451E,FAM111A:NM_001312909:exon6:c.C1351G:p.Q451E	0.938	T	0.01	B	rs11691873	1.7e-16
438	rs7232	11	59940599	T	A	0.621865	1.6e-41	MS4A6A	exonic	nonsynonymous SNV	MS4A6A:NM_001330275:exon6:c.A637T:p.T213S,MS4A6A:NM_022349:exon6:c.A553T:p.T185S,MS4A6A:NM_152851:exon6:c.A449T:p.N150I,MS4A6A:NM_001247999:exon7:c.A637T:p.T213S,MS4A6A:NM_152852:exon7:c.A553T:p.T185S	0.289	T	0.827	P	rs7926354	5.4e-44
495	rs10750931	11	60059810	A	G	0.844629	3.6e-09	MS4A4A	exonic	nonsynonymous SNV	MS4A4A:NM_001243266:exon2:c.A154G:p.K52E,MS4A4A:NM_148975:exon2:c.A154G:p.K52E,MS4A4A:NM_024021:exon3:c.A97G:p.K33E	0.084	T	0.583	P	rs10792266	2.9e-12
495	rs6591561	11	60070176	A	G	0.709295	2.1e-09	MS4A4A	exonic	nonsynonymous SNV	MS4A4A:NM_148975:exon5:c.A532G:p.M178V,MS4A4A:NM_024021:exon6:c.A475G:p.M159V	0.837	T	0	B	rs10792266	2.9e-12
495	rs2304935	11	60102384	A	G	0.664737	6.1e-14	MS4A6E	exonic	nonsynonymous SNV	MS4A6E:NM_139249:exon1:c.A16G:p.I6V	1	T	0	B	11:6004320	7.7e-16
495	rs2304934	11	60102396	A	G	0.665023	6.3e-14	MS4A6E	exonic	nonsynonymous SNV	MS4A6E:NM_139249:exon1:c.A28G:p.T10A	0.086	T	0.106	B	11:6004320	7.7e-16
495	rs2304933	11	60102507	G	T	0.664887	7.1e-14	MS4A6E	exonic	nonsynonymous SNV	MS4A6E:NM_139249:exon1:c.G139T:p.V47F	0.044	D	0.996	D	11:6004320	7.7e-16
499	rs55638384	11	62439554	G	C	0.975113	1.5e-13	UQCC3	exonic	nonsynonymous SNV	UQCC3:NM_001085372:exon2:c.G250C:p.G84R	0.022	D	0.923	P	rs55638384	1.5e-13
	rs535365850	11	65325325	C	CCAGCAG	0.896511	1.4e-12	LTBP3	exonic	nonframeshift insertion	LTBP3:NM_001130144:exon1:c.105_106insCTGCTG:p.G36delinsLLG,LTBP3:NM_021070:exon1:c.105_106insCTGCTG:p.G36delinsLLG	.	.	.	.		NA
502	rs7114037	11	65403651	C	A	0.94506	4.3e-11	PCNX3	exonic	nonsynonymous SNV	PCNX3:NM_032223:exon33:c.C5466A:p.H1822Q	0.113	T	0.001	B	rs7114037	4.3e-11
502	rs3741378	11	65408937	C	T	0.863096	1.1e-22	SIPA1	exonic	nonsynonymous SNV	SIPA1:NM_006747:exon2:c.C545T:p.S182F,SIPA1:NM_153253:exon2:c.C545T:p.S182F	0.003	D	0.32	B	rs66864335	5.6e-33
502	rs12146493	11	65547333	G	A	0.661557	3e-16	AP5B1	exonic	nonsynonymous SNV	AP5B1:NM_138368:exon2:c.C631T:p.L211F	0	D	0.994	D	rs603326	1.9e-16
502	rs12362011	11	65547455	C	A	0.853787	1.2e-20	AP5B1	exonic	nonsynonymous SNV	AP5B1:NM_138368:exon2:c.G509T:p.G170V	0.075	T	0.989	D	rs66864335	5.6e-33
503	rs506028	11	66468469	A	G	0.9145	4.3e-10	SPTBN2	exonic	nonsynonymous SNV	SPTBN2:NM_006946:exon16:c.T3101C:p.V1034A	0.795	T	0	B	11:6639806	1.8e-15
503	rs118060724	11	66743098	C	T	0.961372	2.3e-14	C11orf86	exonic	nonsynonymous SNV	C11orf86:NM_001136485:exon1:c.C265T:p.R89W	0.088	T	0.002	B	11:6639806	1.8e-15
506	rs36027301	11	67809268	C	T	0.941235	1.5e-12	TCIRG1	exonic	nonsynonymous SNV	TCIRG1:NM_006019:exon3:c.C166T:p.R56W	0	D	0.999	D	rs36027301	1.5e-12
506	rs41494349	11	68115489	A	G	0.993563	4.5e-59	LRP5	exonic	nonsynonymous SNV	LRP5:NM_002335:exon2:c.A266G:p.Q89R	0.879	T	0	B	rs61887821	5.4e-62
506	rs4988321	11	68174189	G	A	0.948384	1.7e-87	LRP5	exonic	nonsynonymous SNV	LRP5:NM_001291902:exon9:c.G256A:p.V86M,LRP5:NM_002335:exon9:c.G1999A:p.V667M	0.039	D	0.993	D	rs4988321	1.7e-87
506	rs61889560	11	68191036	G	A	0.994096	1.6e-54	LRP5	exonic	nonsynonymous SNV	LRP5:NM_001291902:exon14:c.G1364A:p.R455Q,LRP5:NM_002335:exon14:c.G3107A:p.R1036Q	0.044	D	0.658	P	rs61887821	5.4e-62
506	rs3736228	11	68201295	C	T	0.847056	1.4e-78	LRP5	exonic	nonsynonymous SNV	LRP5:NM_001291902:exon18:c.C2246T:p.A749V,LRP5:NM_002335:exon18:c.C3989T:p.A1330V	0.206	T	0.015	B	rs11228240	1.2e-86
506	rs12365708	11	68512543	A	G	0.896951	3.9e-09	TESMIN	exonic	nonsynonymous SNV	TESMIN:NM_001039656:exon4:c.T667C:p.C223R,TESMIN:NM_004923:exon4:c.T667C:p.C223R	0	D	1	D	rs18494514	1.4e-12
506	rs3750965	11	68840160	A	G	0.674447	2.8e-18	TPCN2	exonic	nonsynonymous SNV	TPCN2:NM_139075:exon12:c.A1127G:p.K376R	0.581	T	0.41	B	rs7131509	1.6e-20
506	rs3829241	11	68855363	G	A	0.597	8.5e-51	TPCN2	exonic	nonsynonymous SNV	TPCN2:NM_139075:exon25:c.G2201A:p.G734E	1	T	0.001	B	rs3829241	8.5e-51
	rs10765565	11	92573911	G	T	0.601468	8.3e-20	FAT3	exonic	nonsynonymous SNV	FAT3:NM_001008781:exon17:c.G10552T:p.V3518L	1	T	0.001	B	NA	NA
514	rs2564872	11	112123095	A	G	0.284982	7.1e-15	PLET1	exonic	nonsynonymous SNV	PLET1:NM_001145024:exon3:c.T424C:p.S142P	0.055	T	1	D	rs34499137	1.3e-18
514	rs116883740	11	112131255	G	C	0.979243	4.2e-10	PLET1	exonic	nonsynonymous SNV	PLET1:NM_001145024:exon1:c.C58G:p.L20V	0	D	0.94	P	11:1122509	3.1e-14
516	rs141892754	11	115080365	G	A	0.997423	1.2e-10	CADM1	exonic	nonsynonymous SNV	CADM1:NM_001301043:exon8:c.C1007T:p.T336I,CADM1:NM_001301044:exon8:c.C1007T:p.T336I,CADM1:NM_014333:exon8:c.C1007T:p.T336I	0.333	T	0.017	B	rs14189275	1.2e-10
522	rs55752830	11	124947396	A	G	0.644897	6.1e-09	SLC37A2	exonic	nonsynonymous SNV	SLC37A2:NM_001145290:exon4:c.A286G:p.I96V,SLC37A2:NM_198277:exon4:c.A286G:p.I96V	0.525	T	0	B	rs55752830	6.1e-09
529	rs56196860	12	2908330	C	A	0.968618	6.2e-09	FKBP4	exonic	nonsynonymous SNV	FKBP4:NM_002014:exon5:c.C591A:p.N197K	0.103	T	0.234	B	rs56196860	6.2e-09
532	rs2302685	12	12301898	C	T	0.191169	1.4e-22	LRP6	exonic	nonsynonymous SNV	LRP6:NM_002336:exon14:c.G3184A:p.V1062I	1	T	0	B	rs71457140	8.8e-23
60	rs11276	12	14993439	C	T	0.603351	4.3e-13	ART4	exonic	nonsynonymous SNV	ART4:NM_021071:exon2:c.G793A:p.D265N	1	T	0	B	rs2430689	5e-14
288	rs4236	12	15035081	T	C	0.605758	2.4e-13	MGP	exonic	nonsynonymous SNV	MGP:NM_000900:exon4:c.A304G:p.T102A,MGP:NM_001190839:exon5:c.A379G:p.T127A	1	T	0	B	rs2430689	5e-14
534	rs11056243	12	15081898	G	A	0.612762	9.1e-10	ERP27	exonic	nonsynonymous SNV	ERP27:NM_001300784:exon1:c.C11T:p.T4I	0	D	.	.	rs2430689	5e-14
535	rs4149056	12	21331549	T	C	0.848482	1.2e-09	SLCO1B1	exonic	nonsynonymous SNV	SLCO1B1:NM_006446:exon6:c.T521C:p.V174A	0.001	D	1	D	rs20121039	3e-10
538	rs11049488	12	28412372	G	A	0.695715	3.4e-11	CCDC91	exonic	nonsynonymous SNV	CCDC91:NM_001330367:exon3:c.G106A:p.A36T,CCDC91:NM_018318:exon3:c.G106A:p.A36T	1	T	0	B	12:2835317	2.3e-13
538	rs10771427	12	28605426	G	A	0.232541	3e-28	CCDC91	exonic	nonsynonymous SNV	CCDC91:NM_001330367:exon10:c.G832A:p.V278M,CCDC91:NM_018318:exon11:c.G940A:p.V314M	1	T	0.001	B	rs1581630	7.4e-30
541	rs2228500	12	48526712	G	A	0.779432	4e-12	PFKM	exonic	nonsynonymous SNV	PFKM:NM_001166688:exon4:c.G299A:p.R100Q,PFKM:NM_000289:exon5:c.G299A:p.R100Q,PFKM:NM_001166687:exon5:c.G299A:p.R100Q,PFKM:NM_001166686:exon7:c.G512A:p.R171Q	0.371	T	0.052	B	rs10875724	3.4e-13
541	rs61940778	12	48884610	C	T	0.9236	2.2e-09	C12orf54	exonic	nonsynonymous SNV	C12orf54:NM_152319:exon6:c.C184T:p.R62W	0.002	D	0.999	D	rs17825134	1.5e-10
541	rs4075258	12	48919659	T	C	0.479273	6.7e-10	OR8S1	exonic	nonsynonymous SNV	OR8S1:NM_001005203:exon1:c.T245C:p.L82P	0	D	1	D	rs71459090	2.3e-10
541	rs12425460	12	48919796	C	T	0.479285	8e-10	OR8S1	exonic	nonsynonymous SNV	OR8S1:NM_001005203:exon1:c.C382T:p.R128C	0.016	D	0.003	B	rs71459090	2.3e-10
541	rs3730071	12	49168798	C	A	0.969773	4e-65	ADCY6	exonic	nonsynonymous SNV	ADCY6:NM_015270:exon12:c.G2020T:p.A674S	0.18	T	0.721	P	rs11796237	1.2e-65
541	rs61758378	12	49373410	T	A	0.994489	1.1e-11	WNT1	exonic	nonsynonymous SNV	WNT1:NM_005430:exon2:c.T264A:p.S88R	0.177	T	0.174	B	rs61758378	1.1e-11
541	rs1126930	12	49399132	G	C	0.964567	3e-11	PRKAG1	exonic	nonsynonymous SNV	PRKAG1:NM_001206709:exon5:c.C293G:p.T98S,PRKAG1:NM_001206710:exon5:c.C170G:p.T57S,PRKAG1:NM_002733:exon5:c.C266G:p.T89S	0.328	T	0.984	D	rs11755719	3.8e-15
541	rs80132640	12	49426460	A	G	0.972422	3.7e-09	KMT2D	exonic	nonsynonymous SNV	KMT2D:NM_003482:exon39:c.T12028C:p.S4010P	0	D	0.001	B	rs11326265	5.3e-13
541	rs75226229	12	49445028	G	A	0.944568	3.7e-11	KMT2D	exonic	nonsynonymous SNV	KMT2D:NM_003482:exon10:c.C2438T:p.P813L	0.055	T	0	B	rs7311091	1.9e-15
541	rs55865069	12	49448463	C	T	0.972724	2.6e-09	KMT2D	exonic	nonsynonymous SNV	KMT2D:NM_003482:exon3:c.G248A:p.R83Q	0.391	T	0.004	B	rs11326265	5.3e-13
544	rs6580741	12	50727706	G	C	0.650535	2.2e-13	FAM186A	exonic	nonsynonymous SNV	FAM186A:NM_001145475:exon5:c.C6684G:p.H2228Q	0.515	T	0.037	B	rs11271615	5.4e-16
544	rs6580742	12	50727811	C	T	0.813926	5.9e-13	FAM186A	exonic	nonsynonymous SNV	FAM186A:NM_001145475:exon5:c.G6579A:p.M2193I	0.031	D	0.998	D	rs11271615	5.4e-16
98	rs7296291	12	50744119	G	A	0.349224	1.2e-13	FAM186A	exonic	nonsynonymous SNV	FAM186A:NM_001145475:exon4:c.C6496T:p.H2166Y	1	T	0	B	rs11271615	5.4e-16
544	rs10876023	12	50746917	A	G	0.349182	1.2e-13	FAM186A	exonic	nonsynonymous SNV	FAM186A:NM_001145475:exon4:c.T3698C:p.L1233P	1	T	0.004	B	rs11271615	5.4e-16
544	rs10876024	12	50747005	T	C	0.349202	1.2e-13	FAM186A	exonic	nonsynonymous SNV	FAM186A:NM_001145475:exon4:c.A3610G:p.R1204G	1	T	0	B	rs11271615	5.4e-16
544	rs12303082	12	50754563	T	G	0.349277	1.3e-13	FAM186A	exonic	nonsynonymous SNV	FAM186A:NM_001145475:exon3:c.A559C:p.K187Q	0.254	T	0.992	D	rs11271615	5.4e-16
544	rs861204	12	51237816	G	A	0.657542	1.1e-09	TMPRSS12	exonic	nonsynonymous SNV	TMPRSS12:NM_182559:exon2:c.G379A:p.A127T	0.639	T	0.108	B	rs861204	1.1e-09
545	rs6580942	12	53662624	C	A	0.330695	2.1e-10	ESPL1	exonic	nonsynonymous SNV	ESPL1:NM_012291:exon2:c.C74A:p.A25D	1	T	0	B	rs10783573	1.8e-15
545	rs1318648	12	53670545	C	A	0.367037	2.8e-11	ESPL1	exonic	nonsynonymous SNV	ESPL1:NM_012291:exon8:c.C1842A:p.S614R	0.198	T	0.998	D	rs10783573	1.8e-15
545	rs56358776	12	53682457	G	A	0.65409	2e-11	ESPL1	exonic	nonsynonymous SNV	ESPL1:NM_012291:exon20:c.G4682A:p.R1561Q	0.688	T	0	B	rs10783573	1.8e-15
548	rs748890715	12	57080664	CAT	C	0.355636	2.4e-09	PTGES3	exonic	frameshift deletion	PTGES3:NM_001282604:wholegene	.	.	.	.	12:5708557	7.5e-12
548	rs2958149	12	57109792	A	G	0.280039	7e-11	NACA	exonic	nonsynonymous SNV	NACA:NM_001113203:exon5:c.T2063C:p.L688P	1	T	0	B	12:5708557	7.5e-12
548	rs2926743	12	57114100	A	G	0.279408	7.4e-11	NACA	exonic	nonsynonymous SNV	NACA:NM_001113203:exon3:c.T1214C:p.F405S	0.423	T	0	B	12:5708557	7.5e-12
566	rs112073168	12	108985976	G	A	0.971426	1.6e-10	TMEM119	exonic	nonsynonymous SNV	TMEM119:NM_181724:exon2:c.C184T:p.L62F	0.211	T	0.019	B	rs11207316	1.6e-10
570	rs1060105	12	123806219	C	T	0.796173	5.1e-20	SBNO1	exonic	nonsynonymous SNV	SBNO1:NM_001167856:exon17:c.G2186A:p.S729N,SBNO1:NM_018183:exon17:c.G2183A:p.S728N	0.136	T	0.981	D	rs12824957	1.4e-20
571	rs34934281	12	124330311	C	T	0.878079	4.7e-10	DNAH10	exonic	nonsynonymous SNV	DNAH10:NM_207437:exon30:c.C5171T:p.T1724M	0.106	T	0.475	P	rs74543960	1.9e-16
571	rs11057401	12	124427306	T	A	0.687854	1.2e-09	CCDC92	exonic	nonsynonymous SNV	CCDC92:NM_001304961:exon3:c.A157T:p.S53C,CCDC92:NM_001304957:exon4:c.A208T:p.S70C,CCDC92:NM_001304959:exon4:c.A208T:p.S70C,CCDC92:NM_025140:exon4:c.A208T:p.S70C,CCDC92:NM_001304958:exon5:c.A208T:p.S70C,CCDC92:NM_001304960:exon6:c.A208T:p.S70C	0.006	D	1	D	rs74543960	1.9e-16
575	rs9550987	13	24167505	T	A	0.778912	4.9e-17	TNFRSF19	exonic	nonsynonymous SNV	TNFRSF19:NM_001204458:exon3:c.T91A:p.S31T,TNFRSF19:NM_018647:exon3:c.T91A:p.S31T,TNFRSF19:NM_148957:exon3:c.T91A:p.S31T	1	T	0	B	13:2416400	6.8e-18
582	rs138818878	13	43148546	C	G	0.970188	4e-21	TNFSF11	exonic	nonsynonymous SNV	TNFSF11:NM_003701:exon1:c.C107G:p.P36R	.	.	0.745	P	rs11754332	2.5e-21
506	rs12015	13	43597865	A	G	0.758046	4.5e-10	DNAJC15	exonic	nonsynonymous SNV	DNAJC15:NM_013238:exon1:c.A103G:p.R35G	0.537	T	0	B	rs2281780	5.6e-11
593	rs1805097	13	110435231	C	T	0.668325	4.9e-26	IRS2	exonic	nonsynonymous SNV	IRS2:NM_003749:exon1:c.G3170A:p.G1057D	0.221	T	0.089	B	rs1966662	7.7e-27
594	rs1042704	14	23312594	G	A	0.785673	5.6e-30	MMP14	exonic	nonsynonymous SNV	MMP14:NM_004995:exon5:c.G817A:p.D273N	0.41	T	0.005	B	rs1042704	5.6e-30
595	rs2229309	14	24839083	G	C	0.420251	7.4e-13	NFATC4	exonic	nonsynonymous SNV	NFATC4:NM_001198965:exon2:c.G479C:p.G160A,NFATC4:NM_001198966:exon2:c.G269C:p.G90A,NFATC4:NM_001288802:exon2:c.G443C:p.G148A,NFATC4:NM_004554:exon2:c.G479C:p.G160A,NFATC4:NM_001136022:exon3:c.G668C:p.G223A,NFATC4:NM_001198967:exon3:c.G668C:p.G223A,NFATC4:NM_001320043:exon3:c.G668C:p.G223A	1	T	0.969	D	rs3212240	2.4e-13
595	rs7149586	14	24845841	T	C	0.337175	4.6e-11	NFATC4	exonic	nonsynonymous SNV	NFATC4:NM_001198966:exon9:c.T2188C:p.S730P,NFATC4:NM_001288802:exon9:c.T2362C:p.S788P,NFATC4:NM_004554:exon9:c.T2398C:p.S800P,NFATC4:NM_001136022:exon10:c.T2587C:p.S863P,NFATC4:NM_001320043:exon10:c.T2587C:p.S863P	1	T	0	B	rs3212240	2.4e-13
597	rs12881869	14	50923249	C	T	0.929461	3.7e-10	MAP4K5	exonic	nonsynonymous SNV	MAP4K5:NM_006575:exon14:c.G1000A:p.A334T,MAP4K5:NM_198794:exon14:c.G1000A:p.A334T	0.568	T	0.501	P	rs71420186	2e-10
601	rs182373336	14	54417079	G	A	0.99704	5.9e-09	BMP4	exonic	nonsynonymous SNV	BMP4:NM_001347914:exon3:c.C898T:p.R300W,BMP4:NM_001347915:exon3:c.C709T:p.R237W,BMP4:NM_001202:exon4:c.C898T:p.R300W,BMP4:NM_001347912:exon4:c.C1039T:p.R347W,BMP4:NM_001347913:exon4:c.C709T:p.R237W,BMP4:NM_001347916:exon4:c.C898T:p.R300W,BMP4:NM_001347917:exon4:c.C709T:p.R237W,BMP4:NM_130850:exon4:c.C898T:p.R300W,BMP4:NM_130851:exon4:c.C898T:p.R300W	0	D	0.995	D	rs18237333	5.9e-09
307	rs17563	14	54417522	A	G	0.427912	2.7e-135	BMP4	exonic	nonsynonymous SNV	BMP4:NM_001347914:exon3:c.T455C:p.V152A,BMP4:NM_001347915:exon3:c.T266C:p.V89A,BMP4:NM_001202:exon4:c.T455C:p.V152A,BMP4:NM_001347912:exon4:c.T596C:p.V199A,BMP4:NM_001347913:exon4:c.T266C:p.V89A,BMP4:NM_001347916:exon4:c.T455C:p.V152A,BMP4:NM_001347917:exon4:c.T266C:p.V89A,BMP4:NM_130850:exon4:c.T455C:p.V152A,BMP4:NM_130851:exon4:c.T455C:p.V152A	0.4	T	0.002	B	rs35107139	9.3e-196
603	rs1254319	14	60903757	G	A	0.70457	1.6e-17	C14orf39	exonic	nonsynonymous SNV	C14orf39:NM_174978:exon18:c.C1570T:p.L524F	1	T	0	B	rs28711886	1.2e-19
603	rs33912345	14	60976537	C	A	0.390288	8e-18	SIX6	exonic	nonsynonymous SNV	SIX6:NM_007374:exon1:c.C421A:p.H141N	0.554	T	0	B	rs28711886	1.2e-19
611	rs175080	14	75513828	G	A	0.531813	3.5e-17	MLH3	exonic	nonsynonymous SNV	MLH3:NM_001040108:exon2:c.C2531T:p.P844L,MLH3:NM_014381:exon2:c.C2531T:p.P844L	0.286	T	0.01	B	rs7147775	3.8e-19
611	rs175499	14	75535927	G	A	0.531857	6.1e-17	ACYP1	exonic	nonsynonymous SNV	ACYP1:NM_001302617:exon1:c.C68T:p.A23V	0.554	T	.	.	rs7147775	3.8e-19
611	rs3742778	14	75538217	G	T	0.523621	2e-15	ZC2HC1C	exonic	nonsynonymous SNV	ZC2HC1C:NM_001330191:exon2:c.G941T:p.G314V,ZC2HC1C:NM_024643:exon2:c.G941T:p.G314V	0.133	T	0.001	B	rs7147775	3.8e-19
611	rs10146482	14	75574087	C	T	0.523993	3.8e-15	NEK9	exonic	nonsynonymous SNV	NEK9:NM_001329237:exon11:c.G1286A:p.R429H,NEK9:NM_001329238:exon11:c.G932A:p.R311H,NEK9:NM_033116:exon11:c.G1286A:p.R429H	0.257	T	0.002	B	rs7147775	3.8e-19
614	rs1051340	14	92441066	C	T	0.669348	2.4e-09	TRIP11	exonic	nonsynonymous SNV	TRIP11:NM_001321851:exon19:c.G5476A:p.G1826S,TRIP11:NM_004239:exon19:c.G5479A:p.G1827S	0.045	D	0.973	D	rs1133441	1.4e-09
614	rs12895357	14	92537354	C	G	0.758255	3e-09	ATXN3	exonic	nonsynonymous SNV	ATXN3:NM_001164782:exon2:c.G68C:p.G23A,ATXN3:NM_001164774:exon3:c.G233C:p.G78A,ATXN3:NM_001164777:exon3:c.G113C:p.G38A,ATXN3:NM_001164776:exon4:c.G278C:p.G93A,ATXN3:NM_001164778:exon6:c.G431C:p.G144A,ATXN3:NM_001164779:exon6:c.G553C:p.G185R,ATXN3:NM_001164780:exon7:c.G379C:p.G127R,ATXN3:NM_001127697:exon8:c.G763C:p.G255R,ATXN3:NM_001164781:exon8:c.G706C:p.G236R,ATXN3:NM_001127696:exon9:c.G871C:p.…	0.151	T	0	B	rs1133441	1.4e-09
617	rs55633823	14	105954705	C	T	0.748526	3.4e-14	CRIP1	exonic	nonsynonymous SNV	CRIP1:NM_001311:exon4:c.C173T:p.A58V	0.021	D	0.022	B	rs55633823	3.4e-14
618	rs7170637	15	22969232	G	A	0.839709	1.5e-09	CYFIP1	exonic	nonsynonymous SNV	CYFIP1:NM_001033028:exon7:c.G1165A:p.G389S,CYFIP1:NM_001324125:exon19:c.G2092A:p.G698S,CYFIP1:NM_001324124:exon21:c.G2368A:p.G790S,CYFIP1:NM_001324126:exon21:c.G2356A:p.G786S,CYFIP1:NM_001324119:exon22:c.G2560A:p.G854S,CYFIP1:NM_001324120:exon22:c.G2458A:p.G820S,CYFIP1:NM_001324123:exon22:c.G2458A:p.G820S,CYFIP1:NM_014608:exon22:c.G2458A:p.G820S,CYFIP1:NM_001287810:exon23:c.G2458A:p.G820S,CYFIP1:…	.	.	.	.	rs7170637	1.5e-09
619	rs2291166	15	30008977	T	G	0.936843	1e-09	TJP1	exonic	nonsynonymous SNV	TJP1:NM_175610:exon22:c.A3800C:p.D1267A,TJP1:NM_001301026:exon23:c.A3812C:p.D1271A,TJP1:NM_001330239:exon23:c.A4040C:p.D1347A,TJP1:NM_003257:exon23:c.A4040C:p.D1347A,TJP1:NM_001301025:exon24:c.A4241C:p.D1414A	0	D	1	D	rs74710884	6e-10
623	rs35697691	15	52353498	C	G	0.910808	2.5e-11	MAPK6	exonic	nonsynonymous SNV	MAPK6:NM_002748:exon5:c.C868G:p.L290V	0.14	T	0.997	D	rs72730979	7.9e-14
625	rs8035931	15	63889934	G	C	0.876256	3.3e-16	FBXL22	exonic	nonsynonymous SNV	FBXL22:NM_203373:exon1:c.G343C:p.V115L	.	.	0.999	D	rs8035931	3.3e-16
626	rs3743171	15	65916527	A	T	0.821427	1.3e-17	SLC24A1	exonic	nonsynonymous SNV	SLC24A1:NM_001301031:exon1:c.A109T:p.T37S,SLC24A1:NM_001301032:exon1:c.A109T:p.T37S,SLC24A1:NM_004727:exon2:c.A109T:p.T37S,SLC24A1:NM_001301033:exon4:c.A109T:p.T37S	0.022	D	0.999	D	15:6577699	3.4e-29
627	rs7173826	15	67528374	T	G	0.673308	4.9e-10	AAGAB	exonic	nonsynonymous SNV	AAGAB:NM_001271885:exon4:c.A67C:p.I23L,AAGAB:NM_001271886:exon4:c.A67C:p.I23L,AAGAB:NM_024666:exon4:c.A394C:p.I132L	0.752	T	0.019	B	rs74771948	7.8e-14
632	rs62019510	15	85657120	A	G	0.965399	4.8e-26	PDE8A	exonic	nonsynonymous SNV	PDE8A:NM_173454:exon13:c.A1064G:p.N355S,PDE8A:NM_001243137:exon14:c.A986G:p.N329S,PDE8A:NM_002605:exon14:c.A1202G:p.N401S	0.221	T	0.627	P	rs7167692	1.2e-32
634	rs3751655	15	90771750	T	G	0.348639	1.5e-10	SEMA4B	exonic	nonsynonymous SNV	SEMA4B:NM_001324029:exon13:c.T1975G:p.S659A,SEMA4B:NM_001324030:exon14:c.T1921G:p.S641A,SEMA4B:NM_001324034:exon14:c.T2419G:p.S807A,SEMA4B:NM_198925:exon14:c.T2389G:p.S797A,SEMA4B:NM_001324031:exon15:c.T2548G:p.S850A,SEMA4B:NM_001324033:exon15:c.T1921G:p.S641A,SEMA4B:NM_020210:exon15:c.T2389G:p.S797A	0.501	T	0.002	B	rs8038337	3.2e-16
634	rs7171194	15	90784250	T	C	0.343733	1.1e-13	GDPGP1	exonic	nonsynonymous SNV	GDPGP1:NM_001013657:exon4:c.T110C:p.M37T,GDPGP1:NM_001322811:exon5:c.T110C:p.M37T	0.243	T	0	B	rs8038337	3.2e-16
634	rs2589957	15	90903311	A	G	0.528644	1.9e-28	ZNF774	exonic	nonsynonymous SNV	ZNF774:NM_001004309:exon4:c.A248G:p.N83S	0.596	T	0	B	rs11632673	1.2e-35
634	rs8033595	15	91083353	G	A	0.450292	3.2e-35	CRTC3	exonic	nonsynonymous SNV	CRTC3:NM_001042574:exon2:c.G215A:p.S72N,CRTC3:NM_022769:exon2:c.G215A:p.S72N	0.217	T	0.955	P	rs11632673	1.2e-35
635	rs4778078	15	93588289	G	A	0.760574	2.1e-09	RGMA	exonic	nonsynonymous SNV	RGMA:NM_001166286:exon3:c.C1244T:p.A415V,RGMA:NM_001166283:exon4:c.C1316T:p.A439V,RGMA:NM_001166287:exon4:c.C1244T:p.A415V,RGMA:NM_001166288:exon4:c.C1244T:p.A415V,RGMA:NM_001166289:exon4:c.C1244T:p.A415V,RGMA:NM_020211:exon4:c.C1292T:p.A431V	0.088	T	0.001	B	rs4778078	2.1e-09
638	rs117208012	16	347063	C	T	0.978971	2e-41	AXIN1	exonic	nonsynonymous SNV	AXIN1:NM_003502:exon7:c.G1948A:p.G650S,AXIN1:NM_181050:exon7:c.G1948A:p.G650S	0.804	T	0.373	B	rs11720801	2e-41
638	rs142097791	16	354353	G	A	0.998931	4.2e-11	AXIN1	exonic	nonsynonymous SNV	AXIN1:NM_003502:exon5:c.C1205T:p.T402M,AXIN1:NM_181050:exon5:c.C1205T:p.T402M	0.004	D	0.996	D	rs14209779	4.2e-11
638	rs2071915	16	426432	T	C	0.415276	7.2e-19	TMEM8A	exonic	nonsynonymous SNV	TMEM8A:NM_021259:exon6:c.A928G:p.I310V	0.685	T	0	B	rs3848363	5.2e-28
638	rs11248931	16	427479	T	C	0.413964	1.1e-18	TMEM8A	exonic	nonsynonymous SNV	TMEM8A:NM_021259:exon3:c.A406G:p.T136A	1	T	0	B	rs3848363	5.2e-28
639	rs4988483	16	1129010	C	A	0.942877	1.5e-17	SSTR5	exonic	nonsynonymous SNV	SSTR5:NM_001053:exon1:c.C142A:p.L48M,SSTR5:NM_001172560:exon2:c.C142A:p.L48M	0.106	T	0.928	P	rs4988483	1.5e-17
641	rs3209986	16	2140554	G	A	0.923383	9.4e-13	PKD1	exonic	nonsynonymous SNV	PKD1:NM_000296:exon45:c.C12173T:p.A4058V,PKD1:NM_001009944:exon45:c.C12176T:p.A4059V	0.202	T	0.015	B	rs34123233	1.7e-22
395	rs10960	16	2140680	T	C	0.821754	1.1e-20	PKD1	exonic	nonsynonymous SNV	PKD1:NM_000296:exon44:c.A12130G:p.I4044V,PKD1:NM_001009944:exon44:c.A12133G:p.I4045V	0.333	T	0.002	B	rs34123233	1.7e-22
641	rs34197769	16	2144176	G	A	0.920664	3.4e-14	PKD1	exonic	nonsynonymous SNV	PKD1:NM_000296:exon35:c.C10532T:p.A3511V,PKD1:NM_001009944:exon35:c.C10535T:p.A3512V	1	T	0.229	B	rs34123233	1.7e-22
641	rs9925969	16	2152387	A	G	0.833978	2.3e-16	PKD1	exonic	nonsynonymous SNV	PKD1:NM_000296:exon25:c.T9196C:p.F3066L,PKD1:NM_001009944:exon25:c.T9196C:p.F3066L	0.655	T	0.948	P	rs34123233	1.7e-22
643	rs251732	16	4310468	C	G	0.501734	1.3e-09	TFAP4	exonic	nonsynonymous SNV	TFAP4:NM_003223:exon5:c.G654C:p.Q218H	0.671	T	0	B	16:4335677	3e-10
643	rs148092711	16	4431767	C	T	0.99479	6.6e-11	VASN	exonic	nonsynonymous SNV	VASN:NM_138440:exon2:c.C889T:p.R297C	0.034	D	1	D	rs14217722	5e-11
643	rs3810818	16	4432029	A	C	0.227057	1.4e-10	VASN	exonic	nonsynonymous SNV	VASN:NM_138440:exon2:c.A1151C:p.E384A	0.72	T	0	B	rs8052826	4.6e-12
643	rs3747579	16	4445327	C	T	0.282079	3.5e-09	CORO7;CORO7-PAM16	exonic	nonsynonymous SNV	CORO7:NM_001201473:exon5:c.G323A:p.R108Q,CORO7:NM_001201472:exon7:c.G524A:p.R175Q,CORO7-PAM16:NM_001201479:exon7:c.G578A:p.R193Q,CORO7:NM_024535:exon7:c.G578A:p.R193Q	0.039	D	0.998	D	rs8052826	4.6e-12
647	rs9935059	16	22237118	A	G	0.925355	4.8e-13	EEF2K	exonic	nonsynonymous SNV	EEF2K:NM_013302:exon2:c.A68G:p.H23R	0.532	T	0	B	rs4783443	1.2e-13
647	rs17841292	16	22237273	C	G	0.925893	3.2e-13	EEF2K	exonic	nonsynonymous SNV	EEF2K:NM_013302:exon2:c.C223G:p.P75A	0.016	D	0.999	D	rs4783443	1.2e-13
648	rs13339649	16	23098422	A	G	0.693885	2.2e-14	USP31	exonic	nonsynonymous SNV	USP31:NM_020718:exon9:c.T1613C:p.I538T	1	T	0	B	rs12449201	9.2e-16
650	rs3747481	16	30666367	C	T	0.740951	9e-10	PRR14	exonic	nonsynonymous SNV	PRR14:NM_001320464:exon8:c.C1076T:p.P359L,PRR14:NM_024031:exon8:c.C1076T:p.P359L	0.015	D	0.14	B	rs55875685	1e-14
650	rs35675346	16	30936081	G	A	0.760285	2.5e-09	FBXL19	exonic	nonsynonymous SNV	FBXL19:NM_001099784:exon1:c.G28A:p.E10K	0.111	T	0.084	B	rs55875685	1e-14
651	rs749670	16	31088625	A	G	0.6241	2.1e-13	ZNF646	exonic	nonsynonymous SNV	ZNF646:NM_014699:exon2:c.A980G:p.E327G	0.123	T	0.019	B	rs71383766	2.4e-17
656	rs13336114	16	54967096	C	A	0.667567	1.8e-10	IRX5	exonic	nonsynonymous SNV	IRX5:NM_001252197:exon3:c.C760A:p.P254T,IRX5:NM_005853:exon3:c.C763A:p.P255T	0.54	T	0	B	rs13336114	1.8e-10
658	rs200706119	16	66503705	C	A	0.989822	1.6e-23	BEAN1	exonic	nonsynonymous SNV	BEAN1:NM_001178020:exon3:c.C226A:p.R76S	0.107	T	.	.	rs20070611	1.6e-23
658	rs75193761	16	67233243	G	A	0.970053	8.7e-40	ELMO3	exonic	nonsynonymous SNV	ELMO3:NM_024712:exon1:c.G173A:p.R58Q	0.278	T	0.981	D	rs11493491	1.5e-40
658	rs17680862	16	67322118	G	C	0.973826	8.3e-40	PLEKHG4	exonic	nonsynonymous SNV	PLEKHG4:NM_001129731:exon18:c.G3026C:p.S1009T,PLEKHG4:NM_001129728:exon20:c.G3269C:p.S1090T,PLEKHG4:NM_001129729:exon20:c.G3269C:p.S1090T,PLEKHG4:NM_001129727:exon21:c.G3269C:p.S1090T	0.393	T	0.651	P	rs11493491	1.5e-40
664	rs1800566	16	69745145	G	A	0.817141	3.2e-11	NQO1	exonic	nonsynonymous SNV	NQO1:NM_001286137:exon4:c.C343T:p.P115S,NQO1:NM_001025433:exon5:c.C457T:p.P153S,NQO1:NM_001025434:exon5:c.C445T:p.P149S,NQO1:NM_000903:exon6:c.C559T:p.P187S	0.176	T	1	D	rs11643240	1.8e-13
672	rs13333358	16	88803124	T	C	0.711313	5.2e-10	PIEZO1	exonic	nonsynonymous SNV	PIEZO1:NM_001142864:exon11:c.A1219G:p.R407G	0.082	T	0.309	B	rs13333358	5.2e-10
676	rs182733310	17	1961035	C	G	0.978821	3.5e-16	HIC1	exonic	nonsynonymous SNV	HIC1:NM_001098202:exon2:c.C1108G:p.P370A,HIC1:NM_006497:exon2:c.C1051G:p.P351A	0.482	T	0.383	B	rs55713964	2.8e-21
676	rs903160	17	2091765	C	T	0.684822	7.2e-34	SMG6	exonic	nonsynonymous SNV	SMG6:NM_001256828:exon3:c.G190A:p.A64T,SMG6:NM_001256827:exon4:c.G190A:p.A64T,SMG6:NM_017575:exon11:c.G2914A:p.A972T	0.338	T	0	B	rs11078865	6.5e-49
676	rs35343613	17	2227655	G	T	0.95642	5.9e-10	TSR1	exonic	nonsynonymous SNV	TSR1:NM_018128:exon15:c.C2250A:p.H750Q	0	D	0.996	D	rs11345974	2.6e-11
676	rs745400	17	2266799	G	A	0.54529	8.3e-14	SGSM2	exonic	nonsynonymous SNV	SGSM2:NM_001098509:exon7:c.G713A:p.R238K,SGSM2:NM_001346700:exon7:c.G713A:p.R238K,SGSM2:NM_014853:exon7:c.G713A:p.R238K	0.235	T	0.006	B	rs2002863	6.8e-15
676	rs2248821	17	2268311	G	A	0.541606	3.2e-13	SGSM2	exonic	nonsynonymous SNV	SGSM2:NM_001098509:exon10:c.G1121A:p.R374Q,SGSM2:NM_001346700:exon10:c.G1121A:p.R374Q,SGSM2:NM_014853:exon10:c.G1121A:p.R374Q	0.058	T	0.041	B	rs2002863	6.8e-15
676	rs61741902	17	2282779	G	A	0.986242	8e-13	SGSM2	exonic	nonsynonymous SNV	SGSM2:NM_001098509:exon23:c.G2986A:p.V996I,SGSM2:NM_014853:exon24:c.G3121A:p.V1041I	0.054	T	0.605	P	rs55713964	2.8e-21
679	rs34914463	17	7366619	T	C	0.86906	1.2e-12	ZBTB4	exonic	nonsynonymous SNV	ZBTB4:NM_001128833:exon4:c.A1682G:p.N561S,ZBTB4:NM_020899:exon4:c.A1682G:p.N561S	0.048	D	0.478	P	rs34914463	1.2e-12
679	rs6258	17	7534678	C	T	0.992999	1.4e-16	SHBG	exonic	nonsynonymous SNV	SHBG:NM_001040:exon4:c.C554T:p.P185L,SHBG:NM_001146279:exon4:c.C554T:p.P185L,SHBG:NM_001146280:exon4:c.C554T:p.P185L,SHBG:NM_001146281:exon4:c.C554T:p.P185L,SHBG:NM_001289113:exon4:c.C380T:p.P127L,SHBG:NM_001289114:exon4:c.C380T:p.P127L,SHBG:NM_001289115:exon4:c.C380T:p.P127L,SHBG:NM_001289116:exon4:c.C206T:p.P69L	0.022	D	1	D	rs11757312	1.3e-16
679	rs8522	17	7760704	A	G	0.783129	2.8e-15	NAA38	exonic	nonsynonymous SNV	NAA38:NM_032356:exon1:c.T38C:p.L13P	1	T	0	B	rs57885072	6e-16
679	rs62623385	17	7847837	A	T	0.965979	5.4e-09	CNTROB	exonic	nonsynonymous SNV	CNTROB:NM_001037144:exon12:c.A1615T:p.N539Y,CNTROB:NM_001330124:exon12:c.A1615T:p.N539Y,CNTROB:NM_053051:exon12:c.A1615T:p.N539Y	0.106	T	0.372	B	rs12449814	2.8e-09
397	rs704	17	26694861	G	A	0.524607	3.9e-16	VTN	exonic	nonsynonymous SNV	VTN:NM_000638:exon7:c.C1199T:p.T400M	0.224	T	0.943	P	rs708100	3.9e-16
686	rs62070806	17	27893893	C	A	0.914175	3.1e-13	ABHD15	exonic	nonsynonymous SNV	ABHD15:NM_198147:exon1:c.G92T:p.R31L	0.008	D	0.001	B	rs74658934	1.6e-16
686	rs2289629	17	27959903	G	A	0.655066	1.1e-23	SSH2	exonic	nonsynonymous SNV	SSH2:NM_033389:exon15:c.C2228T:p.S743L,SSH2:NM_001282129:exon16:c.C2309T:p.S770L	0.093	T	0.141	B	rs3760456	3e-40
686	rs9897794	17	28296327	T	G	0.521686	1.4e-27	EFCAB5	exonic	nonsynonymous SNV	EFCAB5:NM_001145053:exon4:c.T541G:p.L181V,EFCAB5:NM_198529:exon4:c.T709G:p.L237V	0.582	T	0	B	rs3760456	3e-40
687	rs11544945	17	28505174	A	C	0.935527	1.1e-11	NSRP1	exonic	nonsynonymous SNV	NSRP1:NM_001261467:exon3:c.A95C:p.K32T,NSRP1:NM_032141:exon4:c.A257C:p.K86T	0.017	D	0.992	D	rs11544945	1.1e-11
691	rs143043662	17	39913771	C	T	0.987622	1.8e-16	JUP	exonic	nonsynonymous SNV	JUP:NM_002230:exon12:c.G1942A:p.V648I,JUP:NM_021991:exon12:c.G1942A:p.V648I	0.171	T	0.416	B	rs14304366	1.8e-16
	rs86312	17	40696233	C	G	0.0518955	4.7e-09	NAGLU	exonic	nonsynonymous SNV	NAGLU:NM_000263:exon6:c.C2209G:p.R737G	0.042	D	0.678	P	NA	NA
692	rs665268	17	40722029	A	G	0.715179	1.9e-09	MLX	exonic	nonsynonymous SNV	MLX:NM_198205:exon6:c.A416G:p.Q139R,MLX:NM_170607:exon7:c.A668G:p.Q223R,MLX:NM_198204:exon7:c.A506G:p.Q169R	0.291	T	1	D	rs68058972	6.9e-11
693	rs35444712	17	41131645	C	A	0.910575	2.9e-09	PTGES3L;PTGES3L-AARSD1	exonic	nonsynonymous SNV	PTGES3L-AARSD1:NM_001136042:exon2:c.G173T:p.R58M,PTGES3L:NM_001142653:exon2:c.G173T:p.R58M,PTGES3L:NM_001261430:exon2:c.G173T:p.R58M	0.002	D	0.741	P	17:4115986	9.6e-16
693	rs4986850	17	41245471	C	T	0.92045	5.9e-11	BRCA1	exonic	nonsynonymous SNV	BRCA1:NM_007297:exon9:c.G1936A:p.D646N,BRCA1:NM_007294:exon10:c.G2077A:p.D693N,BRCA1:NM_007300:exon10:c.G2077A:p.D693N	0.018	D	0.023	B	17:4144746	5.7e-14
693	rs17742683	17	41879074	T	C	0.897144	1.3e-15	MPP3	exonic	nonsynonymous SNV	MPP3:NM_001330233:exon20:c.A1828G:p.R610G,MPP3:NM_001932:exon20:c.A1753G:p.R585G	0.004	D	0.999	D	rs11785746	3.2e-25
693	rs12453522	17	41931375	A	G	0.830761	2.1e-10	CD300LG	exonic	nonsynonymous SNV	CD300LG:NM_001168323:exon3:c.A580G:p.T194A,CD300LG:NM_001168324:exon3:c.A427G:p.T143A,CD300LG:NM_001168322:exon4:c.A682G:p.T228A,CD300LG:NM_145273:exon4:c.A682G:p.T228A	0.627	T	0.001	B	rs11214424	1.4e-14
693	rs538474866	17	42152443	G	A	0.992029	3e-11	G6PC3	exonic	nonsynonymous SNV	G6PC3:NM_138387:exon4:c.G523A:p.G175S	0	D	1	D	rs55021833	2.2e-12
693	rs228757	17	42164885	G	C	0.256197	6.3e-66	HDAC5	exonic	nonsynonymous SNV	HDAC5:NM_001015053:exon13:c.C1782G:p.D594E,HDAC5:NM_005474:exon13:c.C1779G:p.D593E	1	T	0	B	rs190144	2.8e-66
693	rs227584	17	42225547	A	C	0.705275	4e-53	C17orf53	exonic	nonsynonymous SNV	C17orf53:NM_001171251:exon3:c.A376C:p.T126P,C17orf53:NM_001321310:exon3:c.A376C:p.T126P,C17orf53:NM_001321311:exon3:c.A376C:p.T126P,C17orf53:NM_024032:exon3:c.A376C:p.T126P	1	T	0	B	rs190144	2.8e-66
693	rs7218599	17	42248346	A	T	0.142985	1.1e-15	ASB16	exonic	nonsynonymous SNV	ASB16:NM_080863:exon1:c.A189T:p.Q63H	0.233	T	0	B	rs3859273	2.3e-18
693	rs7212573	17	42254281	A	G	0.70853	7.7e-54	ASB16	exonic	nonsynonymous SNV	ASB16:NM_080863:exon3:c.A745G:p.T249A	1	T	0	B	rs190144	2.8e-66
693	rs7212854	17	42254417	A	G	0.742448	4.4e-57	ASB16	exonic	nonsynonymous SNV	ASB16:NM_080863:exon3:c.A881G:p.N294S	0.055	T	0.126	B	rs190144	2.8e-66
693	rs7217858	17	42254527	T	G	0.705914	9.9e-54	ASB16	exonic	nonsynonymous SNV	ASB16:NM_080863:exon3:c.T991G:p.S331A	0.593	T	0	B	rs190144	2.8e-66
693	rs12949256	17	43507297	C	T	0.814669	3.6e-26	ARHGAP27	exonic	nonsynonymous SNV	ARHGAP27:NM_001282290:exon1:c.G349A:p.A117T,ARHGAP27:NM_174919:exon4:c.G349A:p.A117T	0.493	T	0.557	P	rs5026246	2.3e-28
693	rs16940681	17	43912159	G	C	0.775149	2.9e-26	LINC02210-CRHR1	exonic	nonsynonymous SNV	LINC02210-CRHR1:NM_001303016:exon13:c.G838C:p.E280Q	.	.	.	.	rs5026246	2.3e-28
693	rs62621252	17	43922942	T	C	0.774286	9.1e-27	SPPL2C	exonic	nonsynonymous SNV	SPPL2C:NM_175882:exon1:c.T670C:p.S224P	0.886	T	0	B	rs5026246	2.3e-28
693	rs242944	17	43923180	G	A	0.436258	7.3e-13	SPPL2C	exonic	nonsynonymous SNV	SPPL2C:NM_175882:exon1:c.G908A:p.R303H	0.306	T	0.026	B	NA	NA
693	rs62054815	17	43923266	G	A	0.775101	1.9e-26	SPPL2C	exonic	nonsynonymous SNV	SPPL2C:NM_175882:exon1:c.G994A:p.A332T	0.323	T	0.104	B	rs5026246	2.3e-28
693	rs12185233	17	43923654	G	C	0.774323	1.3e-26	SPPL2C	exonic	nonsynonymous SNV	SPPL2C:NM_175882:exon1:c.G1382C:p.R461P	0.02	D	0.566	P	rs5026246	2.3e-28
693	rs12185268	17	43923683	A	G	0.774971	2.2e-26	SPPL2C	exonic	nonsynonymous SNV	SPPL2C:NM_175882:exon1:c.A1411G:p.I471V	1	T	0.004	B	rs5026246	2.3e-28
693	rs12373123	17	43924073	T	C	0.775025	2.4e-26	SPPL2C	exonic	nonsynonymous SNV	SPPL2C:NM_175882:exon1:c.T1801C:p.S601P	0.091	T	0.984	D	rs5026246	2.3e-28
693	rs12373139	17	43924130	G	A	0.775042	2.4e-26	SPPL2C	exonic	nonsynonymous SNV	SPPL2C:NM_175882:exon1:c.G1858A:p.G620R	0.358	T	0.002	B	rs5026246	2.3e-28
693	rs12373142	17	43924200	C	G	0.776599	1.1e-25	SPPL2C	exonic	nonsynonymous SNV	SPPL2C:NM_175882:exon1:c.C1928G:p.P643R	0.322	T	0.054	B	rs5026246	2.3e-28
693	rs63750417	17	44060775	C	T	0.774878	4.5e-26	MAPT	exonic	nonsynonymous SNV	MAPT:NM_001123066:exon6:c.C605T:p.P202L,MAPT:NM_016835:exon6:c.C605T:p.P202L	0	D	0.998	D	rs5026246	2.3e-28
693	rs62063786	17	44061023	G	A	0.774597	5.2e-26	MAPT	exonic	nonsynonymous SNV	MAPT:NM_001123066:exon6:c.G853A:p.D285N,MAPT:NM_016835:exon6:c.G853A:p.D285N	0.017	D	0.147	B	rs5026246	2.3e-28
693	rs62063787	17	44061036	T	C	0.774866	4.5e-26	MAPT	exonic	nonsynonymous SNV	MAPT:NM_001123066:exon6:c.T866C:p.V289A,MAPT:NM_016835:exon6:c.T866C:p.V289A	1	T	0	B	rs5026246	2.3e-28
693	rs17651549	17	44061278	C	T	0.77489	4.2e-26	MAPT	exonic	nonsynonymous SNV	MAPT:NM_001123066:exon6:c.C1108T:p.R370W,MAPT:NM_016835:exon6:c.C1108T:p.R370W	0	D	0.998	D	rs5026246	2.3e-28
693	rs10445337	17	44067400	T	C	0.774408	1e-25	MAPT	exonic	nonsynonymous SNV	MAPT:NM_001123066:exon8:c.T1339C:p.S447P,MAPT:NM_016835:exon8:c.T1339C:p.S447P	1	T	0	B	rs5026246	2.3e-28
693	rs62063857	17	44076665	A	G	0.774923	4.7e-26	STH	exonic	nonsynonymous SNV	STH:NM_001007532:exon1:c.A20G:p.Q7R	.	.	0	B	rs14051036	1.8e-27
693	rs34579536	17	44108906	A	G	0.773721	5.9e-26	KANSL1	exonic	nonsynonymous SNV	KANSL1:NM_001193466:exon15:c.T3254C:p.I1085T,KANSL1:NM_015443:exon15:c.T3254C:p.I1085T,KANSL1:NM_001193465:exon16:c.T3251C:p.I1084T	0.395	T	0	B	rs14051036	1.8e-27
693	rs34043286	17	44117119	A	G	0.774871	3.6e-26	KANSL1	exonic	nonsynonymous SNV	KANSL1:NM_001193466:exon8:c.T2152C:p.S718P,KANSL1:NM_015443:exon8:c.T2152C:p.S718P,KANSL1:NM_001193465:exon9:c.T2152C:p.S718P	1	T	0	B	rs14051036	1.8e-27
693	rs35643216	17	44248837	T	C	0.807718	3.8e-23	KANSL1	exonic	nonsynonymous SNV	KANSL1:NM_001193466:exon2:c.A673G:p.N225D,KANSL1:NM_015443:exon2:c.A673G:p.N225D,KANSL1:NM_001193465:exon3:c.A673G:p.N225D	0.139	T	0.42	B	rs14051036	1.8e-27
693	rs17585974	17	44249199	T	G	0.808955	8.4e-23	KANSL1	exonic	nonsynonymous SNV	KANSL1:NM_001193466:exon2:c.A311C:p.K104T,KANSL1:NM_015443:exon2:c.A311C:p.K104T,KANSL1:NM_001193465:exon3:c.A311C:p.K104T	0	D	0.999	D	rs14051036	1.8e-27
693	rs1863114	17	44408004	A	C	0.827533	2.6e-20	LRRC37A	exonic	nonsynonymous SNV	LRRC37A:NM_014834:exon9:c.A3361C:p.S1121R	0.122	T	0.962	D	rs14051036	1.8e-27
693	rs530674879	17	44408485	T	C	0.86564	1.6e-16	LRRC37A	exonic	nonsynonymous SNV	LRRC37A:NM_014834:exon9:c.T3842C:p.I1281T	0.02	D	0.96	D	rs14051036	1.8e-27
694	rs199913382	17	44625866	A	C	0.781731	1.3e-20	LRRC37A2	exonic	nonsynonymous SNV	LRRC37A2:NM_001006607:exon9:c.A3361C:p.S1121R	0.115	T	0.892	P	rs1378358	6.6e-22
694	rs1863115	17	44625928	C	A	0.25839	2.1e-09	LRRC37A2	exonic	nonsynonymous SNV	LRRC37A2:NM_001006607:exon9:c.C3423A:p.F1141L	0.112	T	0.355	B	rs2942003	1.5e-14
696	rs17679445	17	46022065	G	A	0.931171	1.3e-10	PNPO	exonic	nonsynonymous SNV	PNPO:NM_018129:exon3:c.G347A:p.R116Q	0.151	T	0.974	D	17:4615834	1.9e-15
698	rs9913430	17	48628470	T	A	0.737859	4.8e-09	SPATA20	exonic	nonsynonymous SNV	SPATA20:NM_001258372:exon11:c.T1447A:p.S483T,SPATA20:NM_001258373:exon12:c.T1315A:p.S439T,SPATA20:NM_022827:exon12:c.T1495A:p.S499T	0.668	T	0	B	rs62059718	5.8e-10
704	rs3744448	17	59533868	G	C	0.853656	8.1e-10	TBX4	exonic	nonsynonymous SNV	TBX4:NM_018488:exon1:c.G17C:p.G6A,TBX4:NM_001321120:exon2:c.G17C:p.G6A	0.506	T	0.349	B	rs35686232	1e-10
704	rs3744438	17	59557600	C	T	0.887361	7.1e-12	TBX4	exonic	nonsynonymous SNV	TBX4:NM_018488:exon7:c.C941T:p.A314V,TBX4:NM_001321120:exon8:c.C941T:p.A314V	0.037	D	0.871	P	rs57128745	9.3e-13
713	rs34587622	17	75398498	C	T	0.887937	7.7e-10	2018-09-09	exonic	nonsynonymous SNV	SEPT9:NM_001113493:exon2:c.C413T:p.P138L,SEPT9:NM_001293695:exon2:c.C377T:p.P126L,SEPT9:NM_006640:exon2:c.C380T:p.P127L,SEPT9:NM_001113491:exon3:c.C434T:p.P145L	0.005	D	0.959	D	rs34587622	7.7e-10
715	rs111654265	17	76887432	C	A	0.907025	1e-10	CEP295NL	exonic	nonsynonymous SNV	CEP295NL:NM_001243540:exon3:c.G1154T:p.C385F,CEP295NL:NM_001243541:exon3:c.G980T:p.C327F	0.108	T	0.306	B	rs11077400	1.2e-13
717	rs12948507	17	80006957	A	C	0.299494	7.5e-10	RFNG	exonic	nonsynonymous SNV	RFNG:NM_002917:exon7:c.T864G:p.H288Q	0.371	T	0.021	B	rs12945403	7.9e-15
721	rs61730997	18	13731574	G	C	0.979844	8.7e-12	RNMT	exonic	nonsynonymous SNV	RNMT:NM_001308263:exon3:c.G58C:p.A20P,RNMT:NM_003799:exon3:c.G58C:p.A20P	0.126	T	0.005	B	rs11768048	6.3e-12
723	rs61735998	18	34289285	G	T	0.974685	4.3e-11	FHOD3	exonic	nonsynonymous SNV	FHOD3:NM_001281739:exon14:c.G1888T:p.V630F,FHOD3:NM_025135:exon15:c.G1939T:p.V647F,FHOD3:NM_001281740:exon18:c.G2464T:p.V822F	0.006	D	0.773	P	rs61735998	4.3e-11
732	rs9320001	18	59814324	G	C	0.254522	9.8e-11	PIGN	exonic	nonsynonymous SNV	PIGN:NM_012327:exon8:c.C685G:p.H229D,PIGN:NM_176787:exon9:c.C685G:p.H229D	1	T	0	B	rs624918	1.2e-13
733	rs1805034	18	60027241	C	T	0.494778	1.8e-12	TNFRSF11A	exonic	nonsynonymous SNV	TNFRSF11A:NM_001270949:exon6:c.C575T:p.A192V,TNFRSF11A:NM_001270950:exon6:c.C575T:p.A192V,TNFRSF11A:NM_001270951:exon6:c.C575T:p.A192V,TNFRSF11A:NM_001278268:exon6:c.C533T:p.A178V,TNFRSF11A:NM_003839:exon6:c.C575T:p.A192V	1	T	0.051	B	rs11660664	1.9e-18
736	rs350132	19	920642	T	A	0.250422	2.1e-09	KISS1R	exonic	nonsynonymous SNV	KISS1R:NM_032551:exon5:c.T1091A:p.L364H	1	T	0	B	19:922857_	7.8e-10
737	rs3815308	19	2226676	G	A	0.557865	1.4e-09	DOT1L	exonic	nonsynonymous SNV	DOT1L:NM_032482:exon27:c.G4156A:p.G1386S	1	T	0.105	B	rs11880992	4.1e-16
747	rs34626245	19	33372814	G	A	0.946946	1.9e-21	CEP89	exonic	nonsynonymous SNV	CEP89:NM_032816:exon18:c.C2071T:p.R691W	0.003	D	1	D	rs74819205	1.4e-22
747	rs2304103	19	33467413	C	T	0.96107	2.4e-19	FAAP24	exonic	nonsynonymous SNV	FAAP24:NM_001300978:exon3:c.C188T:p.S63L,FAAP24:NM_152266:exon5:c.C473T:p.S158L	.	.	0.382	B	rs74819205	1.4e-22
747	rs28626308	19	33517515	C	T	0.955353	7.3e-140	RHPN2	exonic	nonsynonymous SNV	RHPN2:NM_033103:exon3:c.G209A:p.R70Q	0.023	D	0.986	D	rs28840750	9.8e-141
747	rs2287679	19	33600764	T	C	0.747325	1.8e-158	GPATCH1	exonic	nonsynonymous SNV	GPATCH1:NM_018025:exon11:c.T1427C:p.L476P	0.356	T	0	B	rs7247748	2.5e-162
747	rs10416265	19	33605300	A	G	0.74355	2.6e-153	GPATCH1	exonic	nonsynonymous SNV	GPATCH1:NM_018025:exon15:c.A2171G:p.H724R	0.576	T	0	B	rs7247748	2.5e-162
747	rs3745974	19	33698291	T	C	0.110038	4.1e-19	LRP3	exonic	nonsynonymous SNV	LRP3:NM_002333:exon7:c.T2123C:p.V708A	1	T	0	B	rs79658287	8.6e-22
750	rs1061768	19	44352639	G	A	0.794806	2.1e-09	ZNF283	exonic	nonsynonymous SNV	ZNF283:NM_001297752:exon6:c.G1469A:p.R490H,ZNF283:NM_181845:exon7:c.G1886A:p.R629H	0.001	D	0.564	P	rs79371986	1.7e-09
759	rs35761929	20	10622501	G	C	0.932112	2.1e-37	JAG1	exonic	nonsynonymous SNV	JAG1:NM_000214:exon22:c.C2612G:p.P871R	0.011	D	0.988	D	rs34325313	4e-67
764	rs3746435	20	33587198	G	C	0.820288	3e-25	MYH7B	exonic	nonsynonymous SNV	MYH7B:NM_020884:exon36:c.G4656C:p.K1552N	0	D	0.991	D	rs6120804	4.3e-26
764	rs3746429	20	33703607	C	T	0.836347	5.3e-22	EDEM2	exonic	nonsynonymous SNV	EDEM2:NM_001145025:exon10:c.G1255A:p.A419T,EDEM2:NM_018217:exon11:c.G1366A:p.A456T	0.6	T	0.002	B	rs6120804	4.3e-26
767	rs2228246	20	39792063	A	G	0.82973	7.2e-37	PLCG1	exonic	nonsynonymous SNV	PLCG1:NM_002660:exon9:c.A835G:p.S279G,PLCG1:NM_182811:exon9:c.A835G:p.S279G	0.178	T	0	B	rs17265513	7.6e-45
767	rs17265513	20	39832628	T	C	0.800708	7.6e-45	ZHX3	exonic	nonsynonymous SNV	ZHX3:NM_015035:exon3:c.A929G:p.N310S	0.079	T	0.982	D	rs17265513	7.6e-45
767	rs12625565	20	39986085	A	C	0.775534	1.2e-16	LPIN3	exonic	nonsynonymous SNV	LPIN3:NM_001301860:exon16:c.A2040C:p.Q680H	0.957	T	0	B	rs12625636	3.1e-20
767	rs2235592	20	39990614	C	T	0.804504	1.4e-19	EMILIN3	exonic	nonsynonymous SNV	EMILIN3:NM_052846:exon4:c.G1595A:p.S532N	1	T	0	B	rs12625636	3.1e-20
767	rs41278126	20	40079655	G	C	0.957171	3.3e-12	CHD6	exonic	nonsynonymous SNV	CHD6:NM_032221:exon23:c.C3614G:p.A1205G	0.118	T	0	B	rs15016308	1.7e-14
780	rs2070426	21	47850484	G	C	0.456976	1.3e-09	PCNT	exonic	nonsynonymous SNV	PCNT:NM_001315529:exon37:c.G7623C:p.Q2541H,PCNT:NM_006031:exon37:c.G7977C:p.Q2659H	0.093	T	0.031	B	rs59500178	8.2e-10
781	rs2904552	22	18905964	C	T	0.89578	7.6e-12	PRODH	exonic	nonsynonymous SNV	PRODH:NM_001195226:exon11:c.G968A:p.R323H,PRODH:NM_016335:exon12:c.G1292A:p.R431H	0.004	D	0.996	D	rs2904552	7.6e-12
783	rs2298428	22	21982892	C	T	0.818131	5.9e-12	YDJC	exonic	nonsynonymous SNV	YDJC:NM_001017964:exon5:c.G787A:p.A263T	0.158	T	0.884	P	rs2298429	5.3e-12
786	rs778533815	22	28194933	T	TTGC	0.799609	3.7e-10	MN1	exonic	nonframeshift insertion	MN1:NM_002430:exon1:c.1598_1599insGCA:p.Q533delinsQQ	.	.	.	.	rs11705098	1.1e-11
790	rs36571	22	30200713	G	A	0.907347	1.5e-11	ASCC2	exonic	nonsynonymous SNV	ASCC2:NM_001242906:exon12:c.C1039T:p.P347S,ASCC2:NM_032204:exon13:c.C1267T:p.P423S	0.444	T	0.001	B	rs11369445	4.9e-13
790	rs28265	22	30200761	C	G	0.907023	2.5e-11	ASCC2	exonic	nonsynonymous SNV	ASCC2:NM_001242906:exon12:c.G991C:p.D331H,ASCC2:NM_032204:exon13:c.G1219C:p.D407H	0.073	T	0.338	B	rs11369445	4.9e-13
790	rs11549795	22	30221120	C	T	0.907255	2e-11	ASCC2	exonic	nonsynonymous SNV	ASCC2:NM_001242906:exon3:c.G208A:p.V70I,ASCC2:NM_032204:exon4:c.G367A:p.V123I	0.043	D	0.419	B	rs11369445	4.9e-13
790	rs41278853	22	30416527	A	G	0.907912	7.2e-11	MTMR3	exonic	nonsynonymous SNV	MTMR3:NM_021090:exon17:c.A2879G:p.N960S,MTMR3:NM_153050:exon17:c.A2879G:p.N960S,MTMR3:NM_153051:exon17:c.A2879G:p.N960S	0.021	D	0.571	P	rs11369445	4.9e-13
790	rs41281637	22	30639993	C	T	0.992238	6.3e-15	LIF	exonic	nonsynonymous SNV	LIF:NM_001257135:exon2:c.G77A:p.R26H,LIF:NM_002309:exon3:c.G256A:p.V86M	0.309	T	0.184	B	rs41281637	6.3e-15
793	rs8140207	22	38130459	G	T	0.71567	4.3e-11	TRIOBP	exonic	nonsynonymous SNV	TRIOBP:NM_001039141:exon9:c.G4116T:p.E1372D	0.176	T	0.051	B	rs4254591	4.7e-15
793	rs2285178	22	38205989	T	C	0.701003	2.3e-11	GCAT	exonic	nonsynonymous SNV	GCAT:NM_001171690:exon2:c.T230C:p.L77S	0.206	T	0.037	B	rs4254591	4.7e-15
230	rs12004	22	38877461	T	G	0.703192	2e-30	KDELR3	exonic	nonsynonymous SNV	KDELR3:NM_006855:exon4:c.T596G:p.V199G,KDELR3:NM_016657:exon4:c.T596G:p.V199G	0.016	D	0.823	P	rs7290979	3.1e-34
794	rs2072797	22	39134207	C	T	0.885939	2.3e-26	SUN2	exonic	nonsynonymous SNV	SUN2:NM_001199579:exon17:c.G2074A:p.G692S,SUN2:NM_015374:exon17:c.G2011A:p.G671S,SUN2:NM_001199580:exon18:c.G2011A:p.G671S	0.05	D	0.969	D	rs7290979	3.1e-34
794	rs35496634	22	39147235	A	C	0.888913	2.9e-27	SUN2	exonic	nonsynonymous SNV	SUN2:NM_001199579:exon3:c.T266G:p.L89R,SUN2:NM_015374:exon3:c.T266G:p.L89R,SUN2:NM_001199580:exon4:c.T266G:p.L89R	0.05	D	0.952	P	rs35496634	2.9e-27
148	rs20551	22	41548008	A	G	0.711874	1.2e-11	EP300	exonic	nonsynonymous SNV	EP300:NM_001429:exon15:c.A2989G:p.I997V	0.307	T	0	B	rs9611522	2.3e-12
798	rs11556482	22	45723807	G	C	0.726332	4.7e-13	FAM118A	exonic	nonsynonymous SNV	FAM118A:NM_001349913:exon4:c.G385C:p.V129L,FAM118A:NM_001349914:exon4:c.G388C:p.V130L,FAM118A:NM_017911:exon4:c.G385C:p.V129L,FAM118A:NM_001104595:exon5:c.G385C:p.V129L,FAM118A:NM_001349916:exon6:c.G427C:p.V143L	0.77	T	0	B	rs1569414	7.7e-14
798	rs6007594	22	45728370	G	A	0.740531	1.4e-13	FAM118A	exonic	nonsynonymous SNV	FAM118A:NM_001349915:exon5:c.G494A:p.R165H,FAM118A:NM_001349913:exon6:c.G716A:p.R239H,FAM118A:NM_001349914:exon6:c.G719A:p.R240H,FAM118A:NM_017911:exon6:c.G716A:p.R239H,FAM118A:NM_001104595:exon7:c.G716A:p.R239H,FAM118A:NM_001349916:exon8:c.G758A:p.R253H	0.194	T	0.999	D	rs1569414	7.7e-14
361	rs13268	22	45996298	A	G	0.974745	1.6e-09	FBLN1	exonic	nonsynonymous SNV	FBLN1:NM_006486:exon17:c.A2084G:p.H695R	0.097	T	0.994	D	rs77114534	2.4e-15
800	rs910799	22	50278568	A	G	0.191153	3.3e-09	ZBED4	exonic	nonsynonymous SNV	ZBED4:NM_014838:exon2:c.A1258G:p.I420V	1	T	0	B	rs14506960	3.5e-16
800	rs3922872	22	50297888	T	C	0.885376	1.1e-14	ALG12	exonic	nonsynonymous SNV	ALG12:NM_024105:exon9:c.A1177G:p.I393V	0	D	0.999	D	rs14506960	3.5e-16
800	rs11545762	22	50319079	T	G	0.893168	5.5e-14	CRELD2	exonic	nonsynonymous SNV	CRELD2:NM_001284317:exon8:c.T799G:p.S267A,CRELD2:NM_001284318:exon8:c.T787G:p.S263A,CRELD2:NM_024324:exon9:c.T883G:p.S295A,CRELD2:NM_001135101:exon10:c.T1030G:p.S344A	0.346	T	0.256	B	rs14506960	3.5e-16
800	rs11545763	22	50319170	A	G	0.893183	4.5e-14	CRELD2	exonic	nonsynonymous SNV	CRELD2:NM_001284317:exon8:c.A890G:p.E297G,CRELD2:NM_001284318:exon8:c.A878G:p.E293G,CRELD2:NM_024324:exon9:c.A974G:p.E325G,CRELD2:NM_001135101:exon10:c.A1121G:p.E374G	0.023	D	0.998	D	rs14506960	3.5e-16
801	rs28379706	22	50728062	T	C	0.606361	1.8e-13	PLXNB2	exonic	nonsynonymous SNV	PLXNB2:NM_012401:exon3:c.A952G:p.K318E	1	T	0	B	rs55709850	1.8e-16
