# Supplementary material for: Identification of 613 new loci associated with heel bone mineral density and a polygenic risk score for bone mineral density, osteoporosis and fracture
Source: PLoS One. 2018 Jul 26;13(7):e0200785. doi: 10.1371/journal.pone.0200785 (PMC6062019; doi:10.1371/journal.pone.0200785)
Supplement: S4 Table — (TXT) [file pone.0200785.s004.txt]

SNP	X	CHR	BP	GENPOS	ALLELE1	ALLELE0	A1FREQ	INFO	BETA.x	SE.x	P_BOLT_LMM_INF.x	P_BOLT_LMM	BETA.y	SE.y	P_BOLT_LMM_INF.y
rs10000012	183	4	1357325	0	C	G	0.860202	0.999131	0.0311556	0.00299764	2.7e-25	1.9e-25	-0.0042911	0.00104527	4e-05
rs10000121	217	4	157574035	0	A	G	0.534654	0.977572	-0.0134712	0.0021078	1.6e-10	1.4e-10	0.000276526	0.000735961	0.71
rs10000208	202	4	95467095	0	A	G	0.831363	0.990584	-0.0203706	0.00278634	2.7e-13	7.5e-15	-0.000521921	0.000971355	0.59
rs10000247	202	4	95173250	0	G	C	0.417094	0.999164	-0.0197329	0.00210757	7.8e-21	5.3e-22	0.000668108	0.000736907	0.36
rs10000324	200	4	88157898	0	A	T	0.574257	0.991025	-0.0116698	0.00211196	3.3e-08	2.5e-09	0.000616876	0.000737858	0.4
rs10000663	188	4	38321709	0	C	T	0.414289	0.978086	0.0189362	0.00212792	5.6e-19	2.2e-19	-0.00145386	0.000743136	0.05
rs10000797	183	4	1345647	0	G	A	0.859897	0.998499	0.0312715	0.00299602	1.7e-25	1.8e-25	-0.00432298	0.00104437	3.5e-05
rs10000800	207	4	106022577	0	G	T	0.80277	0.995302	0.0176245	0.00262121	1.8e-11	1.4e-12	-0.00147675	0.000915423	0.11
rs10000820	202	4	95313493	0	G	A	0.805741	0.995571	-0.0260501	0.00263005	4e-23	3.4e-26	-0.000838298	0.000917901	0.36
rs10000888	216	4	146809168	0	A	G	0.48841	0.997599	0.0155471	0.00208119	8e-14	2.1e-13	-0.00111949	0.000727131	0.12
rs1000112	844	22	28273339	0	G	C	0.914164	0.999285	0.0224461	0.00373812	1.9e-09	1.3e-11	0.000641617	0.00129323	0.62
rs10001221	217	4	157534329	0	A	C	0.482315	0.998901	-0.014891	0.00208303	8.8e-13	2.7e-12	-0.000339791	0.000727585	0.64
rs10001601	201	4	88772772	0	A	G	0.340111	0.992407	0.0359587	0.002203	6.8e-60	1.3e-66	-0.00121949	0.000769607	0.11
rs10002	326	6	151715105	0	G	A	0.765786	0.999106	-0.0160461	0.00243788	4.6e-11	1.2e-11	0.000212488	0.000859913	0.8
rs1000215	361	7	100004543	0	T	C	0.803625	0.999498	0.0141499	0.00258478	4.4e-08	4.5e-09	-0.00152601	0.000914837	0.095
rs1000218	474	10	54442551	0	T	C	0.617432	0.997072	-0.0193462	0.00214398	1.8e-19	3e-19	0.00183262	0.000749461	0.014
rs1000219	474	10	54442734	0	G	T	0.617809	1	-0.0193182	0.00214215	1.9e-19	2.8e-19	0.0017543	0.000748868	0.019
rs10002566	197	4	86761265	0	A	G	0.619347	0.988913	0.0166449	0.00215543	1.1e-14	3.2e-16	-0.00224058	0.000754038	0.003
rs10002782	201	4	88848625	0	A	G	0.283428	0.991262	0.0328653	0.00231507	9.7e-46	2.5e-48	-0.00119776	0.000807665	0.14
rs10002866	216	4	146844894	0	T	A	0.596183	0.994669	0.0186037	0.00212345	1.9e-18	5.4e-18	-0.00192336	0.000741879	0.0095
rs10002948	216	4	146845144	0	A	G	0.595554	0.995688	0.0186589	0.00212286	1.5e-18	3.6e-18	-0.001916	0.000741693	0.0098
rs10003009	183	4	1050849	0	G	A	0.222127	1	0.0226142	0.00249955	1.5e-19	6e-20	-0.00219646	0.000872184	0.012
rs10003038	202	4	95164975	0	T	C	0.821158	0.999011	-0.0289501	0.00271416	1.5e-26	1e-28	-0.000639227	0.000947262	0.5
rs1000317	344	7	27609288	0	C	T	0.830058	0.997949	0.0311238	0.00273696	5.8e-30	1.6e-30	-0.00293352	0.00096995	0.0025
rs10003727	214	4	145928530	0	C	T	0.497612	0.999233	-0.0178121	0.00208327	1.2e-17	1.2e-19	0.000667333	0.000727541	0.36
rs10003835	216	4	146809991	0	A	G	0.520653	0.997629	0.0132679	0.0020833	1.9e-10	4.7e-10	-0.000868451	0.000728057	0.23
rs10003934	216	4	146809898	0	T	C	0.687547	0.998183	0.0159607	0.00224335	1.1e-12	6.1e-14	-0.000817381	0.000783439	0.3
rs10003941	202	4	95073971	0	C	T	0.807548	0.997554	-0.0251804	0.00263811	1.4e-21	1.7e-23	-0.0010998	0.000920801	0.23
rs1000410	821	20	39634366	0	C	G	0.55934	0.996065	0.0145525	0.00210729	5e-12	2.1e-13	-6.15851e-05	0.000733171	0.93
rs1000427	847	22	36890105	0	G	A	0.893439	0.998849	-0.0179096	0.00339465	1.3e-07	4.4e-09	-0.00203698	0.00117732	0.084
rs10004411	183	4	1354306	0	T	G	0.859053	0.995015	0.02832	0.00299278	3e-21	7.9e-22	-0.00358628	0.00104647	0.00061
rs1000454	708	16	81589567	0	G	C	0.500196	0.986232	-0.0247513	0.00209803	4e-32	2.7e-35	-0.000150579	0.000731157	0.84
rs1000455	708	16	81589585	0	A	T	0.50204	0.989781	-0.024737	0.00209427	3.4e-32	2.7e-35	-0.000229049	0.000729788	0.75
rs10004823	216	4	146759607	0	C	T	0.48685	0.991822	0.0154321	0.00208641	1.4e-13	3.3e-13	-0.000790087	0.000728865	0.28
rs1000488	254	5	127816181	0	A	G	0.758482	0.99427	0.0194495	0.00243391	1.3e-15	2.6e-16	0.00189814	0.000847024	0.025
rs10004996	188	4	38383633	0	T	C	0.459783	1	0.0164802	0.00208481	2.7e-15	8.3e-16	-0.00181881	0.000728546	0.013
rs10005067	201	4	88852643	0	T	C	0.47985	0.999325	0.0283688	0.00208043	2.4e-42	8.2e-46	-0.000601047	0.000726866	0.41
rs10005986	202	4	95019313	0	G	A	0.831775	0.999536	-0.027892	0.00277934	1.1e-23	8.9e-26	-0.00110322	0.000968908	0.25
rs10006164	183	4	1021598	0	G	A	0.619814	0.940891	-0.0125333	0.00219846	1.2e-08	1.7e-09	0.000685673	0.000767875	0.37
rs1000625	541	11	112291669	0	T	G	0.261891	0.998928	0.0295477	0.00235448	4e-36	7.9e-37	0.000237606	0.000824334	0.77
rs10006310	216	4	146809998	0	T	G	0.520759	0.997816	0.0132386	0.00208324	2.1e-10	5e-10	-0.000861573	0.000728027	0.24
rs10006337	216	4	146846279	0	A	G	0.512935	0.936858	0.0149131	0.00214785	3.8e-12	9.3e-12	-0.00158662	0.000749656	0.034
rs10006381	183	4	1359309	0	C	T	0.860309	0.997962	0.0312688	0.00300029	2e-25	1.7e-25	-0.00437807	0.00104587	2.8e-05
rs10006384	188	4	38385187	0	A	T	0.4601	0.997434	0.0167077	0.00208659	1.2e-15	5e-16	-0.00181312	0.000729169	0.013
rs10006789	183	4	1330333	0	T	C	0.827519	0.999354	0.0300385	0.00275274	1e-27	9e-27	-0.00393927	0.000961992	4.2e-05
rs10006823	214	4	146150279	0	T	C	0.492939	0.995721	-0.0210345	0.00208811	7.2e-24	1.8e-26	8.53563e-05	0.00072918	0.91
rs10007241	201	4	88867706	0	C	G	0.457542	0.991981	0.02528	0.00209108	1.2e-33	1.4e-35	-0.000105706	0.000730758	0.88
rs10007463	202	4	95155719	0	G	A	0.821592	0.998697	-0.0285921	0.00271731	6.8e-26	3.7e-28	-0.000704313	0.00094815	0.46
rs10007754	205	4	104627442	0	T	G	0.854723	0.993746	0.0181643	0.00295919	8.3e-10	2.2e-11	0.000100193	0.00103591	0.92
rs10007881	201	4	88829139	0	T	C	0.506977	0.990406	0.0284525	0.00208652	2.4e-42	3.4e-45	-0.000755696	0.000728892	0.3
rs10007978	183	4	1060984	0	A	T	0.22247	0.998443	0.0221718	0.00249946	7.3e-19	2.5e-19	-0.00235935	0.000872229	0.0068
rs1000798	384	8	25247587	0	G	T	0.365469	0.982359	0.0144686	0.00218243	3.4e-11	8.6e-12	-0.000361437	0.000760399	0.63
rs10008044	202	4	95092850	0	A	G	0.5302	0.998214	-0.0199883	0.00208379	8.6e-22	6.5e-23	0.000365169	0.000727877	0.62
rs10008165	200	4	87570458	0	G	A	0.756011	0.992021	-0.0149081	0.00242611	8e-10	3.3e-09	0.000647252	0.000846666	0.44
rs10008356	191	4	57761967	0	C	G	0.349174	0.980219	-0.0142347	0.00220268	1e-10	1.2e-10	0.00208909	0.000769267	0.0066
rs10008645	190	4	55922602	0	G	T	0.583365	0.999272	0.0149265	0.00210917	1.5e-12	5.3e-14	0.000247761	0.000736875	0.74
rs10008869	201	4	88863231	0	G	C	0.482003	0.991377	0.0276455	0.0020862	4.4e-40	1.4e-43	-0.000117977	0.000728781	0.87
rs10008894	197	4	86763097	0	A	G	0.619038	0.986018	0.0164894	0.00215817	2.2e-14	7.9e-16	-0.00213173	0.000754996	0.0048
rs10009094	196	4	84479693	0	G	A	0.875236	0.996719	-0.0196691	0.00315447	4.5e-10	1.2e-10	-0.000882923	0.00110128	0.42
rs10009251	201	4	88820527	0	A	G	0.503414	0.995559	0.0286653	0.0020808	3.5e-43	3e-46	-0.000655223	0.000726922	0.37
rs10009383	202	4	95020546	0	G	A	0.833097	0.993554	-0.0278406	0.00279622	2.4e-23	1.5e-25	-0.00118892	0.000974534	0.22
rs1000953	812	20	10940119	0	A	G	0.46188	0.989067	-0.0199257	0.00210575	3e-21	4.1e-22	0.000659308	0.000732274	0.37
rs10009550	221	4	184194164	0	A	T	0.205972	0.995349	0.0147154	0.00257554	1.1e-08	1e-09	-5.4289e-05	0.000899663	0.95
rs10009655	201	4	88820948	0	A	G	0.549085	0.990133	-0.0199436	0.00209785	2e-21	2.2e-23	0.000251837	0.000732879	0.73
rs1000972	809	20	6621717	0	T	A	0.365659	0.999249	0.0157481	0.00217273	4.2e-13	6.3e-13	-0.000854784	0.000755377	0.26
rs1000997	7	1	16125961	0	G	A	0.285976	0.934433	0.0156196	0.00236046	3.7e-11	6.6e-10	-0.00146286	0.000832097	0.079
rs10010013	202	4	95562393	0	T	C	0.778431	0.995651	-0.0170039	0.00250356	1.1e-11	2.4e-12	0.000175314	0.000872975	0.84
rs10010281	207	4	106106131	0	G	C	0.791916	0.997813	-0.0154805	0.00256691	1.6e-09	1.4e-09	-0.00159717	0.000899012	0.076
rs10010631	205	4	104644543	0	A	G	0.849196	0.992665	0.0175535	0.00291551	1.7e-09	5.9e-11	0.000109678	0.00102035	0.91
rs10010701	207	4	106231747	0	G	A	0.425887	0.994006	0.01252	0.00211084	3e-09	1.3e-10	0.00136279	0.000736885	0.064
rs1001096	562	12	14988455	0	G	A	0.60345	0.979386	0.0144785	0.0021454	1.5e-11	4.7e-13	-0.00355025	0.000748757	2.1e-06
rs10010999	183	4	1001797	0	C	T	0.43772	0.993295	-0.0421586	0.00210222	1.9e-89	1.2e-97	0.00430087	0.000734522	4.8e-09
rs10011158	202	4	95056300	0	C	T	0.818229	0.994223	-0.0275286	0.00270028	2.1e-24	1.6e-26	-0.00126546	0.000941575	0.18
rs10011284	201	4	88833389	0	G	A	0.416691	0.99476	0.0226461	0.0021119	7.9e-27	1.1e-27	-0.000375489	0.0007379	0.61
rs10011586	201	4	88798921	0	C	T	0.0513842	0.999473	0.0466942	0.00470326	3.1e-23	3.6e-23	-0.00258062	0.0016362	0.11
rs10011798	200	4	87812564	0	G	C	0.542512	0.994468	-0.0164903	0.00209169	3.2e-15	6.6e-14	0.000773047	0.000730967	0.29
rs10012289	188	4	38425619	0	C	T	0.399115	0.981494	0.0150179	0.002142	2.4e-12	2e-13	-0.00181339	0.00074878	0.015
rs10012416	183	4	1324346	0	G	A	0.861145	0.988644	0.031623	0.00302167	1.2e-25	2e-25	-0.00512859	0.00105469	1.2e-06
rs10012574	191	4	57747276	0	C	T	0.535118	0.987434	-0.0158634	0.00209746	3.9e-14	2.1e-14	0.00253049	0.000732645	0.00055
rs10012582	183	4	1324481	0	G	A	0.852405	0.996635	0.0288288	0.00293379	8.7e-23	2e-22	-0.00475532	0.00102491	3.5e-06
rs10012688	202	4	95021665	0	G	T	0.538768	0.999388	-0.0184878	0.00208649	8e-19	2.8e-19	0.000169098	0.000728693	0.82
rs10012819	183	4	1324758	0	G	C	0.875057	0.999095	0.0333364	0.00314446	2.9e-26	7.8e-27	-0.00552523	0.00109558	4.6e-07
rs10013456	202	4	95134692	0	A	G	0.810784	0.990805	-0.0292812	0.00266722	4.9e-28	1.1e-30	-0.000555435	0.000930398	0.55
rs10013511	216	4	146845357	0	G	A	0.595367	0.995694	0.0186837	0.00212298	1.4e-18	3.5e-18	-0.00190108	0.000741753	0.01
rs10013728	214	4	146173197	0	T	C	0.49385	0.989371	-0.0209971	0.00209482	1.2e-23	3.3e-26	3.86297e-05	0.000731497	0.96
rs10013836	201	4	88830632	0	T	C	0.463374	1	0.0228134	0.00208226	6.2e-28	1.1e-28	-0.000289707	0.000727428	0.69
rs10014050	202	4	95564225	0	T	A	0.778384	0.99494	-0.0169325	0.00250443	1.4e-11	2.9e-12	0.000121971	0.000873302	0.89
rs10014175	205	4	104659515	0	T	A	0.849587	0.992997	0.0176178	0.00291824	1.6e-09	4.1e-11	4.42225e-05	0.00102133	0.97
rs10014188	197	4	86739890	0	A	C	0.725077	0.990481	-0.0159663	0.00233844	8.6e-12	1.5e-13	0.00020636	0.000816995	0.8
rs1001425	818	20	33153150	0	G	C	0.648142	0.964593	0.0186496	0.00222611	5.4e-17	4.8e-18	-0.000591022	0.000774511	0.45
rs10014526	183	4	1136910	0	C	T	0.874825	0.998277	0.037197	0.00314149	2.4e-32	8.5e-34	-0.00539817	0.00110109	9.5e-07
rs10014718	202	4	95152781	0	C	T	0.821229	0.999055	-0.0290005	0.00271454	1.2e-26	7.6e-29	-0.000636921	0.00094739	0.5
rs10014744	188	4	38401684	0	C	T	0.40025	0.99676	0.0150703	0.00212318	1.3e-12	3.3e-13	-0.0017657	0.000741526	0.017
rs1001475	744	17	49196870	0	T	C	0.701556	0.996182	-0.0150683	0.00227483	3.5e-11	1.9e-10	0.00128824	0.000793533	0.1
rs1001494	34	1	113110619	0	T	C	0.525573	1	-0.0136683	0.00206375	3.5e-11	2e-11	0.000875672	0.000727246	0.23
rs10015121	200	4	87813821	0	C	G	0.542461	0.993929	-0.0164699	0.00209224	3.5e-15	7.1e-14	0.00078593	0.000731142	0.28
rs10015477	200	4	87814053	0	G	A	0.63017	0.993511	-0.021078	0.00215913	1.6e-22	2.3e-21	0.000273543	0.000754795	0.72
rs10015608	202	4	95258401	0	C	T	0.541895	0.977649	0.0174032	0.00210614	1.4e-16	7.4e-18	-0.000120801	0.00073634	0.87
rs10015639	200	4	87891565	0	A	G	0.168753	0.998448	0.0185107	0.00277633	2.6e-11	1.4e-11	-0.000399854	0.000968499	0.68
rs10015860	202	4	95075874	0	A	G	0.807549	0.997969	-0.0251378	0.00263763	1.6e-21	1.9e-23	-0.00110359	0.000920663	0.23
rs10015974	221	4	184196254	0	A	G	0.240855	0.995188	0.0155617	0.00243556	1.7e-10	9e-12	-0.000341224	0.000850687	0.69
rs10016081	201	4	88640064	0	C	T	0.487751	0.998605	-0.0229233	0.00208548	4.2e-28	1.3e-29	0.00254473	0.000727885	0.00047
rs10016102	197	4	86745590	0	A	G	0.83794	0.992557	-0.0236345	0.00282974	6.7e-17	8.9e-18	0.000748739	0.000985122	0.45
rs10016246	202	4	95003355	0	T	A	0.831728	0.999478	-0.028004	0.00277926	7e-24	6.2e-26	-0.00110365	0.000968937	0.25
rs10016557	183	4	1363628	0	T	C	0.313908	0.994222	0.0165938	0.00224603	1.5e-13	1.3e-13	-0.00363861	0.000784537	3.5e-06
rs10016806	202	4	95158495	0	G	T	0.414851	0.999348	-0.0196005	0.00210905	1.5e-20	6.9e-22	0.00079805	0.00073743	0.28
rs10016839	214	4	145903346	0	T	C	0.49697	1	-0.0175452	0.00208444	3.9e-17	3.2e-19	0.000604175	0.000727919	0.41
rs10016925	202	4	95158725	0	C	T	0.821212	0.999066	-0.0289324	0.00271438	1.6e-26	9.6e-29	-0.000633121	0.000947338	0.5
rs10016961	202	4	94973976	0	T	C	0.456856	0.994454	-0.0120753	0.00209161	7.8e-09	1.5e-09	-0.000532251	0.000730613	0.47
rs10016972	201	4	88810680	0	C	A	0.669617	0.993317	0.019719	0.00221353	5.2e-19	6.1e-21	-0.000317148	0.000773467	0.68
rs10017012	217	4	157572656	0	C	G	0.365319	0.973334	-0.0176889	0.00218232	5.3e-16	1.5e-16	-0.00197668	0.000761797	0.0095
rs10017024	191	4	57744248	0	T	C	0.496153	0.986933	-0.0151246	0.00209175	4.8e-13	9.4e-13	0.00223582	0.000730679	0.0022
rs10017280	205	4	104609388	0	C	T	0.868705	0.949394	0.0198654	0.00317082	3.7e-10	9.8e-12	6.22838e-05	0.00111061	0.96
rs1001768	272	6	2579489	0	G	A	0.657553	0.976129	0.0158842	0.00220067	5.3e-13	6e-12	-0.00189004	0.000776085	0.015
rs10017912	201	4	88770819	0	C	T	0.688319	0.993594	0.0207358	0.00224896	3e-20	1.7e-22	-0.000785013	0.00078609	0.32
rs10017931	183	4	1060747	0	G	A	0.222616	0.99796	0.0221343	0.00249882	8.2e-19	2.5e-19	-0.0023175	0.00087213	0.0079
rs10018070	190	4	55895399	0	G	C	0.607411	0.991721	0.0149614	0.00213698	2.5e-12	4.3e-14	0.000452577	0.000746747	0.54
rs10018094	201	4	88770890	0	G	A	0.686993	0.99399	0.0205129	0.00224557	6.6e-20	2.9e-22	-0.000783912	0.000784986	0.32
rs10018133	183	4	1338246	0	C	T	0.85872	0.998417	0.030333	0.00298628	3.1e-24	4.9e-24	-0.00424258	0.00104087	4.6e-05
rs10018378	201	4	88829118	0	A	G	0.506971	0.990368	0.0284636	0.00208654	2.3e-42	3.1e-45	-0.000747712	0.000728893	0.3
rs10018473	201	4	88829255	0	A	G	0.502587	0.998468	0.0287094	0.00207783	2e-43	3.1e-46	-0.00067296	0.000725881	0.35
rs10018481	202	4	95074382	0	T	C	0.80755	0.997601	-0.0251771	0.00263806	1.4e-21	1.8e-23	-0.00109894	0.000920784	0.23
rs10018599	202	4	95171517	0	A	G	0.821192	0.999125	-0.0289523	0.0027142	1.5e-26	8.9e-29	-0.000616015	0.000947283	0.52
rs10018627	183	4	1356358	0	G	A	0.860646	1	0.0312012	0.00300113	2.6e-25	2.7e-25	-0.00442223	0.001046	2.4e-05
rs10018797	202	4	95076673	0	A	C	0.819208	0.9982	-0.026263	0.00270222	2.5e-22	6.8e-24	-0.000881715	0.000943248	0.35
rs10018904	200	4	87986206	0	G	C	0.580207	0.990188	-0.0197965	0.00211426	7.7e-21	3.8e-22	0.00119584	0.000738624	0.11
rs10018905	202	4	95076767	0	A	G	0.522091	0.995478	-0.0201164	0.00208458	4.9e-22	2.4e-23	0.000220872	0.000728161	0.76
rs10018915	202	4	95023696	0	C	T	0.515049	0.994918	-0.0192752	0.00208701	2.6e-20	2.9e-21	-7.01929e-05	0.000728926	0.92
rs10018993	202	4	95023618	0	G	C	0.538589	0.999759	-0.018433	0.0020861	9.9e-19	3.8e-19	0.000159668	0.000728562	0.83
rs10019006	202	4	95023665	0	G	A	0.52879	0.996913	-0.0184909	0.00208732	8.1e-19	1.2e-19	-8.17392e-05	0.000728961	0.91
rs10019020	201	4	88700829	0	G	A	0.489588	0.995448	0.0196246	0.00208764	5.4e-21	3.3e-21	-0.00210695	0.000728542	0.0038
rs10019142	202	4	95495520	0	G	A	0.546343	0.996556	0.0163226	0.00208814	5.4e-15	6.8e-16	-0.00064304	0.000729884	0.38
rs10019354	202	4	95435774	0	C	T	0.761184	0.976136	-0.0178072	0.00246313	4.8e-13	2e-15	-0.000280133	0.000859699	0.74
rs10019505	202	4	95511096	0	T	C	0.461658	0.999313	-0.0160667	0.0020831	1.2e-14	5.2e-16	0.000668753	0.000728369	0.36
rs10019555	205	4	104615281	0	G	A	0.855122	0.994718	0.0183539	0.00296184	5.8e-10	1.2e-11	0.000193965	0.00103693	0.85
rs10019728	202	4	95071614	0	A	C	0.819209	0.997577	-0.0262556	0.00270288	2.6e-22	7.8e-24	-0.000893554	0.000943459	0.34
rs10020067	200	4	88181491	0	C	A	0.618924	0.997388	-0.0138017	0.0021442	1.2e-10	6.6e-12	0.000345014	0.000748791	0.64
rs10020143	183	4	1138246	0	C	T	0.873851	0.999376	0.037383	0.0031297	6.9e-33	8.8e-35	-0.00532695	0.00109768	1.2e-06
rs10020335	197	4	86711596	0	A	C	0.737434	0.999605	0.0142662	0.00236581	1.6e-09	1.7e-10	-0.00156535	0.000828075	0.059
rs10020593	214	4	145899099	0	T	A	0.497576	0.999239	-0.0177887	0.00208329	1.4e-17	1.3e-19	0.000668197	0.00072755	0.36
rs10020710	202	4	95431214	0	C	T	0.759214	0.976011	-0.017768	0.0024574	4.8e-13	2e-15	-0.000351441	0.000857765	0.68
rs1002095	455	9	130545950	0	G	A	0.587296	0.996995	-0.0145609	0.00212182	6.8e-12	2.7e-12	0.00149569	0.000738525	0.043
rs10021020	200	4	87801537	0	T	G	0.542508	0.995024	-0.0165254	0.00209107	2.7e-15	6.1e-14	0.000790753	0.000730765	0.28
rs1002112	252	5	122872642	0	G	A	0.742947	0.998135	0.0250267	0.0023825	8.2e-26	2.1e-27	-0.0009535	0.000832438	0.25
rs10021236	201	4	88771879	0	G	C	0.692461	0.996351	0.0205998	0.0022544	6.4e-20	2.4e-22	-0.000668127	0.000788071	0.4
rs1002135	717	17	2097583	0	T	G	0.617351	0.999018	-0.0301045	0.00213833	5.1e-45	1.1e-48	8.70351e-05	0.000746407	0.91
rs1002136	717	17	2098006	0	C	A	0.598035	0.98496	-0.0280383	0.00213405	2e-39	2.2e-41	-1.31952e-05	0.000744768	0.99
rs10021790	200	4	87772240	0	T	C	0.627011	0.990965	-0.0196113	0.00215643	9.5e-20	1.2e-18	0.000187401	0.000754152	0.8
rs10022109	207	4	106087822	0	A	G	0.794149	0.998222	-0.0161952	0.00257786	3.3e-10	2.9e-10	-0.00182617	0.000902947	0.043
rs10022350	202	4	95186788	0	T	C	0.821167	0.999085	-0.028889	0.00271409	1.9e-26	1.3e-28	-0.000664416	0.000947247	0.48
rs10022504	202	4	95135707	0	G	A	0.821245	0.998791	-0.0290334	0.002715	1.1e-26	7.1e-29	-0.000648328	0.000947541	0.49
rs10022648	216	4	146851785	0	A	G	0.613624	0.986984	0.0182538	0.00215026	2.1e-17	2.3e-17	-0.00179456	0.000751379	0.017
rs10022696	201	4	88601505	0	C	T	0.481623	0.997248	-0.0177341	0.00208536	1.8e-17	3e-18	0.00133896	0.000728388	0.066
rs10023050	200	4	88064431	0	A	G	0.607055	1	0.0161727	0.00212958	3.1e-14	3.7e-15	-0.000635046	0.000743121	0.39
rs10023056	200	4	88064466	0	A	G	0.784198	0.994881	-0.0149839	0.00253119	3.2e-09	2.7e-10	0.00108751	0.000882637	0.22
rs10023074	202	4	95065550	0	C	T	0.806957	0.995089	-0.0250617	0.0026372	2e-21	2.6e-23	-0.00112283	0.000920587	0.22
rs10023115	202	4	95095502	0	G	A	0.530167	0.998219	-0.0200037	0.00208375	8e-22	5.8e-23	0.00036727	0.000727866	0.61
rs10023249	202	4	95005521	0	C	T	0.831709	0.999606	-0.0279985	0.00277897	7.1e-24	6.2e-26	-0.00109731	0.000968834	0.26
rs10023353	221	4	184216032	0	G	C	0.257238	0.99914	0.0144549	0.00237977	1.2e-09	8e-11	-0.000607765	0.000830692	0.46
rs10023473	183	4	1375285	0	C	T	0.319236	0.997302	0.0169662	0.0022334	3e-14	3.5e-14	-0.00362118	0.000780197	3.5e-06
rs10023582	202	4	95035811	0	G	A	0.522706	0.995783	-0.0184089	0.00208488	1e-18	9.3e-20	-1.37e-06	0.000728134	1
rs10023660	183	4	868739	0	A	T	0.909511	0.994213	0.0304641	0.00362946	4.7e-17	1.2e-19	-0.00114077	0.00126971	0.37
rs10023686	201	4	88843279	0	C	T	0.450537	0.989442	0.0273874	0.00209826	6.2e-39	4.4e-42	-0.000363729	0.000733246	0.62
rs10023907	201	4	88772535	0	C	T	0.3376	0.9981	0.0358304	0.00220076	1.3e-59	2.3e-66	-0.00121304	0.000768801	0.11
rs10024086	201	4	88772779	0	C	T	0.695327	0.990117	0.0207894	0.00226719	4.7e-20	1.9e-22	-0.000651176	0.000792424	0.41
rs10024198	202	4	95060602	0	G	A	0.522636	0.994465	-0.0200547	0.00208569	6.9e-22	3.6e-23	0.000206182	0.000728493	0.78
rs10024321	201	4	88647674	0	G	C	0.508409	0.998663	-0.0222136	0.00208539	1.7e-26	4e-28	0.002514	0.000727614	0.00055
rs1002436	28	1	89146852	0	A	G	0.434815	0.999462	0.016648	0.00207776	1.1e-15	3.3e-15	-0.000792861	0.000731943	0.28
rs1002437	28	1	89146759	0	C	T	0.460416	0.999017	0.0152887	0.00206711	1.4e-13	3e-13	-0.000335573	0.000728332	0.64
rs10024529	183	4	1363886	0	G	A	0.876631	0.99469	0.0340432	0.00316757	6.1e-27	1.2e-27	-0.00539291	0.00110279	1e-06
rs1002453	637	14	54782881	0	T	C	0.87751	0.993309	-0.0243412	0.00319581	2.6e-14	8.3e-15	0.00158291	0.00110716	0.15
rs10024642	202	4	95179295	0	A	G	0.415747	0.99889	-0.0195684	0.0021092	1.7e-20	1.3e-21	0.000660892	0.00073725	0.37
rs10024730	191	4	57744303	0	G	C	0.496307	0.987099	-0.0151729	0.00209161	4e-13	7.4e-13	0.0022332	0.000730622	0.0022
rs10024759	216	4	146797538	0	A	G	0.521161	0.997053	0.0136034	0.00208377	6.7e-11	2e-10	-0.000882515	0.000728147	0.23
rs10025074	202	4	95474562	0	A	G	0.820103	1	-0.0198437	0.00270659	2.3e-13	4.3e-15	-0.000303616	0.000944589	0.75
rs10025288	202	4	95581720	0	G	A	0.771018	0.993248	-0.0153449	0.00247923	6e-10	1.8e-10	0.000176943	0.000864035	0.84
rs10025333	202	4	95166486	0	G	A	0.819358	0.999076	-0.0292046	0.00270323	3.3e-27	1.2e-29	-0.000538966	0.000943943	0.57
rs10025410	202	4	95581890	0	G	A	0.77101	0.993283	-0.0153499	0.00247915	6e-10	1.8e-10	0.000176398	0.000864004	0.84
rs10025426	215	4	146491341	0	A	G	0.481838	0.998431	-0.0115458	0.00208148	2.9e-08	1.2e-09	-5.39528e-05	0.000726676	0.94
rs10025806	211	4	125527539	0	A	G	0.501725	0.994689	-0.0124943	0.00208354	2e-09	3.7e-10	-0.000462778	0.000727711	0.52
rs10025839	202	4	95167129	0	C	T	0.819357	0.999101	-0.0292068	0.0027032	3.3e-27	1.2e-29	-0.000539372	0.000943934	0.57
rs10025845	188	4	38431377	0	A	G	0.398397	0.982866	0.0148754	0.00214133	3.7e-12	3.2e-13	-0.00180459	0.000748477	0.016
rs10025954	183	4	1351382	0	C	T	0.860236	0.999433	0.0311694	0.00299765	2.5e-25	1.8e-25	-0.00428536	0.00104527	4.1e-05
rs10026131	188	4	38371507	0	A	C	0.318971	0.989503	0.0159004	0.00223939	1.2e-12	3.1e-12	-0.00149706	0.00078158	0.055
rs10026372	191	4	57747166	0	T	C	0.534112	0.989317	-0.015955	0.00209527	2.6e-14	1.4e-14	0.00252594	0.000731859	0.00056
rs10026482	183	4	1051128	0	C	G	0.222166	0.999951	0.0225743	0.00249936	1.7e-19	7e-20	-0.00217099	0.000872123	0.013
rs10026769	217	4	157591038	0	T	G	0.607722	0.957574	0.017171	0.00217132	2.6e-15	1.7e-16	0.00158087	0.000758356	0.037
rs1002706	12	1	25051153	0	G	A	0.61305	0.998211	-0.0158597	0.00211943	7.3e-14	1.7e-13	0.000954823	0.000745241	0.2
rs10027578	202	4	95207438	0	G	A	0.821282	0.999025	-0.0287793	0.00271509	3e-26	2.1e-28	-0.00067061	0.000947513	0.48
rs10027653	201	4	88639876	0	T	C	0.487755	0.998615	-0.0229333	0.00208547	4e-28	1.3e-29	0.002544	0.000727882	0.00047
rs1002767	179	3	182655858	0	T	C	0.325956	0.999098	-0.0123101	0.00221879	2.9e-08	4.7e-09	-9.94742e-05	0.000775509	0.9
rs10028138	217	4	157530667	0	C	T	0.626732	0.99555	0.0180665	0.0021533	4.9e-17	1.5e-17	0.00204304	0.000750966	0.0065
rs10028391	202	4	94961845	0	C	T	0.531173	0.997446	-0.0131171	0.00208359	3.1e-10	5.9e-11	-0.000683956	0.000728009	0.35
rs10028496	214	4	145706708	0	T	A	0.0987097	0.994308	-0.033237	0.0034911	1.7e-21	5.4e-22	0.000811923	0.00122913	0.51
rs10028613	202	4	95223698	0	T	C	0.405202	0.998312	-0.0195917	0.00211779	2.2e-20	9.7e-22	0.000466761	0.000740374	0.53
rs1002863	568	12	28653701	0	G	C	0.2414	0.997195	0.0251558	0.00243289	4.6e-25	3.8e-28	-0.000951733	0.000851408	0.26
rs10029034	186	4	15096680	0	C	T	0.335094	0.994127	-0.0160819	0.00220771	3.2e-13	1e-13	0.00147061	0.000771494	0.057
rs10029060	202	4	95074617	0	A	C	0.819218	0.997897	-0.0262625	0.00270259	2.5e-22	7.7e-24	-0.00088159	0.000943363	0.35
rs10029244	186	4	15096853	0	C	T	0.457093	0.995816	-0.0127054	0.00208954	1.2e-09	2.6e-10	0.00104715	0.00072981	0.15
rs10029286	217	4	157576318	0	G	T	0.535813	0.977213	-0.0138765	0.00210851	4.7e-11	3.2e-11	0.000285807	0.000736195	0.7
rs10029350	217	4	157567380	0	T	C	0.514562	0.979757	-0.0138461	0.00210111	4.4e-11	4.3e-11	0.000172722	0.000733789	0.81
rs10029534	183	4	1322908	0	C	A	0.875319	0.999465	0.0334359	0.00314709	2.3e-26	8e-27	-0.00559715	0.001096	3.3e-07
rs10029551	202	4	95185854	0	A	G	0.82118	0.999107	-0.028903	0.0027142	1.8e-26	1.2e-28	-0.000676744	0.000947284	0.47
rs10029613	202	4	95067717	0	G	T	0.807637	0.996939	-0.0251762	0.00263926	1.4e-21	1.8e-23	-0.00111459	0.000921156	0.23
rs10029671	200	4	87552903	0	C	T	0.7566	0.992553	-0.0149094	0.00242857	8.3e-10	2.8e-09	0.000600371	0.000847455	0.48
rs10029763	201	4	88867996	0	A	T	0.449492	0.995171	0.0237198	0.00209119	8.1e-30	8.7e-31	0.000106355	0.000730774	0.88
rs10029846	197	4	86737588	0	C	T	0.384498	0.984597	-0.0158532	0.00215351	1.8e-13	5.5e-14	0.00175846	0.00075277	0.019
rs10029915	200	4	88059617	0	G	C	0.785967	0.992446	-0.0150531	0.00254205	3.2e-09	3e-10	0.00128528	0.000886348	0.15
rs10030525	200	4	87570762	0	A	G	0.809269	0.99252	-0.0165665	0.0026516	4.2e-10	4.3e-10	0.000719039	0.000925253	0.44
rs10030567	188	4	38398073	0	A	T	0.495483	0.997412	0.0161984	0.00207949	6.7e-15	1.3e-15	-0.00159938	0.00072675	0.028
rs10030586	202	4	95150805	0	A	C	0.414723	0.999268	-0.0196965	0.00210906	9.7e-21	4.4e-22	0.000795632	0.000737433	0.28
rs10030605	202	4	95180937	0	A	G	0.821295	0.999074	-0.0288503	0.00271507	2.3e-26	1.5e-28	-0.000653078	0.000947525	0.49
rs10030625	201	4	88619726	0	C	T	0.487377	0.998011	-0.0228425	0.0020861	6.7e-28	2.4e-29	0.00248896	0.000728081	0.00063
rs1003069	421	9	16640702	0	A	C	0.553668	0.989289	-0.0175519	0.00210809	8.4e-17	3e-16	0.00032289	0.00073358	0.66
rs1003070	421	9	16640682	0	T	C	0.553676	0.989247	-0.0175962	0.00210812	7e-17	2.5e-16	0.000342739	0.000733603	0.64
rs10030732	216	4	146807997	0	C	T	0.691514	1	0.0158783	0.00224999	1.7e-12	9.3e-14	-0.000897147	0.000785798	0.25
rs10030913	191	4	57787109	0	G	A	0.612402	0.999299	-0.0212689	0.00213613	2.4e-23	2.7e-23	0.0021933	0.000746325	0.0033
rs10031108	188	4	38503425	0	A	C	0.258637	0.959171	0.0183299	0.00241866	3.5e-14	6.9e-15	-0.000996409	0.000846937	0.24
rs10031302	183	4	1059664	0	G	A	0.227221	0.986807	0.0219626	0.0024965	1.4e-18	6.1e-19	-0.00243577	0.000871159	0.0052
rs1003141	59	1	219285848	0	C	G	0.543599	0.995813	0.0138538	0.00207321	2.4e-11	6.3e-12	-0.000537557	0.000730169	0.46
rs10031413	197	4	86763108	0	G	A	0.618919	0.986359	0.0165024	0.00215765	2e-14	7.7e-16	-0.00213837	0.00075482	0.0046
rs10031423	202	4	95583827	0	C	T	0.417999	0.996683	-0.0140921	0.00210889	2.4e-11	2.4e-12	0.000683657	0.000737434	0.35
rs10031822	201	4	88820613	0	G	C	0.507429	0.986229	0.028935	0.00209129	1.5e-43	1.9e-46	-0.000757785	0.000730605	0.3
rs10031843	200	4	87528766	0	C	T	0.756441	0.994413	-0.0151065	0.00242561	4.7e-10	1.5e-09	0.000624967	0.000846447	0.46
rs10031912	214	4	145708159	0	A	G	0.0932389	0.988892	-0.033017	0.00358909	3.6e-20	9.4e-21	0.000983349	0.0012629	0.44
rs10032067	214	4	145978910	0	T	G	0.126292	0.997762	-0.0338432	0.00312979	3e-27	1.5e-28	0.0011522	0.00110032	0.3
rs10032125	202	4	95169266	0	C	T	0.819352	0.99906	-0.0292076	0.00270323	3.3e-27	1.2e-29	-0.000538623	0.000943944	0.57
rs10032206	188	4	38420242	0	G	C	0.326748	0.980624	0.0149056	0.00223412	2.5e-11	8.6e-13	-0.00233329	0.000780724	0.0028
rs10032244	200	4	87917931	0	A	G	0.227233	0.997428	0.0158339	0.00248185	1.8e-10	1.3e-11	-0.000483833	0.000865717	0.58
rs10032322	201	4	88771325	0	T	G	0.671032	0.994826	0.0162392	0.00221542	2.3e-13	3.1e-15	-0.000242021	0.000774411	0.75
rs10032327	183	4	1323537	0	C	T	0.875318	0.999237	0.0334555	0.00314731	2.2e-26	7.8e-27	-0.00558703	0.00109606	3.4e-07
rs10032710	200	4	88066259	0	G	A	0.782394	0.994604	-0.0150293	0.00252339	2.6e-09	1.8e-10	0.00104171	0.000879877	0.24
rs10033134	201	4	88863345	0	A	G	0.482106	0.991317	0.0276646	0.00208629	3.9e-40	1.2e-43	-0.000125994	0.000728816	0.86
rs10033293	197	4	86708803	0	C	T	0.737447	0.999011	0.0142804	0.00236681	1.6e-09	1.6e-10	-0.00157329	0.000828413	0.058
rs10033310	201	4	88833448	0	A	C	0.281045	0.991115	0.0332691	0.00232092	1.3e-46	2e-49	-0.00131392	0.000809977	0.1
rs10033326	202	4	95526241	0	T	A	0.541088	0.991895	0.0163422	0.00209086	5.5e-15	5.3e-16	-0.000548894	0.000730802	0.45
rs10033411	201	4	88863653	0	A	G	0.458896	0.98882	0.0261315	0.00209291	8.9e-36	6.2e-38	-0.000110708	0.000731351	0.88
rs10033901	202	4	95334983	0	C	G	0.65253	0.991813	0.0135701	0.00219069	5.8e-10	1.7e-10	-0.000356476	0.000765742	0.64
rs10034161	202	4	95025244	0	T	A	0.538587	0.999618	-0.0184344	0.00208622	9.9e-19	3.7e-19	0.000162591	0.000728605	0.82
rs10034336	200	4	87813214	0	A	T	0.542294	0.993889	-0.0164718	0.00209222	3.5e-15	6.4e-14	0.000792049	0.000731136	0.28
rs10034470	202	4	94963722	0	C	T	0.531135	0.997551	-0.0131007	0.00208345	3.2e-10	6.4e-11	-0.000691583	0.000727958	0.34
rs10034557	202	4	95021642	0	A	G	0.538757	0.999468	-0.0184819	0.00208645	8.1e-19	2.9e-19	0.000172084	0.000728685	0.81
rs10034781	202	4	95169682	0	G	T	0.41546	0.999348	-0.0195659	0.00210895	1.7e-20	1.5e-21	0.000688595	0.000737183	0.35
rs10034824	202	4	95524838	0	G	T	0.542205	0.992787	0.0162912	0.00209074	6.6e-15	7.1e-16	-0.000538439	0.000730722	0.46
rs10035173	228	5	50276059	0	C	G	0.626908	0.986874	0.0156869	0.00216167	4e-13	9e-13	-0.000106067	0.000754955	0.89
rs10035253	227	5	42215812	0	G	T	0.32013	0.990593	0.0202138	0.00223753	1.7e-19	3.4e-21	0.00090978	0.00306124	0.77
rs10035279	226	5	39408937	0	T	G	0.700698	0.994581	0.0254603	0.00228291	7e-29	3.4e-29	-0.00284082	0.000795328	0.00035
rs10035443	232	5	54861502	0	C	T	0.111976	0.986242	-0.0288647	0.00331627	3.2e-18	1.6e-19	0.00138558	0.00116163	0.23
rs10035560	232	5	54752023	0	T	C	0.0886381	0.999496	-0.029428	0.00365803	8.6e-16	2.8e-16	0.0019588	0.0012819	0.13
rs10035581	257	5	135436866	0	A	G	0.833605	0.980242	0.0178719	0.00281556	2.2e-10	5.5e-11	-0.00277248	0.000979567	0.0047
rs10035891	226	5	39343667	0	G	T	0.41801	0.99225	-0.015491	0.0021149	2.4e-13	2.4e-14	0.000938464	0.00073818	0.2
rs10036129	232	5	54835167	0	G	A	0.104046	0.998888	-0.0328242	0.00340441	5.3e-22	7.3e-23	0.00183403	0.00119324	0.12
rs1003616	73	2	40922408	0	A	G	0.572959	0.998918	-0.018919	0.00208198	1e-19	2.9e-21	0.00210009	0.000734362	0.0042
rs1003617	73	2	40922298	0	C	A	0.574393	0.998437	-0.0190409	0.00208289	6.2e-20	1.9e-21	0.00208781	0.000734662	0.0045
rs10036418	242	5	82438312	0	A	T	0.561475	0.999854	0.0126839	0.00209549	1.4e-09	2.2e-10	0.000597819	0.000731137	0.41
rs10036582	227	5	42162779	0	C	G	0.331263	0.99983	0.0199493	0.00220904	1.7e-19	2.8e-21	-0.00139307	0.000772346	0.071
rs10036650	245	5	99305623	0	T	C	0.921313	0.955371	0.0252241	0.00394327	1.6e-10	3.6e-12	-0.00142064	0.00137886	0.3
rs10036667	257	5	135395626	0	C	T	0.800087	0.995572	0.0190597	0.0026052	2.6e-13	7.6e-15	-0.00129773	0.000907936	0.15
rs10036728	252	5	122913242	0	G	A	0.776278	0.995495	0.0226425	0.00250008	1.3e-19	7.5e-21	-0.00134484	0.000873405	0.12
rs10036833	232	5	54615556	0	G	A	0.911029	0.992569	0.0288674	0.0036607	3.1e-15	8.1e-16	-0.00198879	0.00128268	0.12
rs1003689	848	22	38308291	0	C	T	0.595933	0.996041	-0.0130678	0.00213274	8.9e-10	7.1e-10	-0.000119106	0.000739739	0.87
rs10037143	227	5	42159544	0	T	C	0.331104	1	0.0198776	0.00220946	2.3e-19	3.6e-21	-0.00129058	0.000772502	0.095
rs10037450	252	5	123002016	0	A	G	0.797291	0.99352	0.0218461	0.00259259	3.6e-17	1e-17	-0.00100131	0.000906282	0.27
rs10037501	242	5	82434541	0	A	C	0.561454	0.999947	0.0126581	0.00209537	1.5e-09	2.4e-10	0.000583886	0.000731092	0.42
rs10037522	229	5	50635643	0	A	C	0.577284	0.999474	0.0172564	0.00210708	2.6e-16	1.5e-15	0.000606333	0.000734852	0.41
rs1003763	832	21	40073020	0	C	G	0.245288	0.982048	-0.0293993	0.00246196	7.2e-33	7.4e-35	0.000354837	0.000851828	0.68
rs10037872	242	5	82439920	0	A	G	0.56146	0.999975	0.0126456	0.00209533	1.6e-09	2.5e-10	0.000589089	0.00073108	0.42
rs10037912	244	5	95568122	0	A	G	0.330528	0.989124	-0.0162142	0.00221987	2.8e-13	2.1e-14	0.000497244	0.000775053	0.52
rs10037930	252	5	122990943	0	C	T	0.790696	0.99347	0.0215034	0.00256205	4.7e-17	2.2e-17	-0.00133812	0.000895453	0.14
rs10038087	232	5	54660883	0	A	G	0.911453	0.99817	0.0293338	0.00366156	1.1e-15	3.5e-16	-0.00193054	0.00128291	0.13
rs10038285	227	5	42689540	0	G	A	0.264327	0.995442	0.0146284	0.002362	5.9e-10	2.9e-11	-0.00185703	0.00082572	0.025
rs10038402	242	5	82428662	0	G	A	0.561493	0.999721	0.0126417	0.00209565	1.6e-09	2.5e-10	0.000588096	0.000731198	0.42
rs10038477	227	5	42705522	0	T	G	0.274579	0.99797	0.014471	0.00233093	5.4e-10	3e-11	-0.00174678	0.000815216	0.032
rs10039350	229	5	50737297	0	T	C	0.615579	0.998408	0.0168457	0.00213994	3.5e-15	1.7e-14	0.000117701	0.000746013	0.87
rs10039451	227	5	42354671	0	A	G	0.266837	0.997263	0.0210899	0.00235072	2.9e-19	3.5e-20	-0.00242056	0.000821421	0.0032
rs10039520	227	5	42171773	0	G	A	0.331316	0.99918	0.0199461	0.00220939	1.8e-19	2.8e-21	-0.00142785	0.000772451	0.065
rs10039723	229	5	50739152	0	A	C	0.614404	0.998008	0.0172926	0.00213917	6.3e-16	3.2e-15	0.000108423	0.000745748	0.88
rs10040104	232	5	54662333	0	T	C	0.911426	0.998132	0.0293136	0.00366114	1.2e-15	3.5e-16	-0.00192518	0.00128287	0.13
rs10040225	254	5	127832547	0	A	G	0.589459	0.991661	0.0190124	0.00212404	3.5e-19	6.3e-21	0.000391769	0.0007407	0.6
rs10040226	254	5	127980299	0	G	A	0.867585	0.998649	0.0200222	0.00307596	7.6e-11	7.8e-11	0.00164427	0.00107286	0.13
rs10040244	242	5	82385061	0	G	T	0.549425	0.999362	0.0123625	0.00209125	3.4e-09	8.8e-10	0.000497442	0.000729465	0.5
rs10040315	240	5	78217825	0	G	A	0.667081	0.978979	-0.0126215	0.0022275	1.5e-08	1.8e-09	0.00239814	0.000777538	0.002
rs10040363	242	5	82473645	0	A	G	0.54966	0.998138	0.012508	0.00208817	2.1e-09	4.4e-10	0.000577331	0.000728677	0.43
rs10040370	227	5	42132441	0	C	T	0.331763	0.999185	0.0198599	0.00220859	2.4e-19	3.5e-21	-0.00138452	0.000772242	0.073
rs10040545	232	5	54660722	0	G	A	0.911455	0.998212	0.0293351	0.00366159	1.1e-15	3.5e-16	-0.00193066	0.00128291	0.13
rs10040653	265	5	158229824	0	C	T	0.916114	0.995715	0.0231698	0.0037506	6.5e-10	4.3e-10	0.000371229	0.00131022	0.78
rs10040678	229	5	50737159	0	G	A	0.614391	0.998575	0.0173108	0.0021388	5.8e-16	3e-15	0.000107614	0.000745629	0.89
rs10040820	229	5	50694579	0	A	G	0.614473	0.997525	0.0175084	0.0021398	2.8e-16	2.8e-15	0.000187251	0.000746034	0.8
rs10040844	248	5	99970339	0	C	T	0.903812	0.982558	0.0244868	0.00355581	5.7e-12	1.9e-12	-0.00097214	0.00124312	0.43
rs10040951	242	5	82426521	0	G	A	0.550488	0.99955	0.0123956	0.00209085	3.1e-09	6.2e-10	0.000678918	0.000729535	0.35
rs10040979	265	5	158424391	0	G	A	0.311222	0.995994	0.0146226	0.00224909	7.9e-11	7e-13	-0.0017636	0.000786015	0.025
rs10041108	227	5	42705662	0	A	T	0.240923	0.997949	0.0157402	0.00243264	9.8e-11	2.7e-12	-0.00158375	0.000849459	0.062
rs1004112	401	8	116980628	0	T	C	0.478951	0.992817	0.0132971	0.00209312	2.1e-10	1.8e-11	0.000388685	0.000728979	0.59
rs10041130	227	5	42705697	0	A	T	0.251569	0.997919	0.0152738	0.00239762	1.9e-10	8.1e-12	-0.00170875	0.000837845	0.041
rs10041272	227	5	42300305	0	T	C	0.33381	0.992506	0.0207552	0.00221213	6.4e-21	1.4e-22	-0.00149269	0.000773274	0.054
rs10041320	227	5	42215937	0	A	G	0.330261	0.997509	0.020129	0.00221228	9.1e-20	2.6e-21	-0.00152044	0.000773414	0.049
rs10041392	229	5	50700597	0	A	G	0.614254	0.997185	0.0174467	0.00214002	3.6e-16	3.6e-15	0.00014759	0.000746094	0.84
rs10041502	232	5	54478686	0	C	T	0.904663	0.9968	0.0207753	0.00354508	4.6e-09	5.5e-10	0.000376141	0.00124067	0.76
rs10041557	229	5	50734335	0	C	G	0.615561	0.997562	0.0168518	0.00214072	3.5e-15	1.7e-14	0.000120829	0.000746284	0.87
rs10041591	232	5	54676058	0	A	G	0.911076	0.997325	0.0289129	0.00365507	2.6e-15	6.9e-16	-0.00192575	0.00128097	0.13
rs10041617	242	5	82392354	0	C	T	0.522488	0.998536	0.012137	0.00208371	5.7e-09	9.4e-10	-7.72125e-05	0.000727115	0.92
rs10041618	232	5	54834320	0	C	T	0.120712	0.998103	-0.0264985	0.0031932	1.1e-16	1.1e-17	0.00106767	0.00111905	0.34
rs10041669	232	5	54834537	0	C	T	0.135227	0.996176	-0.0206218	0.00304279	1.2e-11	3e-12	0.00098932	0.00106559	0.35
rs10041932	227	5	42641889	0	A	G	0.833958	0.997706	-0.0192347	0.00279597	6e-12	1.7e-12	0.00133607	0.00097298	0.17
rs10042018	242	5	82438309	0	G	T	0.56146	0.999911	0.0126798	0.00209542	1.4e-09	2.2e-10	0.000599098	0.000731114	0.41
rs10042463	267	5	172950616	0	A	G	0.398297	0.99854	-0.0133295	0.00212869	3.8e-10	2.4e-10	0.00094355	0.000743067	0.2
rs10042701	232	5	54476347	0	A	C	0.904664	0.99681	0.0206815	0.00354509	5.4e-09	6.1e-10	0.000442491	0.00124063	0.72
rs10042716	232	5	54493137	0	G	A	0.899374	0.996071	0.0210681	0.00346278	1.2e-09	1.4e-10	0.00032215	0.00121144	0.79
rs10042854	242	5	82439695	0	C	T	0.562284	0.998392	0.0126364	0.00209739	1.7e-09	2.6e-10	0.000637139	0.00073173	0.38
rs10043018	242	5	82434317	0	G	A	0.561454	0.999947	0.0126582	0.00209537	1.5e-09	2.4e-10	0.000583909	0.000731092	0.42
rs10043154	255	5	132391701	0	T	C	0.74176	0.996524	-0.0219927	0.00238192	2.6e-20	6.6e-22	0.000477328	0.000831442	0.57
rs1004317	347	7	30956858	0	A	G	0.602878	0.989603	0.0257218	0.00210744	2.9e-34	3.4e-37	-0.00345263	0.000745134	3.6e-06
rs10043360	257	5	135400057	0	T	A	0.800327	0.995178	0.0189786	0.00260709	3.3e-13	8.8e-15	-0.00131641	0.000908449	0.15
rs10043396	248	5	100070162	0	A	T	0.902942	0.98281	0.0237911	0.00354128	1.8e-11	2.5e-12	-0.00183334	0.00123763	0.14
rs10043447	232	5	54643227	0	A	G	0.911409	0.995425	0.0292167	0.00366464	1.6e-15	4.5e-16	-0.00189152	0.00128398	0.14
rs10043493	239	5	73739663	0	A	G	0.839	0.985691	-0.016264	0.00284775	1.1e-08	4.6e-09	0.000443876	0.000994985	0.66
rs10043658	229	5	50733422	0	A	G	0.614069	0.997684	0.0172462	0.00213949	7.6e-16	4e-15	8.7237e-05	0.000745879	0.91
rs10043904	244	5	95647979	0	G	C	0.674225	0.994253	-0.0133905	0.00222467	1.8e-09	3.8e-10	-0.000266592	0.000776164	0.73
rs10043905	242	5	82428639	0	A	G	0.561497	0.999692	0.0126521	0.00209567	1.6e-09	2.5e-10	0.000589742	0.000731205	0.42
rs1004395	201	4	88870576	0	A	T	0.448985	0.989534	0.0236723	0.00209521	1.3e-29	1.3e-30	0.000122736	0.000732154	0.87
rs10044065	232	5	54675841	0	G	A	0.911442	0.998221	0.0292231	0.00366138	1.4e-15	4.5e-16	-0.00189038	0.00128298	0.14
rs10044117	227	5	42644104	0	A	T	0.834111	0.997089	-0.0192783	0.00279716	5.5e-12	1.6e-12	0.00131306	0.000973231	0.18
rs10044169	227	5	42701986	0	C	A	0.274595	0.998006	0.0144765	0.00233085	5.3e-10	3e-11	-0.00174918	0.000815185	0.032
rs1004434	252	5	122871486	0	A	T	0.742932	0.998198	0.0250158	0.00238239	8.6e-26	2.2e-27	-0.000958025	0.000832406	0.25
rs10044880	252	5	122663671	0	G	A	0.730927	0.979981	0.0212906	0.00236833	2.5e-19	2.8e-21	-0.00122383	0.00082831	0.14
rs10045094	254	5	127998534	0	T	C	0.867496	0.998815	0.0198444	0.00307512	1.1e-10	9.8e-11	0.00161898	0.00107239	0.13
rs10045219	238	5	73391725	0	C	T	0.725573	0.986239	-0.0140359	0.00234522	2.2e-09	1.9e-09	-0.00046001	0.000817592	0.57
rs10045330	232	5	54615287	0	A	G	0.911364	0.993803	0.0292618	0.00366608	1.4e-15	3.9e-16	-0.00192381	0.00128439	0.13
rs10045744	242	5	82409507	0	T	G	0.54791	0.997609	0.012297	0.00209156	4.1e-09	8.1e-10	0.000494947	0.000729726	0.5
rs10045777	244	5	95431753	0	C	T	0.297124	0.996333	0.01224	0.00227829	7.8e-08	3.5e-09	-0.000145708	0.000795611	0.85
rs10045962	240	5	78217695	0	C	T	0.652028	0.986843	-0.0131696	0.0021938	1.9e-09	1.1e-10	0.00236069	0.000766153	0.0021
rs10046	659	15	51502986	0	G	A	0.470595	1	-0.0276757	0.00209272	6.3e-40	1.3e-42	0.00196857	0.000727658	0.0068
rs10046006	232	5	54751985	0	A	T	0.088607	0.999696	-0.0293816	0.00365827	9.6e-16	3.1e-16	0.00193905	0.00128202	0.13
rs10046342	330	6	164153744	0	G	A	0.550322	0.991394	-0.0124916	0.00208483	2.1e-09	1.8e-09	-0.000897064	0.00073397	0.22
rs10046506	347	7	30971240	0	T	C	0.579296	0.972231	0.0143302	0.00210593	1e-11	3.9e-13	-0.00203638	0.000744323	0.0062
rs10046550	338	7	15713064	0	G	A	0.293103	0.986222	-0.0326144	0.00227181	9.8e-47	3.6e-51	0.00155848	0.000804038	0.053
rs10046551	338	7	15713105	0	G	C	0.293141	0.985633	-0.0324857	0.00227172	2.2e-46	7.8e-51	0.00160517	0.000804007	0.046
rs10046590	348	7	38134933	0	T	C	0.798003	0.998769	-0.075585	0.00255841	7.9e-192	2.2e-199	0.00563658	0.000903497	4.4e-10
rs10046659	400	8	109503183	0	A	G	0.376312	0.999868	0.0126845	0.00215582	4e-09	7.3e-11	-0.000919384	0.000750282	0.22
rs10046769	400	8	109503149	0	T	A	0.376312	0.999868	0.0126845	0.00215582	4e-09	7.3e-11	-0.000919384	0.000750282	0.22
rs10046800	429	9	89351093	0	T	C	0.441587	0.991002	-0.0122365	0.0021057	6.2e-09	4.2e-10	0.00110798	0.000732908	0.13
rs10046817	429	9	89351232	0	A	G	0.415307	0.989225	-0.0136597	0.00212349	1.3e-10	1.4e-11	0.00066796	0.000738613	0.37
rs10046820	429	9	89351320	0	A	G	0.415142	0.989514	-0.0136647	0.0021232	1.2e-10	1.3e-11	0.000648776	0.000738514	0.38
rs10046910	454	9	130331884	0	A	T	0.284446	0.995789	0.0190354	0.00231586	2e-16	6e-17	0.000149478	0.000804951	0.85
rs10047007	877	23	109929882	0	A	G	0.605044	0.6011	0.012497	0.00209531	2.5e-09	1.1e-09	NA	NA	NA
rs10047014	877	23	109929651	0	T	C	0.605075	0.600965	0.0124404	0.00209544	2.9e-09	1.3e-09	NA	NA	NA
rs1004712	381	8	11622293	0	C	T	0.608777	0.989286	-0.0229303	0.0021477	1.3e-26	1.4e-27	-0.000209623	0.000747395	0.78
rs10047289	467	10	28408538	0	C	T	0.880306	0.999685	0.0204317	0.00320193	1.8e-10	1.9e-12	-0.000363598	0.00112251	0.75
rs10047412	531	11	68232912	0	T	C	0.735986	0.992048	0.0430275	0.00235489	1.4e-74	1.7e-83	-0.00450737	0.000824983	4.7e-08
rs10047420	542	11	115329152	0	G	A	0.618991	0.988887	-0.0193885	0.00214671	1.7e-19	4.8e-20	0.00165691	0.000753026	0.028
rs10047482	531	11	68231843	0	C	T	0.736046	0.992819	0.0430158	0.00235414	1.4e-74	1.7e-83	-0.00448407	0.000824665	5.4e-08
rs10047483	531	11	68231705	0	G	A	0.722339	0.992099	0.0433212	0.00231654	4.9e-78	4.6e-86	-0.00457558	0.000811383	1.7e-08
rs10047541	562	12	15075202	0	C	T	0.615723	0.994534	0.012726	0.00213941	2.7e-09	1.2e-09	-0.00413838	0.000746701	3e-08
rs1004759	46	1	170776549	0	A	G	0.856717	0.991799	-0.0177134	0.00295225	2e-09	3.4e-09	0.00392134	0.00103944	0.00016
rs10047805	653	14	104114961	0	T	A	0.301028	0.998509	0.0151019	0.00228374	3.8e-11	1.3e-11	-0.000714948	0.000794822	0.37
rs10048108	703	16	69742248	0	G	C	0.817	0.999313	0.0164788	0.0026953	9.7e-10	4.2e-11	-0.00413802	0.000941917	1.1e-05
rs10048146	709	16	86710660	0	A	G	0.810594	1	0.0426231	0.00265808	7.2e-58	2.2e-65	-0.00272437	0.00092571	0.0033
rs10048159	730	17	29833878	0	C	G	0.793549	0.9943	0.0212287	0.00257755	1.8e-16	2e-15	-0.000597852	0.000899976	0.51
rs10048745	85	2	68962137	0	G	A	0.744476	0.973713	0.013801	0.00238781	7.5e-09	6.3e-10	-0.00132166	0.000841633	0.12
rs10048831	73	2	40917169	0	C	T	0.599807	0.999364	-0.0203991	0.00209954	2.6e-22	2.5e-23	0.00197347	0.000740295	0.0077
rs10048849	818	20	33419680	0	C	T	0.614806	0.995916	-0.0198538	0.0021503	2.6e-20	1.5e-22	0.000558892	0.000747858	0.45
rs10049087	159	3	50123417	0	A	G	0.522807	0.999865	0.0191283	0.0020846	4.5e-20	3.6e-20	-5.76706e-05	0.000727462	0.94
rs10049088	176	3	156797648	0	C	T	0.610916	0.995574	0.032179	0.00214255	5.5e-51	4.7e-55	0.000254545	0.000748656	0.73
rs10049090	176	3	156797702	0	G	A	0.59698	0.994092	0.0321796	0.00213184	1.8e-51	3.6e-56	0.000358873	0.000744901	0.63
rs10049210	176	3	156797373	0	T	C	0.597242	0.993576	0.0321501	0.0021327	2.4e-51	5.4e-56	0.000338316	0.000745211	0.65
rs10049339	155	3	41011680	0	C	T	0.66222	0.934641	0.016664	0.00227091	2.2e-13	3.3e-15	-0.000863794	0.000793112	0.28
rs10049375	167	3	57540533	0	G	A	0.823859	0.999222	0.0185851	0.00273075	1e-11	1.2e-12	-8.31845e-05	0.000950283	0.93
rs10049413	159	3	49892896	0	A	G	0.675531	0.982003	-0.0235759	0.0022337	4.8e-26	1.5e-28	0.00217087	0.000779303	0.0053
rs10049468	166	3	56688431	0	T	G	0.532466	0.99957	-0.0172952	0.00209001	1.3e-16	1e-17	0.000279674	0.000729866	0.7
rs10049477	159	3	50122965	0	T	C	0.522774	0.999693	0.0191236	0.00208462	4.6e-20	3.8e-20	-5.85517e-05	0.000727471	0.94
rs10049504	202	4	95596188	0	C	T	0.782769	0.986491	-0.0174595	0.00253715	5.9e-12	1.4e-12	0.000326913	0.000884237	0.71
rs1004965	254	5	127814937	0	T	C	0.67153	0.991542	0.0164955	0.00222174	1.1e-13	3e-15	0.00143348	0.000774247	0.064
rs1004982	659	15	51613811	0	T	C	0.616476	0.992237	-0.0166457	0.00215791	1.2e-14	5.8e-16	-0.000251502	0.000750374	0.74
rs1004983	659	15	51613652	0	C	A	0.618445	0.991428	-0.0165573	0.00216092	1.8e-14	1.4e-15	-0.000338796	0.000751436	0.65
rs1004984	659	15	51613529	0	G	A	0.618533	0.99116	-0.0166152	0.00216135	1.5e-14	1.2e-15	-0.000333449	0.000751578	0.66
rs10049922	202	4	95243359	0	T	C	0.81587	0.994202	-0.0284094	0.0026905	4.6e-26	5.3e-28	-0.00106558	0.000939024	0.26
rs10050078	202	4	95235586	0	C	T	0.816318	0.994852	-0.0284569	0.00269203	4.1e-26	5.1e-28	-0.00108036	0.000939554	0.25
rs10050512	227	5	42273355	0	A	G	0.331137	0.998	0.0204069	0.00221156	2.8e-20	8.6e-22	-0.00170152	0.000772856	0.028
rs10050527	248	5	100018392	0	T	C	0.899661	0.9886	0.0240837	0.00348284	4.7e-12	1.2e-12	-0.00181213	0.00121646	0.14
rs10050801	227	5	42114964	0	C	T	0.271432	0.998422	0.0176973	0.00234222	4.2e-14	5.5e-15	-0.00167584	0.000820332	0.041
rs10050889	227	5	42671184	0	T	A	0.257283	0.997655	0.0146477	0.00238063	7.6e-10	3.2e-11	-0.00158766	0.000831653	0.056
rs10051131	254	5	127991878	0	A	G	0.7277	0.996429	0.0200885	0.00234405	1e-17	2e-18	-0.000397899	0.000817672	0.63
rs10051253	223	5	31127795	0	T	A	0.368313	0.995836	0.0171109	0.00215693	2.1e-15	3.5e-16	-0.00152749	0.000753171	0.043
rs10051542	242	5	82474087	0	C	G	0.549654	0.998029	0.0125152	0.00208827	2.1e-09	4.3e-10	0.00057343	0.000728712	0.43
rs10051557	242	5	82474126	0	C	T	0.549657	0.998026	0.0125117	0.00208828	2.1e-09	4.3e-10	0.000572892	0.000728713	0.43
rs10051624	251	5	112033044	0	G	C	0.49302	0.994699	0.0140415	0.00208597	1.7e-11	7.5e-13	-0.00203846	0.000728377	0.0051
rs10051650	257	5	135404660	0	T	G	0.695864	0.995546	-0.0136273	0.0022676	1.9e-09	2.8e-10	0.000980134	0.000791791	0.22
rs10052502	227	5	42112116	0	T	C	0.270485	0.99773	0.0177128	0.00234463	4.2e-14	7.1e-15	-0.00164682	0.000820817	0.045
rs10052602	232	5	54486441	0	T	G	0.899184	0.999332	0.021573	0.00345458	4.2e-10	6.5e-11	0.000121596	0.00120883	0.92
rs10052731	257	5	135440176	0	T	C	0.833545	0.979768	0.0178711	0.00281602	2.2e-10	5.2e-11	-0.00281307	0.00097967	0.0041
rs10052738	227	5	42186632	0	C	G	0.329369	0.998107	0.0199081	0.00221337	2.4e-19	7.9e-21	-0.00146664	0.000773635	0.058
rs10052939	240	5	78204065	0	T	C	0.65103	0.99221	-0.0128404	0.00218686	4.3e-09	2.7e-10	0.00232388	0.000763594	0.0023
rs10053043	232	5	54487352	0	A	G	0.89919	0.999795	0.0215778	0.00345415	4.2e-10	6.5e-11	0.000126045	0.00120869	0.92
rs10053098	232	5	54487446	0	A	G	0.899057	1	0.0215652	0.00345241	4.2e-10	7.2e-11	4.42078e-05	0.00120805	0.97
rs10053179	227	5	42109207	0	A	G	0.270679	0.997686	0.0175501	0.00234431	7.1e-14	1.3e-14	-0.00163055	0.000820727	0.047
rs10053202	267	5	172956970	0	A	G	0.639996	0.983734	-0.0129415	0.00218048	2.9e-09	1.8e-09	0.000990693	0.000760739	0.19
rs10053862	248	5	99980700	0	A	G	0.925685	0.973001	0.0257721	0.00401663	1.4e-10	1.6e-11	-0.00137467	0.00140575	0.33
rs10053962	257	5	135374315	0	C	T	0.801052	0.995715	0.0167795	0.002612	1.3e-10	1.2e-11	-0.00122265	0.000910809	0.18
rs1005400	367	7	120738269	0	A	G	0.458368	0.998826	0.0180979	0.00206094	1.6e-18	1.7e-19	-0.000229595	0.000728726	0.75
rs10054014	232	5	54461584	0	C	T	0.904822	0.996696	0.0207264	0.00354889	5.2e-09	4.6e-10	0.000381148	0.00124171	0.76
rs10054059	227	5	42317397	0	G	A	0.331238	0.99755	0.0215007	0.00221147	2.4e-22	3.9e-24	-0.0015259	0.000773124	0.048
rs10054063	268	5	173392398	0	A	T	0.689213	0.98038	-0.0125071	0.00226773	3.5e-08	2.9e-09	2.79986e-05	0.000791147	0.97
rs10054119	227	5	42317503	0	G	A	0.331174	0.997967	0.0215085	0.00221116	2.3e-22	3.5e-24	-0.00152488	0.000773008	0.049
rs10054150	228	5	50285398	0	G	T	0.638454	0.991286	0.0141267	0.00217197	7.8e-11	8.8e-11	-0.000337526	0.000758685	0.66
rs10054303	244	5	95509602	0	C	T	0.661802	0.982067	-0.0141421	0.00221303	1.7e-10	2.5e-11	0.000225463	0.000772682	0.77
rs10054340	232	5	54685457	0	G	T	0.911447	0.999486	0.0292209	0.00365966	1.4e-15	4.4e-16	-0.0019149	0.00128243	0.14
rs10054439	230	5	51942970	0	G	A	0.773161	0.991761	0.0168923	0.00249248	1.2e-11	1.5e-11	0.00111379	0.000871192	0.2
rs10054622	252	5	122848325	0	C	G	0.742689	0.995624	0.0252832	0.00238423	2.8e-26	8.2e-28	-0.000958341	0.000832912	0.25
rs10054656	251	5	111985067	0	G	A	0.768226	0.990214	-0.0151258	0.00247219	9.5e-10	2.4e-10	0.00101525	0.000864108	0.24
rs1005476	849	22	39158098	0	C	G	0.131722	0.921868	-0.0180673	0.00322304	2.1e-08	5e-09	0.000972745	0.00112	0.39
rs1005502	401	8	117167843	0	C	T	0.264393	0.97013	0.026736	0.00239798	7.2e-29	1.7e-31	-0.00135861	0.000836911	0.1
rs1005513	744	17	49196918	0	T	C	0.686199	0.993632	-0.0139824	0.00224535	4.7e-10	1.3e-09	0.00134114	0.000783363	0.087
rs10055140	254	5	127898518	0	A	G	0.684624	0.990726	0.0174827	0.00224995	7.8e-15	4.4e-16	-0.000324863	0.00078486	0.68
rs10055175	249	5	108651872	0	T	C	0.604107	0.993196	0.0141292	0.00213025	3.3e-11	2.5e-11	-0.000373125	0.000744442	0.62
rs1005536	857	22	50869915	0	G	A	0.670888	0.998049	0.0182197	0.00222865	3e-16	2.4e-17	-0.000501745	0.000773793	0.52
rs1005559	574	12	51414232	0	T	A	0.804984	0.991629	0.0146747	0.00263974	2.7e-08	1.7e-09	-0.00162641	0.000921677	0.078
rs10055844	242	5	82437095	0	T	C	0.561479	0.999875	0.012685	0.00209549	1.4e-09	2.2e-10	0.000575959	0.000731138	0.43
rs1005587	86	2	70798860	0	C	A	0.423748	0.988211	-0.0140232	0.00209193	2e-11	3e-12	0.000982917	0.000737947	0.18
rs10055948	242	5	82439256	0	A	G	0.561414	0.999948	0.0126516	0.00209532	1.6e-09	2.4e-10	0.000590736	0.000731081	0.42
rs1005612	865	23	55518239	0	T	C	0.740523	0.994165	-0.0179446	0.00199049	2e-19	2.5e-21	NA	NA	NA
rs10056129	232	5	54889265	0	T	C	0.832333	1	-0.0159787	0.00278812	1e-08	1.6e-09	0.000446176	0.000973565	0.65
rs10056177	252	5	122910278	0	T	G	0.454834	0.995555	0.0122616	0.00209309	4.7e-09	4.7e-10	0.000281986	0.000730546	0.7
rs10056293	232	5	54728821	0	C	G	0.823676	0.998808	-0.0216585	0.00273015	2.1e-15	2.1e-15	0.00220481	0.000952109	0.021
rs10056462	257	5	135426282	0	G	A	0.882681	0.985302	0.0295552	0.00325487	1.1e-19	2.4e-21	-0.00195088	0.00113375	0.085
rs1005678	159	3	50210289	0	C	G	0.574168	0.994884	-0.0147671	0.0021084	2.5e-12	3.2e-13	-0.000100685	0.000736209	0.89
rs10056976	232	5	54616292	0	G	T	0.824561	0.988606	-0.0216594	0.00274866	3.3e-15	2.7e-15	0.00217381	0.000958441	0.023
rs10057211	232	5	54796049	0	A	C	0.905703	0.99952	-0.036278	0.003557	2e-24	1.4e-24	0.00297689	0.00124955	0.017
rs10057304	232	5	54887522	0	G	T	0.877432	0.995844	-0.0186301	0.00318298	4.8e-09	5.5e-10	0.00151789	0.00111099	0.17
rs10057394	227	5	42260694	0	T	C	0.332803	0.998361	0.020471	0.0022084	1.9e-20	2.7e-22	-0.00164776	0.000771839	0.033
rs10057543	232	5	54459614	0	A	G	0.903761	0.995299	0.0209658	0.00353239	2.9e-09	2.6e-10	0.000312814	0.00123686	0.8
rs10058075	226	5	39416294	0	G	C	0.7436	0.994024	0.0281202	0.00239214	6.6e-32	8.4e-33	-0.00302732	0.000833098	0.00028
rs10058120	227	5	42215089	0	T	C	0.330325	0.997322	0.0201008	0.00221241	1e-19	2.9e-21	-0.00152445	0.000773464	0.049
rs10058246	248	5	100027259	0	T	G	0.901007	0.989315	0.0236346	0.00350133	1.5e-11	2.2e-12	-0.00167469	0.00122349	0.17
rs10058565	237	5	72602724	0	A	C	0.439316	0.971065	0.0159411	0.00212901	7e-14	9.7e-15	-2.97845e-06	0.000742594	1
rs1005858	532	11	68856916	0	C	T	0.485086	0.997958	-0.0234967	0.00207362	9.2e-30	3.3e-31	0.00196962	0.00072731	0.0068
rs10059225	230	5	51967878	0	C	G	0.77237	0.992939	0.0173645	0.00248954	3.1e-12	5.3e-12	0.000975779	0.000869952	0.26
rs10059251	227	5	42330645	0	C	A	0.268856	0.998785	0.0211075	0.00234358	2.1e-19	1.1e-20	-0.00227886	0.000819021	0.0054
rs10059412	230	5	51927348	0	C	T	0.765713	0.999033	0.0163896	0.00245645	2.5e-11	2.9e-11	0.00111294	0.000858272	0.19
rs10059472	267	5	173014276	0	T	C	0.637412	0.996981	-0.0123877	0.00216467	1e-08	9.4e-10	-0.000327931	0.000755906	0.66
rs10059517	232	5	54460166	0	T	C	0.904802	0.996395	0.0207476	0.00354884	5e-09	4.6e-10	0.000312086	0.00124174	0.8
rs10059534	252	5	122903109	0	A	G	0.77576	0.996743	0.0227241	0.00249764	9.2e-20	8e-21	-0.0013202	0.000872756	0.13
rs10059579	254	5	128048540	0	G	A	0.822829	0.987584	0.0198605	0.00273969	4.2e-13	3.6e-13	0.0012397	0.000955091	0.19
rs1005964	381	8	9881528	0	T	G	0.803478	0.997183	-0.0186642	0.00262774	1.2e-12	5.1e-12	0.00119493	0.000917052	0.19
rs10059677	252	5	122903350	0	A	T	0.776427	0.997597	0.0226544	0.00249897	1.2e-19	7.8e-21	-0.00127449	0.000873195	0.14
rs10059694	254	5	128039687	0	T	C	0.815828	0.990437	0.0202726	0.00269597	5.5e-14	5.2e-14	0.00123854	0.000939313	0.19
rs10059697	232	5	54726655	0	A	G	0.823223	0.999351	-0.0213773	0.00272638	4.5e-15	4.8e-15	0.00221121	0.000950783	0.02
rs10059910	227	5	42265307	0	G	C	0.270191	0.998261	0.0203974	0.00234124	3e-18	2.5e-19	-0.00265899	0.000818213	0.0012
rs10060222	254	5	128006440	0	A	G	0.727437	0.981968	0.0202735	0.00235881	8.3e-18	1.7e-18	-0.000330573	0.000822582	0.69
rs10060249	259	5	142071588	0	A	G	0.726232	0.980158	-0.0132671	0.00235339	1.7e-08	6.4e-09	0.00170167	0.000821144	0.038
rs10060526	257	5	135428038	0	C	A	0.874429	0.983691	0.026644	0.00316259	3.6e-17	5.4e-19	-0.00196757	0.00110097	0.074
rs1006081	313	6	109625550	0	T	C	0.690006	0.993077	-0.013007	0.00224046	6.4e-09	4.4e-10	0.00113433	0.000788462	0.15
rs10060873	227	5	42188880	0	A	T	0.330131	0.998523	0.0199471	0.00221174	1.9e-19	5.3e-21	-0.00151573	0.000773251	0.05
rs10061082	265	5	158424451	0	A	G	0.311228	0.995965	0.0146293	0.00224909	7.8e-11	6.8e-13	-0.00176113	0.00078602	0.025
rs10061133	232	5	54466544	0	A	G	0.90473	0.997552	0.0208587	0.00354584	4e-09	3.7e-10	0.000287052	0.0012407	0.82
rs10061183	230	5	51938502	0	C	T	0.767353	0.998119	0.0166299	0.00246317	1.5e-11	1.8e-11	0.00106086	0.000860703	0.22
rs10061435	232	5	54821908	0	T	A	0.903872	0.989138	-0.0357482	0.00354234	6e-24	6.5e-24	0.0028201	0.00124399	0.023
rs10061485	252	5	122997399	0	G	T	0.797587	0.994272	0.0217799	0.00259276	4.5e-17	1.6e-17	-0.00104519	0.000906365	0.25
rs10061521	242	5	82429755	0	G	A	0.561949	0.99865	0.0126588	0.00209703	1.6e-09	2.6e-10	0.000601435	0.000731656	0.41
rs10061561	232	5	54889525	0	G	A	0.87752	0.996788	-0.0187814	0.00318286	3.6e-09	4.5e-10	0.0015379	0.00111108	0.17
rs10061782	232	5	54822635	0	A	C	0.103989	0.999222	-0.0329008	0.00340456	4.3e-22	5.7e-23	0.00184868	0.00119307	0.12
rs10061833	227	5	42706757	0	T	G	0.274597	0.99798	0.0144792	0.00233083	5.2e-10	2.9e-11	-0.00174981	0.00081518	0.032
rs10061983	252	5	122897284	0	C	T	0.776462	0.997875	0.0227534	0.00249875	8.6e-20	6.1e-21	-0.00123351	0.000873123	0.16
rs10062079	226	5	39393733	0	G	A	0.57573	0.99597	-0.0254075	0.00211274	2.6e-33	3e-36	0.00271049	0.000737738	0.00024
rs10062103	252	5	122897472	0	C	G	0.77644	0.997842	0.0227854	0.00249873	7.6e-20	5.2e-21	-0.0012267	0.00087313	0.16
rs10062171	244	5	95509700	0	A	C	0.661212	0.981855	-0.0140228	0.00221232	2.3e-10	3.5e-11	0.000208353	0.000772471	0.79
rs10062324	232	5	54627335	0	A	G	0.911426	0.993748	0.0290522	0.00366754	2.3e-15	6.7e-16	-0.00183637	0.00128485	0.15
rs10062627	232	5	54790124	0	G	C	0.103844	0.997952	-0.0328845	0.00340719	4.8e-22	7.1e-23	0.00184	0.00119358	0.12
rs10062661	248	5	100065714	0	A	G	0.902618	0.981166	0.0241622	0.00353711	8.4e-12	1.1e-12	-0.00181206	0.00123662	0.14
rs10062663	232	5	54838417	0	A	T	0.103951	0.998493	-0.0326585	0.00340604	8.9e-22	1.2e-22	0.00184452	0.00119352	0.12
rs10062979	226	5	39429049	0	C	T	0.705217	1	0.030678	0.00228569	4.5e-41	7.2e-43	-0.00383525	0.00079791	1.5e-06
rs1006298	34	1	113061959	0	G	C	0.518173	0.987222	-0.013089	0.00207446	2.8e-10	2.3e-10	0.000821925	0.000730925	0.26
rs1006325	821	20	39633603	0	C	T	0.844843	1	0.0313498	0.00288839	1.9e-27	8.5e-32	-0.00138763	0.00100323	0.17
rs10063376	227	5	42184473	0	A	T	0.331528	0.996781	0.0199301	0.00221146	2e-19	3.5e-21	-0.00141146	0.000773207	0.068
rs10063377	227	5	42184475	0	A	T	0.331528	0.996829	0.0199333	0.00221146	2e-19	3.4e-21	-0.00141195	0.000773204	0.068
rs1006338	554	12	1598836	0	G	A	0.160205	1	-0.020467	0.00283423	5.1e-13	6.2e-14	0.00080577	0.000988384	0.41
rs10063400	252	5	122970640	0	A	T	0.784293	0.995086	0.0223319	0.00253351	1.2e-18	1.9e-19	-0.00147978	0.000885045	0.095
rs10063553	227	5	42214883	0	A	G	0.330716	0.997473	0.0200395	0.00221157	1.3e-19	3.3e-21	-0.0015034	0.00077319	0.052
rs10063672	227	5	42642306	0	T	G	0.731062	0.997093	-0.0144771	0.00234767	7e-10	5.4e-11	0.00163755	0.000820271	0.046
rs10063712	230	5	51929409	0	C	T	0.765601	0.999481	0.0163601	0.00245561	2.7e-11	3.1e-11	0.001138	0.000858016	0.18
rs10063744	244	5	95649772	0	C	G	0.716028	0.987179	0.0135474	0.00231884	5.1e-09	5.3e-10	-0.000334373	0.000809143	0.68
rs10063781	232	5	54769194	0	A	G	0.0883343	0.999469	-0.0295324	0.00366345	7.5e-16	2.6e-16	0.00181771	0.00128398	0.16
rs10063782	232	5	54777986	0	C	T	0.882932	0.984416	0.0249669	0.00325553	1.7e-14	2.9e-15	-0.000754754	0.00114081	0.51
rs1006383	821	20	39631671	0	A	G	0.844785	0.999116	0.0313969	0.00288883	1.6e-27	7.8e-32	-0.00140561	0.00100332	0.16
rs10063896	257	5	135424861	0	G	T	0.882676	0.985271	0.0295738	0.00325487	1e-19	2.3e-21	-0.00195063	0.00113375	0.085
rs10064134	232	5	54489293	0	G	A	0.899416	0.997362	0.0214872	0.00346099	5.4e-10	6.8e-11	0.000226452	0.00121075	0.85
rs1006424	730	17	29807180	0	G	A	0.820838	0.973564	0.0260565	0.00274801	2.5e-21	1.5e-20	-0.00046251	0.000958713	0.63
rs10064323	227	5	42385770	0	A	G	0.386162	0.998351	0.0197345	0.00213496	2.4e-20	5.9e-22	-0.0016126	0.000745763	0.031
rs10064506	255	5	132381340	0	C	A	0.748821	0.982886	-0.0237124	0.00242169	1.2e-22	2.7e-24	0.000436982	0.000845362	0.61
rs10064683	244	5	95567760	0	G	A	0.633331	0.990047	-0.0147649	0.00216533	9.2e-12	1.3e-12	-0.000174079	0.000755793	0.82
rs10064733	238	5	73420066	0	C	T	0.685807	0.99043	-0.0133496	0.00224879	2.9e-09	1.1e-09	-0.000453655	0.000783748	0.56
rs10064990	227	5	42190597	0	A	C	0.330336	0.998182	0.0199118	0.0022117	2.2e-19	4.9e-21	-0.00157733	0.000773273	0.041
rs10065639	239	5	73690349	0	A	G	0.752689	0.992491	-0.015239	0.002419	3e-10	1.5e-11	0.000810048	0.000845716	0.34
rs10065794	227	5	42090845	0	A	G	0.263656	0.992085	0.0179247	0.00236984	3.9e-14	1.3e-14	-0.00172282	0.000829817	0.038
rs10065909	232	5	54824161	0	T	C	0.103996	0.999183	-0.0328866	0.00340445	4.5e-22	5.9e-23	0.00184454	0.00119311	0.12
rs10065973	242	5	82419000	0	A	G	0.549821	0.997587	0.0124386	0.0020895	2.6e-09	4.7e-10	0.000576021	0.000729059	0.43
rs10066045	254	5	127991583	0	C	T	0.867449	0.999202	0.0198661	0.00307391	1e-10	9.8e-11	0.00164842	0.00107214	0.12
rs10066170	254	5	127863098	0	A	G	0.605114	0.985105	0.0184071	0.00214316	8.8e-18	4.6e-19	7.74485e-05	0.000747309	0.92
rs10066412	229	5	50600177	0	A	T	0.577766	0.995003	0.0177017	0.00211128	5.1e-17	3.7e-16	0.000576781	0.000736236	0.43
rs10066455	229	5	50721742	0	G	A	0.61305	0.9969	0.0173822	0.00213929	4.5e-16	3.4e-15	0.000162699	0.000745845	0.83
rs10066521	229	5	50721825	0	G	T	0.613268	0.996694	0.0174241	0.00213949	3.8e-16	2.9e-15	0.000193339	0.000745922	0.8
rs10066569	254	5	127981493	0	C	G	0.86742	0.998776	0.0198962	0.00307401	9.6e-11	9e-11	0.00165249	0.00107218	0.12
rs10066620	254	5	127981425	0	G	A	0.86742	0.998763	0.019896	0.00307403	9.7e-11	9e-11	0.00165243	0.00107219	0.12
rs10066754	232	5	54774169	0	C	T	0.903858	0.995378	-0.0346098	0.00353155	1.1e-22	7.9e-23	0.00313259	0.00124003	0.012
rs10066772	252	5	122890823	0	T	C	0.455371	0.998352	0.0121802	0.00209013	5.6e-09	4.4e-10	0.000332584	0.000729502	0.65
rs10067163	227	5	42316796	0	A	G	0.331177	0.997884	0.0215218	0.00221125	2.2e-22	3.3e-24	-0.00152677	0.000773037	0.048
rs10067337	226	5	39343395	0	A	G	0.418775	0.992734	-0.0155772	0.00211418	1.7e-13	2.3e-14	0.000962408	0.000738005	0.19
rs10067388	232	5	54644106	0	C	T	0.825678	0.995186	-0.020983	0.00274628	2.2e-14	1.5e-14	0.00205687	0.000957624	0.032
rs10067439	242	5	82432093	0	C	T	0.561563	0.999712	0.0126319	0.00209574	1.7e-09	2.6e-10	0.000595497	0.000731222	0.42
rs10067551	229	5	50640597	0	A	C	0.557685	0.994576	0.0164888	0.00210018	4.1e-15	7.5e-15	0.000992774	0.00073236	0.18
rs10067683	232	5	54779392	0	C	T	0.104028	0.998597	-0.0327595	0.00340538	6.6e-22	1e-22	0.00181469	0.00119364	0.13
rs10067813	265	5	158194413	0	G	T	0.819415	0.994767	0.0216191	0.00270613	1.4e-15	2.2e-15	0.000942174	0.000942971	0.32
rs10068001	254	5	127839506	0	A	G	0.589423	0.991503	0.0190533	0.00212423	3e-19	4.8e-21	0.00040723	0.000740762	0.58
rs10068099	242	5	82457192	0	C	T	0.571773	0.998075	0.0123612	0.00209856	3.9e-09	5.5e-10	0.000539115	0.000732079	0.46
rs10068178	267	5	172956679	0	C	T	0.639932	0.98364	-0.0129365	0.00218039	3e-09	1.7e-09	0.001006	0.000760717	0.19
rs10068329	237	5	72610625	0	A	G	0.461957	0.98756	0.0164626	0.00210114	4.7e-15	1e-15	0.000467654	0.000733078	0.52
rs10068541	232	5	54846510	0	A	G	0.123844	0.99565	-0.025881	0.00316166	2.7e-16	3.2e-17	0.00101857	0.00110783	0.36
rs10068575	227	5	42357575	0	A	G	0.269722	0.993141	0.0211288	0.00234743	2.2e-19	1.1e-20	-0.00234256	0.000820404	0.0043
rs10069003	230	5	51938461	0	A	G	0.767354	0.998143	0.0166303	0.00246317	1.5e-11	1.8e-11	0.00106088	0.000860703	0.22
rs1006923	104	2	145775399	0	T	C	0.68004	0.992551	0.0151468	0.00221357	7.8e-12	2.6e-12	-0.00163336	0.000780233	0.036
rs10069343	252	5	122705535	0	C	T	0.730704	0.999039	0.021183	0.00234671	1.8e-19	8.7e-22	-0.00115655	0.000820733	0.16
rs1006940	9	1	22553138	0	G	A	0.229011	0.989751	0.0165848	0.00246402	1.7e-11	5e-12	-0.000887145	0.000868973	0.31
rs10069402	242	5	82429595	0	T	G	0.561525	0.999712	0.012667	0.00209572	1.5e-09	2.3e-10	0.000588579	0.000731218	0.42
rs1006950	4	1	8931463	0	T	C	0.176205	0.994104	0.0196424	0.00271577	4.7e-13	5.2e-13	0.000816939	0.000961806	0.4
rs10069504	232	5	54807076	0	A	G	0.104002	0.999027	-0.0329696	0.00340462	3.5e-22	4.6e-23	0.0018654	0.00119316	0.12
rs1006955	477	10	62368339	0	G	A	0.478249	0.990907	-0.0135935	0.00208491	7e-11	1e-10	-0.0010438	0.000729833	0.15
rs10069603	242	5	82408812	0	G	C	0.522367	0.996851	0.011997	0.0020855	8.8e-09	1.4e-09	3.39688e-05	0.000727742	0.96
rs10069783	251	5	111985214	0	A	G	0.768096	0.988387	-0.0151478	0.00247387	9.2e-10	2.4e-10	0.00100527	0.000864697	0.25
rs10069797	232	5	54663081	0	G	A	0.911443	0.998186	0.0291738	0.00366157	1.6e-15	4.9e-16	-0.00188858	0.00128303	0.14
rs10069861	227	5	42782808	0	A	G	0.162907	0.996264	0.0202382	0.00281819	6.9e-13	6e-14	-0.00158418	0.000981505	0.11
rs1006996	227	5	41888009	0	T	A	0.752681	0.997818	-0.0163415	0.00241658	1.4e-11	7.9e-12	0.00213888	0.000847418	0.012
rs10070090	227	5	42328671	0	A	G	0.330903	0.999267	0.0214627	0.00221056	2.8e-22	3.3e-24	-0.00149077	0.000772819	0.054
rs10070093	244	5	95652612	0	C	T	0.673978	0.993735	-0.0133709	0.00222472	1.9e-09	3.7e-10	-0.000256955	0.000776173	0.74
rs10070098	254	5	127810334	0	A	G	0.380343	0.988168	0.0197062	0.00215574	6.2e-20	1.5e-21	0.00129701	0.000753279	0.085
rs10070876	226	5	39428975	0	T	C	0.702795	0.998131	0.0308244	0.00228092	1.3e-41	1.8e-43	-0.00376688	0.000796355	2.2e-06
rs10071013	242	5	82408971	0	C	T	0.547879	0.997539	0.0122931	0.00209168	4.2e-09	8e-10	0.000494545	0.00072977	0.5
rs10071054	232	5	54729049	0	G	A	0.0885608	0.999486	-0.0294167	0.00365942	9.1e-16	2.7e-16	0.00192844	0.00128241	0.13
rs10071425	251	5	112079882	0	T	G	0.498407	1	0.0137867	0.00208092	3.5e-11	1.5e-12	-0.00193818	0.000726747	0.0077
rs1007152	639	14	60999493	0	C	T	0.0848568	0.997965	0.0274664	0.00375826	2.7e-13	1.4e-13	-0.000581099	0.0013084	0.66
rs1007153	865	23	55778139	0	T	C	0.273605	1	0.018441	0.00195704	4.4e-21	5.8e-23	NA	NA	NA
rs1007155	166	3	56035242	0	A	G	0.850874	0.991561	-0.0274957	0.00292651	5.7e-21	2.7e-20	0.0018282	0.00101945	0.073
rs10071617	242	5	82399026	0	G	A	0.548662	0.996969	0.0123753	0.00209274	3.4e-09	6.8e-10	0.000546038	0.000730055	0.45
rs10071765	257	5	135433880	0	G	A	0.87437	0.981013	0.0266513	0.00316615	3.8e-17	5.8e-19	-0.00197449	0.00110213	0.073
rs10071900	252	5	122958235	0	T	C	0.312849	0.944289	-0.0132133	0.00230535	1e-08	1.2e-09	0.00102526	0.00080472	0.2
rs10071980	232	5	54647600	0	A	G	0.911425	0.998068	0.0293105	0.00366118	1.2e-15	3.5e-16	-0.00192668	0.00128288	0.13
rs10072067	230	5	51926677	0	G	A	0.765697	0.998935	0.0163966	0.0024565	2.5e-11	2.8e-11	0.00111441	0.000858288	0.19
rs10072068	251	5	112023761	0	G	A	0.509472	0.997579	0.013413	0.00208294	1.2e-10	5.1e-12	-0.00223031	0.000727197	0.0022
rs10072361	254	5	128017544	0	A	G	0.81576	0.992922	0.0205347	0.00269287	2.4e-14	2.4e-14	0.00126047	0.00093829	0.18
rs1007243	9	1	22614839	0	T	C	0.291146	0.976931	0.0150223	0.00229799	6.3e-11	3.7e-11	-0.000952685	0.000809414	0.24
rs10072455	232	5	54616293	0	C	T	0.824679	0.988801	-0.0215599	0.00274917	4.4e-15	3.6e-15	0.00218312	0.000958664	0.023
rs10072489	238	5	73420143	0	A	G	0.685871	0.991032	-0.0133116	0.00224915	3.2e-09	1.3e-09	-0.000459108	0.000783865	0.56
rs10072755	230	5	51921771	0	G	A	0.765701	0.998243	0.0163898	0.00245732	2.6e-11	2.9e-11	0.00111597	0.000858573	0.19
rs10072949	232	5	54682049	0	C	T	0.911014	0.997337	0.0289668	0.00365405	2.2e-15	6.3e-16	-0.00194835	0.00128065	0.13
rs10073062	254	5	127859574	0	G	T	0.694324	0.984304	0.016327	0.00227215	6.7e-13	9.7e-14	0.00131636	0.000791803	0.096
rs10073398	251	5	112094404	0	G	A	0.45827	0.997047	0.014148	0.0020878	1.2e-11	8.9e-13	-0.00222712	0.000728908	0.0022
rs10073423	227	5	42282352	0	C	T	0.331157	0.997734	0.0204235	0.00221178	2.6e-20	8e-22	-0.00169805	0.000772931	0.028
rs10073508	242	5	82410653	0	C	T	0.547932	0.997703	0.0122992	0.0020915	4.1e-09	7.9e-10	0.000494277	0.000729705	0.5
rs10073671	254	5	127935174	0	G	T	0.728334	0.997866	0.0203543	0.00234384	3.8e-18	6.6e-19	-0.000320976	0.00081761	0.69
rs10073706	232	5	54647817	0	T	A	0.911425	0.998068	0.0293105	0.00366118	1.2e-15	3.5e-16	-0.00192668	0.00128288	0.13
rs1007381	631	14	24809611	0	G	A	0.430909	0.996763	-0.0150601	0.00211498	1.1e-12	2.6e-13	0.000209427	0.000734541	0.78
rs1007398	726	17	26665648	0	A	G	0.406473	0.998821	0.0165497	0.00211882	5.7e-15	5.9e-15	-0.00118573	0.000738604	0.11
rs10074097	254	5	127991875	0	T	C	0.867458	0.999294	0.0198388	0.00307386	1.1e-10	1e-10	0.00164027	0.00107212	0.13
rs10074363	232	5	54733217	0	T	A	0.823672	0.999451	-0.0215766	0.00272911	2.7e-15	2.6e-15	0.00218395	0.000951697	0.022
rs10074493	227	5	42111968	0	G	A	0.270193	0.998091	0.0176918	0.00234508	4.6e-14	7.8e-15	-0.00323369	0.0142024	0.82
rs10074630	230	5	51892399	0	G	A	0.752033	0.99139	0.0144949	0.00241637	2e-09	1.5e-09	0.00137091	0.000843705	0.1
rs10074740	227	5	42698658	0	T	G	0.274576	0.997618	0.0144899	0.00233124	5.1e-10	2.9e-11	-0.00174013	0.000815312	0.033
rs10074787	232	5	54632840	0	T	C	0.911426	0.993748	0.0290513	0.00366754	2.4e-15	6.7e-16	-0.00183709	0.00128485	0.15
rs10074982	232	5	54633344	0	A	C	0.911425	0.993709	0.0290537	0.00366754	2.3e-15	6.7e-16	-0.00183625	0.00128485	0.15
rs10075064	227	5	41797000	0	T	C	0.74502	0.998978	-0.0170062	0.00238982	1.1e-12	8.8e-13	0.00191987	0.000837681	0.022
rs10075125	242	5	82440985	0	C	A	0.561492	0.999953	0.0126717	0.00209539	1.5e-09	2.3e-10	0.000588484	0.000731101	0.42
rs10075281	251	5	112060242	0	G	A	0.522372	0.995789	0.0128967	0.00208581	6.3e-10	6.3e-11	-0.00198653	0.000728291	0.0064
rs10075313	232	5	54779425	0	A	G	0.104	0.998441	-0.0327575	0.00340593	6.7e-22	1.1e-22	0.00181737	0.00119375	0.13
rs10075323	251	5	112060294	0	G	C	0.522601	0.995958	0.0129013	0.00208563	6.2e-10	6.3e-11	-0.00197665	0.000728245	0.0066
rs10075377	251	5	112060421	0	G	T	0.522409	0.99574	0.0129012	0.00208587	6.2e-10	6.4e-11	-0.00197655	0.000728312	0.0067
rs10075424	232	5	54779619	0	A	C	0.104027	0.99864	-0.0327592	0.00340538	6.6e-22	1e-22	0.0018147	0.00119364	0.13
rs10075690	230	5	51938568	0	G	A	0.767231	0.997441	0.016698	0.00246369	1.2e-11	1.5e-11	0.00105055	0.000860878	0.22
rs10075752	242	5	82426908	0	T	A	0.550521	0.99964	0.0124831	0.0020908	2.4e-09	4.7e-10	0.000673228	0.000729533	0.36
rs10076000	242	5	82457448	0	T	C	0.560744	0.998934	0.0126757	0.00209233	1.4e-09	2e-10	0.000475672	0.000730066	0.51
rs10076027	267	5	172956807	0	T	C	0.639991	0.983486	-0.0129862	0.00218069	2.6e-09	1.5e-09	0.000998351	0.000760819	0.19
rs10076059	242	5	82401517	0	G	A	0.547842	0.997523	0.0122534	0.00209159	4.7e-09	9e-10	0.000498517	0.000729744	0.49
rs10076175	226	5	39428807	0	A	G	0.718413	0.995638	0.0322719	0.00232108	6e-44	6.5e-46	-0.00381735	0.00081016	2.5e-06
rs10076271	242	5	82429694	0	A	G	0.561937	0.998668	0.0126394	0.00209704	1.7e-09	2.5e-10	0.000605106	0.000731663	0.41
rs10076274	242	5	82429727	0	A	G	0.561939	0.99869	0.0126666	0.00209702	1.5e-09	2.4e-10	0.00059954	0.00073165	0.41
rs10076515	229	5	50702024	0	G	A	0.614246	0.997038	0.0174429	0.00214015	3.6e-16	3.6e-15	0.000146264	0.000746138	0.84
rs10076565	223	5	31104179	0	G	A	0.48643	0.960112	0.0135755	0.00211848	1.5e-10	2.5e-10	-0.000686021	0.000739352	0.35
rs10076641	251	5	112057100	0	T	C	0.455493	0.996609	0.0140631	0.00209067	1.7e-11	1.4e-12	-0.00218725	0.00072989	0.0027
rs10076675	252	5	122839201	0	C	A	0.450299	0.998432	0.0114875	0.00209186	4e-08	3.9e-09	0.000236691	0.000730053	0.75
rs10076962	265	5	158263561	0	G	C	0.839754	0.994678	0.0256741	0.00283774	1.5e-19	3.3e-20	8.7324e-06	0.00098799	0.99
rs10077122	230	5	51942295	0	A	T	0.76756	0.998216	0.0167695	0.0024639	1e-11	1.3e-11	0.00101068	0.000860943	0.24
rs10077249	232	5	54479427	0	A	C	0.904255	0.995645	0.0212323	0.0035389	2e-09	2.5e-10	0.000327806	0.00123902	0.79
rs10077296	227	5	42703486	0	G	A	0.27459	0.997974	0.0144736	0.00233088	5.3e-10	3e-11	-0.00174955	0.000815202	0.032
rs10077343	232	5	54576909	0	G	A	0.828086	0.979431	-0.0210556	0.0027843	4e-14	4.6e-14	0.00217508	0.000970859	0.025
rs1007738	512	11	46849360	0	G	A	0.231942	1	0.0330918	0.00245517	2.1e-41	1.2e-45	-0.00349738	0.000859539	4.7e-05
rs10077525	247	5	99768426	0	G	C	0.927805	0.971086	0.0221954	0.00407559	5.2e-08	2.4e-09	-0.000809649	0.00142701	0.57
rs10077530	252	5	122665447	0	T	A	0.759213	0.981749	0.0224254	0.00245745	7.1e-20	2.8e-21	-0.000670428	0.000858642	0.43
rs10077595	232	5	54635226	0	A	G	0.911441	0.993791	0.029045	0.00366781	2.4e-15	7.2e-16	-0.00183946	0.00128488	0.15
rs10077609	227	5	42101654	0	A	G	0.270194	0.998205	0.0176642	0.00234503	5e-14	8.7e-15	-0.00164318	0.000820975	0.045
rs10077761	226	5	39436079	0	G	A	0.769699	0.981471	0.0287325	0.00249343	1e-30	2.5e-33	-0.00324212	0.000871553	2e-04
rs10077799	265	5	158272083	0	T	C	0.925049	0.99572	0.0224156	0.00395596	1.5e-08	4.3e-09	-0.000120793	0.00137114	0.93
rs10077862	242	5	82437141	0	C	G	0.561494	0.999976	0.0126832	0.00209537	1.4e-09	2.2e-10	0.000589134	0.000731095	0.42
rs10078310	232	5	54832387	0	G	A	0.920037	0.993874	-0.03692	0.00383978	6.9e-22	8.7e-22	0.003417	0.00135045	0.011
rs10078338	232	5	54680932	0	A	G	0.911442	0.998202	0.0292223	0.00366137	1.4e-15	4.5e-16	-0.0018913	0.00128297	0.14
rs10078494	227	5	42154555	0	G	T	0.331759	0.999173	0.0198921	0.00220871	2.1e-19	3.1e-21	-0.00137932	0.000772263	0.074
rs10078550	232	5	54647444	0	G	A	0.911407	0.997929	0.0293221	0.00366116	1.2e-15	3.3e-16	-0.00192335	0.00128289	0.13
rs10078570	254	5	127828317	0	T	G	0.589459	0.991637	0.0190125	0.00212405	3.5e-19	6.3e-21	0.000391152	0.000740703	0.6
rs1007865	497	10	124050130	0	C	T	0.495971	0.990949	0.0156417	0.00208608	6.5e-14	1.8e-15	-0.00179212	0.000729303	0.014
rs1007883	695	16	51163406	0	T	C	0.366415	0.988378	0.0213169	0.00217511	1.1e-22	4e-24	0.000201278	0.000758352	0.79
rs1007894	634	14	53094595	0	G	A	0.895763	0.997893	0.0199514	0.00342144	5.5e-09	6.6e-10	-9.36965e-06	0.00119135	0.99
rs10079068	232	5	54479654	0	T	G	0.904668	0.996869	0.0207778	0.00354508	4.6e-09	5.5e-10	0.000380229	0.00124067	0.76
rs10079257	226	5	39432927	0	T	C	0.701569	0.996132	0.0309534	0.00228004	5.6e-42	2.4e-43	-0.00388797	0.000796099	1e-06
rs10079275	265	5	158208270	0	A	T	0.916006	0.995745	0.0231219	0.00375035	7e-10	4.7e-10	0.000486709	0.00130976	0.71
rs10079472	248	5	100045736	0	G	A	0.901193	0.987662	0.0239122	0.00350713	9.2e-12	1.1e-12	-0.00168832	0.00122546	0.17
rs10079480	227	5	42385855	0	G	A	0.566975	0.987351	0.0180367	0.00211228	1.4e-17	2.3e-18	-0.000443534	0.000737694	0.55
rs10079521	227	5	42189900	0	C	G	0.330144	0.998376	0.0199381	0.00221177	2e-19	5.6e-21	-0.00151826	0.000773265	0.05
rs10079680	242	5	82378565	0	C	T	0.54741	0.99753	0.0123076	0.00209113	4e-09	7.6e-10	0.000337485	0.000729564	0.64
rs10079783	232	5	54790559	0	C	A	0.120709	0.998475	-0.0265368	0.00319275	9.4e-17	1e-17	0.00108178	0.00111888	0.33
rs10080123	242	5	82461266	0	A	C	0.571809	0.997983	0.0123929	0.00209862	3.5e-09	5.1e-10	0.000539235	0.000732099	0.46
rs10080229	326	6	151718199	0	T	C	0.765792	0.999177	-0.0160381	0.00243782	4.7e-11	1.2e-11	0.000210557	0.000859893	0.81
rs10080361	288	6	35228243	0	A	G	0.186922	0.999518	-0.0175014	0.00265218	4.1e-11	7.7e-11	0.000213652	0.000936975	0.82
rs10080411	288	6	35343055	0	T	C	0.920308	0.999229	0.0243872	0.00382416	1.8e-10	3.2e-10	-0.000925154	0.00136808	0.5
rs1008071	865	23	55201801	0	C	T	0.405005	0.993943	0.0111779	0.00177522	3e-10	3e-11	NA	NA	NA
rs10080909	293	6	45111282	0	A	C	0.912823	0.996425	0.0546161	0.00366101	2.5e-50	3.3e-55	-0.00244367	0.00129407	0.059
rs1008097	811	20	7679728	0	G	A	0.647558	0.997798	0.0141607	0.00218629	9.4e-11	1.2e-10	0.00054942	0.000759969	0.47
rs1008111	227	5	42124486	0	G	A	0.271788	0.998589	0.0177484	0.00234103	3.4e-14	4.6e-15	-0.00166926	0.000819898	0.042
rs10081200	367	7	119522876	0	T	A	0.76439	0.999289	-0.0149759	0.00242108	6.2e-10	9.5e-10	0.00018317	0.000855357	0.83
rs10081242	367	7	119522847	0	A	C	0.425861	0.996521	-0.0142257	0.00208399	8.7e-12	5.8e-12	0.00118236	0.00073703	0.11
rs10081285	367	7	119873760	0	T	C	0.764112	0.999025	-0.0179301	0.00242175	1.3e-13	6.4e-13	0.00228781	0.0008553	0.0075
rs10081324	367	7	120168386	0	A	G	0.974584	0.993144	-0.0506552	0.00654959	1e-14	8.5e-15	0.0022827	0.00230445	0.32
rs10081429	390	8	72194580	0	T	G	0.717665	0.999513	0.0141897	0.00231446	8.7e-10	1.4e-10	-0.000989521	0.000805863	0.22
rs10081437	381	8	8948979	0	T	C	0.533513	0.993835	0.0308956	0.00209639	3.7e-49	1.1e-49	-0.00132802	0.000730321	0.069
rs10081478	381	8	9545570	0	T	G	0.30814	0.997855	0.0169497	0.00225638	5.8e-14	1.1e-15	-0.000874623	0.000785381	0.27
rs10081493	385	8	49275995	0	T	C	0.654414	0.991217	0.0162847	0.00220197	1.4e-13	2.6e-14	-0.00195985	0.000767422	0.011
rs10081495	385	8	49276355	0	T	C	0.654404	0.991154	0.0162878	0.00220202	1.4e-13	2.6e-14	-0.00195488	0.000767434	0.011
rs10081565	381	8	9545542	0	C	T	0.327015	0.995176	0.0142305	0.00222409	1.6e-10	9e-12	-0.000769759	0.000774187	0.32
rs10081914	865	23	56337867	0	A	G	0.31889	0.991258	0.0148574	0.0018753	2.3e-15	1.4e-16	NA	NA	NA
rs10082586	541	11	112447469	0	T	G	0.399489	0.988586	0.062335	0.00212378	2.3e-189	2.3e-200	-0.00167566	0.000744108	0.024
rs10082611	507	11	27320108	0	C	G	0.378838	0.999338	0.0483959	0.00213769	1.8e-113	5.1e-127	-0.00168506	0.000749494	0.025
rs10082678	507	11	27320448	0	A	G	0.378839	0.999372	0.0483931	0.00213766	1.8e-113	5.2e-127	-0.00168498	0.000749483	0.025
rs10082679	507	11	27320658	0	A	T	0.378842	0.999392	0.0483921	0.00213765	1.8e-113	5.4e-127	-0.0016854	0.000749479	0.025
rs10082956	570	12	29504556	0	A	G	0.714595	0.994284	-0.016136	0.00231009	2.8e-12	1.3e-12	0.00069351	0.000807748	0.39
rs10083639	667	15	70581757	0	G	A	0.79817	0.994109	0.0263531	0.0026083	5.3e-24	1.9e-25	-0.00260619	0.000905021	0.004
rs10083656	674	15	90799785	0	C	T	0.739887	0.998281	0.0157654	0.00238481	3.8e-11	2.7e-13	-0.000729444	0.000827046	0.38
rs10083661	674	15	91022339	0	G	A	0.676398	0.996577	0.0171407	0.0022385	1.9e-14	1.3e-16	-0.00170661	0.000777731	0.028
rs10083670	674	15	91022135	0	C	T	0.815893	0.995636	0.0158072	0.00270142	4.9e-09	3.1e-10	-0.00214676	0.000938583	0.022
rs10083679	674	15	91022139	0	A	G	0.815893	0.995635	0.0158065	0.00270142	4.9e-09	3.1e-10	-0.00214656	0.000938584	0.022
rs10083710	674	15	90799802	0	T	C	0.720761	0.923162	0.0134538	0.0024268	3e-08	2.5e-09	-0.000242342	0.000842134	0.77
rs10083712	674	15	90799819	0	T	C	0.783979	0.945406	0.0165308	0.00261146	2.5e-10	2.1e-12	-0.000460411	0.000905147	0.61
rs10083738	690	16	29927702	0	G	A	0.451316	0.999767	0.0124349	0.00209406	2.9e-09	4.9e-09	-0.000522653	0.00073008	0.47
rs10083799	703	16	69507950	0	G	A	0.941785	0.99141	-0.025377	0.00446414	1.3e-08	1.1e-09	0.00474936	0.00154979	0.0022
rs10083886	761	17	69923355	0	C	T	0.748258	0.987869	-0.0176819	0.00241003	2.2e-13	1.1e-12	0.000212176	0.000841995	0.8
rs10084164	103	2	144302613	0	G	T	0.656398	1	-0.0153418	0.00216572	1.4e-12	4.3e-13	0.00190325	0.000764185	0.013
rs10084230	103	2	144301040	0	T	G	0.655939	0.996117	-0.0151752	0.00216844	2.6e-12	8.3e-13	0.00192976	0.000765033	0.012
rs10084238	70	2	25458379	0	G	A	0.409167	0.998143	-0.0117496	0.00209548	2.1e-08	9.1e-10	0.00136235	0.000739368	0.065
rs10084239	74	2	42253746	0	T	G	0.808147	0.990068	-0.0541198	0.0026271	2.7e-94	6.4e-99	0.000994319	0.000926903	0.28
rs10084340	103	2	144303318	0	A	G	0.655804	0.999378	-0.0152387	0.00216536	2e-12	6e-13	0.00190478	0.000763948	0.013
rs10084408	96	2	112724421	0	G	A	0.955157	0.996222	-0.028255	0.00498015	1.4e-08	8.5e-11	0.00493853	0.00176147	0.0051
rs10084837	183	4	1053877	0	A	C	0.319502	0.990497	0.0224676	0.00223758	1e-23	2.3e-25	-0.00164276	0.000781975	0.036
rs10084849	183	4	1053586	0	T	C	0.22234	0.998512	0.0222915	0.00250009	4.8e-19	1.8e-19	-0.00238829	0.000872435	0.0062
rs10084887	183	4	1053654	0	G	A	0.222339	0.998511	0.022292	0.00250009	4.8e-19	1.8e-19	-0.00238819	0.000872435	0.0062
rs10084888	183	4	1053814	0	G	T	0.222354	0.998453	0.0222634	0.00250011	5.3e-19	2.1e-19	-0.00238561	0.000872433	0.0062
rs10084889	183	4	1053815	0	G	A	0.222357	0.998468	0.0222597	0.00250008	5.4e-19	2.1e-19	-0.00238571	0.000872426	0.0062
rs10084890	183	4	1053934	0	G	C	0.222407	0.998286	0.0222668	0.00249989	5.2e-19	2.1e-19	-0.00239939	0.000872388	0.006
rs10084920	202	4	95541006	0	T	C	0.698245	0.991621	-0.0150951	0.0022716	3e-11	6.8e-12	-6.64029e-05	0.00079213	0.93
rs10084984	202	4	95254575	0	T	C	0.816901	0.992204	-0.0282255	0.00269871	1.3e-25	1.6e-27	-0.00110759	0.00094165	0.24
rs1008505	18	1	41560235	0	C	T	0.436136	0.999847	-0.0132316	0.0020775	1.9e-10	2.8e-11	0.00127923	0.000731682	0.08
rs10085115	252	5	123001137	0	G	A	0.797158	0.993708	0.0218539	0.00259169	3.4e-17	9.2e-18	-0.00100697	0.000905987	0.27
rs10085154	252	5	123001164	0	T	G	0.797158	0.993708	0.0218539	0.00259169	3.4e-17	9.2e-18	-0.00100697	0.000905987	0.27
rs10085155	252	5	123001213	0	T	C	0.797145	0.993585	0.021867	0.00259179	3.3e-17	8.7e-18	-0.00100856	0.000906023	0.27
rs10085287	272	6	2444953	0	C	T	0.603038	0.970111	0.0135724	0.00213957	2.2e-10	1.3e-09	0.00111383	0.000753186	0.14
rs10085355	272	6	2444908	0	T	C	0.579532	0.976749	0.013948	0.00211379	4.2e-11	1.2e-10	0.00117836	0.000744022	0.11
rs1008546	839	22	19675740	0	T	C	0.721267	0.993005	-0.0318335	0.00234116	4.2e-42	6.5e-42	0.00183075	0.000811329	0.024
rs10085539	367	7	119702218	0	T	A	0.982802	0.980038	-0.0566901	0.00795878	1.1e-12	9e-14	0.0026675	0.00287074	0.35
rs10085549	361	7	99983135	0	C	T	0.810733	0.99836	0.0146103	0.00262282	2.5e-08	1.7e-09	-0.00177884	0.000928694	0.055
rs10085588	358	7	96137674	0	A	G	0.337546	0.998936	-0.0488107	0.00217302	9.7e-112	3.7e-123	0.00314205	0.000768929	4.4e-05
rs10085590	367	7	120832023	0	G	A	0.411511	0.997309	0.0545729	0.00209028	3e-150	3.6e-158	-0.0021659	0.000739061	0.0034
rs10085917	381	8	10038663	0	T	A	0.530082	0.993787	-0.0154969	0.00209697	1.5e-13	5.8e-14	0.000873342	0.000730607	0.23
rs10085919	381	8	11036056	0	A	T	0.866117	0.773348	0.0272036	0.00349328	6.8e-15	6.6e-14	0.000119237	0.00121814	0.92
rs10085952	381	8	8506501	0	T	C	0.776441	0.984955	0.0174805	0.00252032	4e-12	2.7e-14	-0.000638319	0.000876202	0.47
rs10086002	381	8	10391917	0	C	T	0.735774	0.991564	-0.0143945	0.0023734	1.3e-09	9e-10	4.84694e-05	0.000826862	0.95
rs10086064	381	8	11583841	0	C	T	0.362678	1	0.0259514	0.00216818	5.1e-33	3.4e-33	-0.000603891	0.000755197	0.42
rs10086102	401	8	116960975	0	G	A	0.491749	0.984233	0.0133137	0.00209947	2.3e-10	4.9e-11	0.000224778	0.000731131	0.76
rs10086172	381	8	8477152	0	A	G	0.716706	0.989509	0.0162141	0.00232631	3.2e-12	1.1e-14	-0.000681608	0.000809344	0.4
rs10086192	381	8	11537789	0	A	G	0.267856	0.984054	0.0268601	0.00236563	7.1e-30	2.2e-32	-0.000214925	0.000823183	0.79
rs10086196	400	8	109446494	0	T	C	0.36701	0.997904	0.0132419	0.00216663	9.9e-10	1.6e-11	-0.000540655	0.000754156	0.47
rs10086286	381	8	11120533	0	T	C	0.880002	0.980382	0.022123	0.00323045	7.5e-12	1.5e-12	-0.000600989	0.00112951	0.59
rs10086414	381	8	9878408	0	C	G	0.735598	0.993223	-0.0230639	0.00236929	2.1e-22	1.4e-22	0.00148875	0.000825894	0.071
rs10086484	400	8	109543812	0	A	G	0.375698	0.999685	0.0126911	0.00215675	4e-09	6.3e-11	-0.000863122	0.000750593	0.25
rs10086500	381	8	11838932	0	A	G	0.584305	1	-0.0309919	0.00211684	1.5e-48	1.2e-48	0.00119075	0.00073672	0.11
rs10086521	381	8	10783769	0	T	C	0.363668	0.977813	0.033559	0.00218943	5e-53	1.5e-56	-0.000653926	0.000762419	0.39
rs10086535	381	8	9459565	0	G	A	0.92896	0.995044	-0.0311798	0.00406342	1.7e-14	1e-15	0.000783352	0.00141604	0.58
rs10086599	410	8	127963101	0	C	G	0.624176	0.992928	0.0169525	0.00216136	4.4e-15	4.4e-15	-0.000559954	0.00075292	0.46
rs10086707	400	8	109450176	0	A	G	0.381076	0.999841	0.0131776	0.00214972	8.8e-10	2.2e-11	-0.000635474	0.000748234	0.4
rs10086741	401	8	116671367	0	G	T	0.349859	0.997167	0.027972	0.0021884	2.1e-37	2.3e-41	-0.00181125	0.000761024	0.017
rs10086778	381	8	10814140	0	T	A	0.868871	0.999408	0.0191018	0.00308605	6e-10	2.8e-10	-0.00174866	0.00107873	0.11
rs10086796	410	8	128011823	0	T	C	0.797513	0.996422	0.0161029	0.00259765	5.7e-10	1.4e-10	0.000509753	0.000904486	0.57
rs10086872	381	8	10814210	0	T	G	0.868822	0.999149	0.0189742	0.00308582	7.8e-10	3.7e-10	-0.00175927	0.00107867	0.1
rs1008688	321	6	131145224	0	C	A	0.814983	0.994293	-0.020127	0.00266177	4e-14	1.3e-13	0.00186787	0.000937323	0.046
rs10086941	406	8	120516889	0	A	C	0.573193	1	0.012088	0.00210819	9.8e-09	9.2e-10	0.000645811	0.000734236	0.38
rs10086950	381	8	10355378	0	C	A	0.672431	0.995034	-0.0129478	0.00222798	6.2e-09	4.5e-10	0.00142527	0.000775332	0.066
rs10087012	381	8	9429208	0	C	T	0.758427	0.998997	-0.0148075	0.00243239	1.1e-09	3.4e-10	0.000906239	0.00084548	0.28
rs1008704	340	7	19576825	0	G	C	0.32753	0.994098	0.0150931	0.00219289	5.9e-12	2.6e-13	-0.000348814	0.000775642	0.65
rs10087073	381	8	9616251	0	A	G	0.698322	0.987696	-0.0178293	0.00228035	5.3e-15	1e-16	0.000968979	0.000793292	0.22
rs10087078	381	8	8930740	0	A	G	0.851038	0.967906	0.0258624	0.00297504	3.5e-18	3.2e-19	-0.000345157	0.00103874	0.74
rs10087081	381	8	10974917	0	C	T	0.535758	1	0.0351949	0.00208982	1.2e-63	2.5e-64	-0.00118936	0.000728165	0.1
rs10087166	381	8	9429346	0	C	G	0.759957	0.999276	-0.0151	0.00243766	5.8e-10	1.4e-10	0.00096123	0.00084729	0.26
rs10087256	381	8	9887159	0	A	G	0.803152	0.997746	-0.01879	0.00262615	8.4e-13	5.1e-12	0.00129506	0.000916537	0.16
rs10087376	381	8	10814617	0	T	C	0.86159	0.995334	0.0195026	0.0030233	1.1e-10	4.6e-11	-0.00145384	0.00105645	0.17
rs10087406	381	8	9246598	0	C	T	0.582014	0.977961	0.0290716	0.0021365	3.6e-42	1.1e-42	-0.000969047	0.000744414	0.19
rs10087416	381	8	8874780	0	C	G	0.689748	0.99133	0.0243528	0.00225996	4.5e-27	6e-29	-0.0017975	0.00078745	0.022
rs10087493	381	8	8373557	0	C	T	0.539078	0.998283	-0.0359114	0.00209547	7.8e-66	1e-69	0.00124976	0.000729842	0.087
rs10087494	381	8	11792734	0	T	C	0.445831	0.99475	-0.0340471	0.00210759	1.1e-58	2.1e-61	0.0015704	0.000734212	0.032
rs10087633	381	8	8660444	0	A	G	0.70073	0.995994	0.0202145	0.00228257	8.3e-19	4.1e-22	-0.00135445	0.000795215	0.089
rs10087742	381	8	8660474	0	A	G	0.700531	0.995971	0.0202362	0.00228228	7.5e-19	3.9e-22	-0.0013619	0.000795158	0.087
rs10087749	381	8	9461815	0	T	C	0.750656	0.998144	-0.0155371	0.00240679	1.1e-10	1.7e-11	0.00130855	0.000837399	0.12
rs10087767	381	8	10952613	0	C	T	0.714927	0.985865	0.027879	0.00232363	3.6e-33	1.5e-33	-0.000715009	0.000809222	0.38
rs10087768	381	8	9079297	0	A	C	0.881838	0.992179	-0.0315925	0.00323667	1.7e-22	4.5e-23	0.00353309	0.00113291	0.0018
rs1008778	46	1	170867641	0	G	A	0.860844	0.998912	-0.0195571	0.0029771	5.1e-11	1.2e-10	0.0036505	0.00104811	5e-04
rs1008779	46	1	170867549	0	C	G	0.860859	0.998815	-0.0195535	0.00297738	5.1e-11	1.2e-10	0.00365241	0.00104821	0.00049
rs1008780	46	1	170867458	0	G	C	0.860843	0.998916	-0.0195599	0.00297708	5e-11	1.2e-10	0.00365119	0.0010481	0.00049
rs100879	772	18	10354320	0	A	G	0.398087	0.997463	-0.0181857	0.00214052	2e-17	4.3e-17	0.00124933	0.000743215	0.093
rs10087915	390	8	71658951	0	C	T	0.318961	0.998784	0.0262363	0.00224189	1.2e-31	8.3e-35	-0.000667543	0.00078156	0.39
rs10087923	381	8	10817486	0	G	T	0.59547	0.986721	0.0327814	0.00213563	3.6e-53	1.6e-55	-3.43539e-05	0.00074448	0.96
rs10087961	401	8	116919399	0	C	T	0.222057	0.991578	0.0150632	0.00251698	2.2e-09	9.1e-10	-0.000818913	0.000877152	0.35
rs1008803	472	10	44358300	0	A	G	0.547732	0.999156	-0.012146	0.00208576	5.8e-09	1.2e-10	0.000275042	0.000729417	0.71
rs10088037	381	8	9468199	0	A	G	0.750701	0.999321	-0.0154032	0.00240558	1.5e-10	2.6e-11	0.0012849	0.000837026	0.12
rs10088039	381	8	9468204	0	A	T	0.750692	0.999332	-0.0153996	0.00240552	1.5e-10	2.6e-11	0.00129113	0.000836995	0.12
rs1008805	659	15	51549599	0	G	A	0.424155	0.990333	-0.0263149	0.00212414	3e-35	1.5e-39	0.00121026	0.000737988	0.1
rs1008816	595	12	94143340	0	T	A	0.497606	0.994572	-0.0147672	0.00208912	1.6e-12	2e-11	0.00188951	0.000728935	0.0095
rs10088191	381	8	8988077	0	G	T	0.595703	0.981831	0.0224325	0.00214404	1.3e-25	2.1e-27	-0.00131003	0.000746952	0.079
rs10088224	381	8	8487160	0	G	A	0.780201	0.992835	0.0280125	0.00252803	1.6e-28	3e-31	-0.00189669	0.00087983	0.031
rs10088271	381	8	9874820	0	A	G	0.228386	0.994576	0.0170597	0.0024885	7.1e-12	3.1e-13	0.000827482	0.000865353	0.34
rs10088323	381	8	11300891	0	C	G	0.555601	0.994854	-0.0197758	0.00210118	4.9e-21	5.6e-21	0.00190528	0.000732034	0.0092
rs10088365	381	8	10097398	0	G	A	0.910628	0.976342	-0.0305422	0.00368729	1.2e-16	4e-17	0.00232479	0.00128353	0.07
rs10088401	381	8	9464801	0	G	A	0.75067	0.999823	-0.0154213	0.00240485	1.4e-10	2.2e-11	0.00128617	0.000836761	0.12
rs10088408	381	8	10817197	0	C	T	0.47346	0.995783	0.0388796	0.00209191	4.2e-77	8.9e-81	-0.00045294	0.000728686	0.53
rs10088415	381	8	11830825	0	G	A	0.486035	0.997755	-0.0340265	0.00208939	1.3e-59	5.8e-61	0.00150199	0.000728108	0.039
rs10088439	381	8	8576699	0	T	G	0.746663	0.995028	-0.0274279	0.00240502	4e-30	1.7e-29	0.000417776	0.000837655	0.62
rs10088444	397	8	89337036	0	C	T	0.738669	0.989931	0.0147881	0.00238577	5.7e-10	1e-10	-9.47794e-05	0.000833092	0.91
rs10088570	381	8	9359520	0	C	G	0.845695	0.998159	-0.0166377	0.00289138	8.7e-09	2.3e-09	0.000111413	0.00100448	0.91
rs10088647	406	8	120504978	0	C	T	0.573571	0.999569	0.0118836	0.00210883	1.7e-08	1.7e-09	0.000675517	0.000734403	0.36
rs10088761	381	8	9354432	0	G	C	0.854264	0.996281	-0.0191369	0.00296179	1e-10	2.4e-11	0.000564005	0.00102811	0.58
rs10088853	381	8	10987967	0	G	A	0.624578	0.994392	0.0298395	0.00215922	1.9e-43	1.3e-45	-0.0017258	0.000752798	0.022
rs10088933	381	8	8672219	0	T	A	0.45454	0.994543	-0.0353361	0.00210171	2e-63	5.7e-66	0.00137755	0.000732207	0.06
rs10088942	381	8	11285368	0	A	G	0.68631	0.962664	0.0315298	0.00228809	3.4e-43	1.2e-44	-0.00109318	0.000796594	0.17
rs10088969	381	8	9425698	0	A	C	0.759756	0.997422	-0.0152984	0.00243855	3.5e-10	9.8e-11	0.00101144	0.000847623	0.23
rs10089060	381	8	9656290	0	T	C	0.948052	0.972678	-0.0306722	0.00476062	1.2e-10	3.7e-11	0.00245508	0.0016599	0.14
rs10089082	381	8	10905633	0	C	T	0.832852	0.968912	0.025929	0.00283272	5.5e-20	3.7e-22	-0.0018068	0.000987827	0.067
rs10089176	384	8	25434583	0	G	A	0.796504	0.992593	-0.0145535	0.00259844	2.1e-08	1.3e-09	0.000799994	0.000905308	0.38
rs10089188	381	8	8644750	0	G	C	0.846693	0.986709	0.0262502	0.00291171	2e-19	7.1e-23	-0.0020532	0.0010103	0.042
rs10089244	381	8	10176467	0	A	G	0.732863	0.988474	-0.0265799	0.00236777	3e-29	4.1e-31	0.00150491	0.000825636	0.068
rs10089263	381	8	10176506	0	A	T	0.610975	0.988607	-0.0185755	0.0021482	5.3e-18	4e-18	0.00090475	0.000748942	0.23
rs10089406	400	8	109446828	0	T	C	0.403795	0.98692	0.0115805	0.00213906	6.2e-08	2.2e-09	-4.90445e-05	0.00074493	0.95
rs10089518	381	8	10839803	0	C	T	0.470786	0.976321	0.0390225	0.00210946	2.1e-76	5.2e-81	-0.000642926	0.000734561	0.38
rs10089520	381	8	11686089	0	T	C	0.804357	1	0.021043	0.00262629	1.1e-15	2.2e-17	-6.68239e-05	0.000913256	0.94
rs10089552	381	8	10288480	0	T	C	0.16761	0.975786	-0.0184992	0.00282352	5.7e-11	2e-09	0.00206283	0.000980035	0.035
rs10089557	381	8	8477104	0	T	C	0.715942	0.992215	0.0161902	0.00232114	3.1e-12	1.2e-14	-0.000701889	0.000807527	0.38
rs10089580	381	8	11787387	0	A	C	0.446151	0.998909	-0.0343627	0.00210299	5.1e-60	1.1e-62	0.00157153	0.000732537	0.032
rs10089583	390	8	71849484	0	A	G	0.48208	0.997396	0.0274242	0.00209157	2.8e-39	9.6e-44	-0.000100583	0.000728147	0.89
rs10089615	381	8	10634132	0	C	T	0.389868	0.99586	0.0327546	0.00214136	8.1e-53	1.2e-54	-0.000986756	0.000745543	0.19
rs10089635	381	8	8988594	0	C	A	0.299334	0.977565	0.0316299	0.00230285	6.3e-43	3.7e-43	-0.00146707	0.000802801	0.068
rs10089651	381	8	8291212	0	C	G	0.875622	0.991726	-0.0188179	0.00316889	2.9e-09	2.1e-10	-0.000453611	0.00110683	0.68
rs10089664	381	8	9364790	0	G	A	0.845977	0.994499	-0.0170861	0.00289763	3.7e-09	8.2e-10	0.000167907	0.00100679	0.87
rs10089665	381	8	10083039	0	A	T	0.585671	0.983546	-0.0276674	0.00213543	2.2e-38	4.9e-41	0.000802351	0.000743675	0.28
rs10089666	381	8	10083040	0	A	T	0.585804	0.983634	-0.0275916	0.0021354	3.4e-38	7.8e-41	0.000798063	0.000743645	0.28
rs10089712	381	8	11787505	0	A	G	0.446436	0.999157	-0.0343745	0.00210294	4.7e-60	9.8e-63	0.0015786	0.000732525	0.031
rs10089767	381	8	8241383	0	T	A	0.699479	0.984753	-0.0179705	0.002287	3.9e-15	2.3e-17	0.000299778	0.000797392	0.71
rs10089775	390	8	72207059	0	T	C	0.822432	0.989708	0.0283254	0.00273572	4e-25	1.7e-26	-0.00146553	0.000950063	0.12
rs10089869	381	8	10634324	0	C	T	0.869751	0.997277	0.0167924	0.00310103	6.1e-08	5.9e-09	-0.000489982	0.00108373	0.65
rs1008993	625	13	93895342	0	C	T	0.799939	0.996951	0.0151729	0.00261288	6.4e-09	2.3e-09	-0.00262387	0.000908643	0.0039
rs10089933	385	8	49391483	0	T	C	0.75577	0.996467	0.0181027	0.00242965	9.3e-14	5.5e-14	-0.00201749	0.000849148	0.018
rs10090135	398	8	96683369	0	A	G	0.310197	0.998873	0.0180512	0.00225861	1.3e-15	1.5e-15	-0.000760877	0.000786241	0.33
rs10090152	381	8	8652104	0	C	A	0.716694	0.998862	0.0232907	0.00231758	9.2e-24	1.7e-27	-0.00149767	0.00080712	0.064
rs10090227	381	8	8936962	0	A	G	0.468648	0.983655	0.0135097	0.00210456	1.4e-10	1.1e-11	-0.000278161	0.000733099	0.7
rs10090230	390	8	71797013	0	C	G	0.392606	0.999672	0.0271758	0.00213764	5e-37	7.3e-42	-0.000770754	0.000744513	0.3
rs10090277	381	8	9450886	0	A	G	0.934209	0.993586	-0.0295812	0.00421351	2.2e-12	3.5e-13	0.000612163	0.00146827	0.68
rs10090418	401	8	116955265	0	A	C	0.243879	0.997799	0.0142803	0.00242938	4.1e-09	3.2e-09	-0.00121387	0.000847741	0.15
rs10090444	381	8	10745469	0	C	G	0.454794	0.996495	0.0371101	0.00209938	6.3e-70	2.1e-73	-0.00070109	0.000731267	0.34
rs1009045	848	22	38267446	0	G	C	0.379997	0.999494	0.0136535	0.00215334	2.3e-10	5.1e-10	-2.90668e-05	0.000746685	0.97
rs10090471	390	8	71797269	0	A	T	0.392606	0.999673	0.0271758	0.00213764	5e-37	7.3e-42	-0.00077076	0.000744513	0.3
rs1009048	554	12	1642807	0	A	G	0.853802	0.998698	0.0280961	0.00294965	1.6e-21	6.2e-24	-0.00182513	0.00103105	0.077
rs10090505	381	8	9364801	0	C	A	0.846032	0.994505	-0.0170592	0.00289822	4e-09	9e-10	0.000146172	0.00100696	0.88
rs1009051	159	3	49521549	0	G	A	0.258118	0.999927	-0.0160106	0.00237703	1.6e-11	4.5e-13	0.00159145	0.000828862	0.055
rs10090510	381	8	10459000	0	T	A	0.378763	0.982174	-0.0230378	0.0021673	2.2e-26	1.3e-26	0.00181259	0.000755135	0.016
rs10090541	381	8	10012561	0	T	G	0.854324	0.990899	-0.0194226	0.00296443	5.7e-11	1.4e-12	-0.00030242	0.00103222	0.77
rs10090558	381	8	10577987	0	A	G	0.925875	0.984287	0.0304446	0.00400418	2.9e-14	4.5e-14	-0.00147535	0.00139687	0.29
rs10090598	381	8	9393446	0	A	G	0.881856	0.986123	-0.0323177	0.00325045	2.7e-23	1.3e-25	0.0017632	0.00112974	0.12
rs10090642	398	8	96683819	0	A	G	0.310217	0.998865	0.018062	0.00225857	1.3e-15	1.5e-15	-0.000758137	0.000786232	0.33
rs10090800	381	8	10306432	0	T	C	0.71399	0.994989	-0.0321243	0.00231207	6.9e-44	3.6e-48	0.00166904	0.000804874	0.038
rs10090821	381	8	9372305	0	C	G	0.828112	0.994817	-0.0195838	0.00276913	1.5e-12	1e-13	0.00234329	0.000964404	0.015
rs10090834	381	8	8937463	0	A	G	0.472388	0.985701	0.0135544	0.00210124	1.1e-10	6.2e-12	-0.00015213	0.000731995	0.84
rs10090876	381	8	10481531	0	C	A	0.637983	0.900048	0.0215597	0.00228566	4e-21	3.3e-21	0.000574754	0.00079657	0.47
rs10090879	381	8	10499093	0	G	T	0.547283	0.98776	0.0161379	0.00210285	1.7e-14	2.2e-15	0.00054719	0.000732417	0.46
rs10090939	381	8	11253814	0	C	G	0.366308	0.976831	0.0375215	0.00218744	6e-66	3.1e-69	-0.00144423	0.00076134	0.058
rs10090998	381	8	9490349	0	C	T	0.931131	0.998028	-0.0338991	0.00411723	1.8e-16	8.9e-18	0.00159129	0.00143407	0.27
rs10090999	381	8	9490354	0	C	G	0.931057	0.997059	-0.0339585	0.00411736	1.6e-16	8.2e-18	0.00161605	0.00143413	0.26
rs10091048	401	8	117196375	0	C	G	0.1466	1	0.0204938	0.00294586	3.5e-12	5.7e-12	-0.000891039	0.00102702	0.39
rs10091170	400	8	109391369	0	A	C	0.352475	0.999559	0.0128877	0.0021843	3.6e-09	9.6e-11	-0.000565045	0.000760473	0.46
rs1009118	166	3	56763525	0	A	G	0.856464	0.999879	-0.0189352	0.00296782	1.8e-10	4.1e-11	0.000950638	0.00104041	0.36
rs1009119	166	3	56763228	0	T	C	0.856644	0.99993	-0.0190345	0.0029692	1.4e-10	3.2e-11	0.000894306	0.00104072	0.39
rs10091194	410	8	127999539	0	A	G	0.498112	0.996128	0.0154763	0.00208802	1.2e-13	1.1e-14	0.000202683	0.000727262	0.78
rs10091197	381	8	10197800	0	C	G	0.34209	0.989192	-0.0189322	0.00220892	1e-17	2.2e-18	-0.000131543	0.000769721	0.86
rs10091217	381	8	8470483	0	G	C	0.289159	0.996263	0.0241038	0.00230221	1.2e-25	6.3e-28	-0.0030224	0.000802948	0.00017
rs10091386	381	8	10696620	0	A	C	0.438318	0.992964	0.0260743	0.00210821	3.9e-35	4.7e-37	-0.000858502	0.000734168	0.24
rs10091471	390	8	71953755	0	T	C	0.522125	0.997511	-0.0284014	0.0020922	5.6e-42	1.3e-46	0.000458424	0.000728349	0.53
rs10091555	381	8	9184002	0	C	G	0.900277	0.991541	0.020438	0.00349703	5.1e-09	1e-10	-0.00217008	0.00122185	0.076
rs10091559	381	8	9330262	0	G	C	0.670086	0.995615	-0.0259581	0.0022178	1.2e-31	1.9e-34	0.000839917	0.000772768	0.28
rs10091588	381	8	8874352	0	A	G	0.689183	0.993094	0.0243164	0.00225677	4.5e-27	5.9e-29	-0.00182661	0.000786353	0.02
rs10091620	381	8	9892020	0	G	C	0.79928	0.994924	-0.0195084	0.00261034	7.8e-14	2.3e-13	0.00136695	0.000910977	0.13
rs10091636	381	8	10602966	0	A	C	0.449604	0.986551	0.029342	0.00210809	4.9e-44	4.7e-45	-0.000671431	0.000733914	0.36
rs10091637	381	8	11144314	0	T	C	0.433415	0.99652	-0.028811	0.00210758	1.5e-42	4.3e-44	0.000903719	0.000734302	0.22
rs10091652	384	8	25324062	0	C	T	0.356505	0.999561	0.0136278	0.00217542	3.7e-10	8.5e-11	-0.000541413	0.00075807	0.48
rs10091664	401	8	116983687	0	G	C	0.473265	0.992941	0.0134506	0.00209364	1.3e-10	2.1e-11	0.000300959	0.00072923	0.68
rs10091807	385	8	49409929	0	T	C	0.755577	0.997096	0.0179956	0.00242853	1.3e-13	7.7e-14	-0.00202548	0.000848822	0.017
rs10091836	381	8	10630815	0	A	G	0.511636	0.989205	0.0231366	0.0020968	2.6e-28	3.9e-28	-0.000668792	0.000730163	0.36
rs10091841	381	8	9104264	0	T	G	0.502238	0.99099	0.0208891	0.00209181	1.8e-23	3e-25	-0.000494935	0.000728727	0.5
rs10091913	381	8	10853377	0	G	C	0.627899	0.994852	0.0270336	0.00216402	8.2e-36	3.1e-37	-0.000934395	0.000754255	0.22
rs1009195	345	7	28791237	0	C	T	0.58452	0.981812	0.0214166	0.00210185	2.2e-24	5.5e-24	0.000765592	0.000743032	0.3
rs10091961	381	8	10669843	0	C	A	0.960924	0.97198	0.0337343	0.00545122	6.1e-10	6.2e-10	0.0015693	0.00191633	0.41
rs10091993	381	8	10931829	0	A	G	0.794135	0.993569	0.0211573	0.00258547	2.8e-16	5.3e-17	-0.000643589	0.000900561	0.47
rs10092177	381	8	11271738	0	C	T	0.429725	0.981031	0.029519	0.00212508	7.2e-44	4.7e-46	-0.000910024	0.000739424	0.22
rs10092340	381	8	11787219	0	T	C	0.448449	0.995418	-0.034289	0.00210561	1.3e-59	2.8e-62	0.00158973	0.000733423	0.03
rs1009241	212	4	127469810	0	T	C	0.675371	0.992269	-0.0143357	0.0022268	1.2e-10	2.8e-12	0.00175271	0.000778647	0.024
rs10092464	381	8	9804185	0	C	G	0.665898	0.984085	-0.026212	0.00222391	4.6e-32	5.8e-34	0.000876683	0.000774903	0.26
rs1009253	344	7	27624471	0	T	C	0.689281	0.998427	0.0144638	0.00222233	7.6e-11	7.4e-10	-0.00252945	0.000786763	0.0013
rs10092549	381	8	11089079	0	C	G	0.400896	1	0.0278351	0.00212765	4.1e-39	1.1e-40	0.000475574	0.000741047	0.52
rs10092600	381	8	8649023	0	A	G	0.717225	0.99893	0.0233081	0.00231932	9.2e-24	2.5e-27	-0.00151713	0.000807633	0.06
rs10092605	381	8	11787395	0	T	G	0.446383	0.999648	-0.0343328	0.00210209	5.8e-60	1.3e-62	0.00156389	0.000732226	0.033
rs10092662	381	8	8980000	0	A	G	0.359385	0.988808	0.0367844	0.00218403	1.2e-63	9.2e-65	-0.00232034	0.000761165	0.0023
rs10092694	381	8	8746446	0	G	A	0.857684	0.995656	0.0275834	0.0029867	2.6e-20	1.8e-20	-0.00226082	0.00104286	0.03
rs10092705	381	8	9774258	0	C	A	0.130594	0.988879	0.0253284	0.00310714	3.6e-16	5.4e-17	-0.000444086	0.0010798	0.68
rs10092720	381	8	8649117	0	A	C	0.717173	0.998844	0.0233415	0.00231927	8e-24	2e-27	-0.00152508	0.000807606	0.059
rs10092727	381	8	10075816	0	T	C	0.834725	0.983229	-0.0217026	0.00283049	1.8e-14	6.1e-16	0.000302588	0.000984012	0.76
rs10092751	381	8	9426325	0	T	C	0.633945	0.994259	-0.0273676	0.00216789	1.6e-36	1.5e-39	0.00160965	0.000754192	0.033
rs10092781	381	8	10640359	0	C	T	0.534265	0.998349	0.0236216	0.00209373	1.6e-29	2.1e-29	-0.000670473	0.000728936	0.36
rs10092831	381	8	10837414	0	A	C	0.477358	0.975185	0.0396113	0.00210963	1.2e-78	4e-84	-0.000980323	0.000734609	0.18
rs10092835	381	8	10837420	0	A	G	0.472344	0.975974	0.0388799	0.00211174	1.1e-75	9.6e-81	-0.000755569	0.000735377	0.3
rs10092882	381	8	9320644	0	G	C	0.278293	0.987428	-0.0286306	0.00234058	2.1e-34	9.3e-35	0.00157583	0.000816623	0.054
rs10092901	401	8	116552910	0	A	C	0.671	0.995904	0.0167291	0.00222456	5.5e-14	3.3e-15	-0.00258482	0.000775819	0.00086
rs10092965	381	8	8373485	0	A	G	0.539069	0.998264	-0.0359223	0.0020955	7.1e-66	9.5e-70	0.00125255	0.000729847	0.086
rs10093053	381	8	11037187	0	T	C	0.484226	0.99745	0.0371716	0.00208977	8.8e-71	2e-73	-0.000719786	0.000727878	0.32
rs10093203	406	8	120506289	0	G	A	0.580664	0.982844	0.0114305	0.00213178	8.2e-08	6.1e-09	0.000673472	0.000742508	0.36
rs10093457	381	8	10046282	0	T	G	0.535127	0.987518	-0.0134254	0.00210193	1.7e-10	7.1e-11	0.000630959	0.000732199	0.39
rs10093492	404	8	119899014	0	C	T	0.0715393	0.99788	-0.0352436	0.00404703	3.1e-18	7.8e-17	0.00184065	0.00141319	0.19
rs10093514	381	8	10831971	0	A	G	0.627989	0.973031	0.0298409	0.0021827	1.5e-42	7.1e-45	-0.000349934	0.000760894	0.65
rs1009356	73	2	40971945	0	G	A	0.593487	0.996009	-0.0197337	0.0020997	5.5e-21	2.1e-21	0.00151031	0.000740152	0.041
rs10093575	381	8	11426322	0	T	C	0.130272	0.990643	0.0326216	0.00310243	7.4e-26	1.4e-26	-0.00190036	0.0010785	0.078
rs10093628	381	8	9393379	0	T	C	0.7549	0.974706	-0.0224452	0.00245361	5.8e-20	1.3e-21	0.00213145	0.00085314	0.012
rs10093648	381	8	8937264	0	T	G	0.48271	0.980734	0.0149056	0.00210526	1.4e-12	6.6e-14	-0.000276354	0.000733356	0.71
rs10093676	381	8	8448062	0	T	C	0.69279	0.988698	0.0138652	0.00227243	1.1e-09	5.6e-11	-0.00020458	0.000790467	0.8
rs10093694	404	8	119899003	0	G	A	0.0711741	0.998435	-0.0350205	0.00405523	5.8e-18	1.3e-16	0.00182215	0.00141603	0.2
rs10093743	404	8	119899253	0	A	T	0.0711705	0.998403	-0.0350004	0.0040554	6.1e-18	1.3e-16	0.00182828	0.00141608	0.2
rs10093774	381	8	10703293	0	T	C	0.382405	0.993001	0.0337628	0.00215412	2.3e-55	2.3e-57	-0.000806174	0.000749652	0.28
rs10093835	381	8	9062645	0	T	C	0.759822	0.986965	-0.034103	0.00242526	6.5e-45	1.2e-44	0.0033601	0.000845661	7.1e-05
rs10093872	381	8	8646301	0	G	A	0.847641	0.995451	0.0267226	0.00290891	4.1e-20	2e-23	-0.00210725	0.0010087	0.037
rs10093912	381	8	8762040	0	A	G	0.784188	0.997844	0.0222183	0.00253509	1.9e-18	1.1e-19	-0.00133768	0.000883593	0.13
rs10093915	381	8	9674181	0	C	A	0.376871	0.994523	0.0288648	0.00215335	5.7e-41	3.2e-43	-0.00119171	0.000749555	0.11
rs10093926	381	8	8549020	0	A	C	0.513669	0.99067	0.0374863	0.00209592	1.5e-71	3.1e-73	-0.00145915	0.000730374	0.046
rs10093972	381	8	9451369	0	T	C	0.928245	0.993341	-0.0308792	0.00404653	2.3e-14	1.2e-15	0.000896249	0.00141147	0.53
rs10094076	381	8	11752652	0	A	G	0.301088	0.980742	0.0133268	0.00229054	5.9e-09	4.1e-10	-0.000248128	0.000798961	0.76
rs10094110	381	8	8446394	0	G	A	0.759109	0.989943	0.023747	0.00245026	3.3e-22	5.8e-24	-0.00138202	0.000852265	0.1
rs10094141	381	8	9055772	0	A	G	0.667046	0.989557	-0.0374559	0.00219874	4.5e-65	1.1e-65	0.00266786	0.000765094	0.00049
rs10094156	381	8	10019349	0	A	G	0.801155	0.963384	-0.0153007	0.00265787	8.6e-09	1.1e-09	-0.000128031	0.000924861	0.89
rs10094190	401	8	116987637	0	T	G	0.478645	0.993169	0.0133094	0.00209278	2e-10	1.7e-11	0.000375192	0.000728867	0.61
rs10094270	381	8	8646633	0	G	A	0.717583	0.998841	0.0232684	0.0023208	1.2e-23	3.2e-27	-0.00147849	0.000808142	0.067
rs10094314	381	8	9396356	0	G	C	0.884743	0.982031	-0.0317	0.00329227	6.1e-22	1.1e-23	0.00166269	0.00114496	0.15
rs10094320	381	8	11268077	0	T	C	0.413823	0.98758	0.0339081	0.00212948	4.4e-57	6.3e-60	-0.000871992	0.00074084	0.24
rs10094362	381	8	11423381	0	T	G	0.869386	0.983671	-0.0329746	0.00311059	3e-26	1.1e-26	0.00225254	0.00108113	0.037
rs10094497	381	8	10602829	0	T	G	0.449435	0.986276	0.0293226	0.0021084	5.7e-44	5e-45	-0.000668684	0.000734009	0.36
rs10094531	381	8	8984324	0	C	G	0.633566	0.992245	0.0283971	0.00217203	4.6e-39	7.1e-41	-0.00170321	0.000756796	0.024
rs1009458	36	1	119157909	0	C	T	0.380795	0.995821	0.0136174	0.00212364	1.4e-10	8.5e-11	-6.75751e-06	0.000747463	0.99
rs10094678	410	8	127965165	0	A	G	0.600974	0.992984	0.0173845	0.00213627	4e-16	3.4e-16	-0.000147836	0.000744146	0.84
rs10094684	381	8	10814888	0	A	C	0.861609	0.994442	0.0194525	0.00302477	1.3e-10	5.3e-11	-0.00146122	0.00105695	0.17
rs10094732	381	8	10603015	0	T	C	0.449645	0.986605	0.0293394	0.00210794	4.9e-44	4.6e-45	-0.000672783	0.000733862	0.36
rs10094779	381	8	9800914	0	A	G	0.718891	0.986684	-0.0344866	0.00233448	2.2e-49	1.3e-52	0.000235862	0.000812764	0.77
rs10094857	381	8	8383319	0	G	C	0.839377	0.987995	-0.0244987	0.00285308	8.9e-18	3.6e-18	0.00172636	0.000995598	0.083
rs10094908	390	8	72227607	0	G	A	0.755582	0.995906	0.0302999	0.00242999	1.1e-35	2.8e-38	-0.000429385	0.000843761	0.61
rs10094938	381	8	10395326	0	T	G	0.448646	0.989708	-0.0175108	0.0021037	8.5e-17	3.5e-18	3.90986e-05	0.000733393	0.96
rs10094953	400	8	109465929	0	T	C	0.376145	0.999747	0.0127158	0.00215616	3.7e-09	7.4e-11	-0.000925019	0.000750389	0.22
rs10094989	381	8	9612009	0	T	C	0.633302	0.991691	-0.025524	0.00216927	5.8e-32	2.9e-35	0.00122457	0.000754832	0.1
rs10095003	381	8	11042449	0	G	A	0.687765	0.981386	0.0283557	0.00226915	7.8e-36	4.1e-36	-0.00122102	0.000790315	0.12
rs10095004	381	8	9621746	0	G	C	0.698518	0.986494	-0.0175811	0.00228205	1.3e-14	2.4e-16	0.000940086	0.00079384	0.24
rs10095039	381	8	10815244	0	A	G	0.861615	0.993909	0.0195234	0.00302534	1.1e-10	4.5e-11	-0.00147302	0.00105711	0.16
rs10095135	381	8	9801243	0	A	T	0.737187	0.983305	-0.0363226	0.00238588	2.5e-52	1.7e-55	0.000659753	0.000830544	0.43
rs10095171	381	8	9669885	0	T	C	0.371589	0.995205	0.0263416	0.00215994	3.3e-34	1.2e-36	-0.00151884	0.000751836	0.043
rs10095184	390	8	72226102	0	T	C	0.754117	1	0.0301454	0.00242082	1.4e-35	4.8e-38	-0.000445482	0.000840569	0.6
rs10095190	381	8	10239612	0	C	G	0.385793	0.98804	-0.0328463	0.00214683	7.7e-53	2.8e-57	0.00124066	0.000749011	0.098
rs10095214	381	8	11536877	0	G	A	0.733061	0.983675	-0.0269456	0.00236825	5.4e-30	7.2e-32	0.000218542	0.000824574	0.79
rs10095236	381	8	9684925	0	C	T	0.428186	0.995051	0.0232489	0.00210926	3e-28	2e-30	-0.00192259	0.000734177	0.0088
rs10095261	381	8	10815377	0	A	G	0.861638	0.993579	0.0194527	0.00302593	1.3e-10	5.1e-11	-0.00146853	0.00105729	0.16
rs10095277	381	8	8780030	0	A	C	0.904555	0.955948	-0.0329772	0.00362215	8.7e-20	2.7e-20	0.00153508	0.00126293	0.22
rs10095339	381	8	10287438	0	G	A	0.412369	0.965156	0.0116587	0.00215343	6.2e-08	6.1e-11	-4.08037e-05	0.000749262	0.96
rs10095390	381	8	10815515	0	A	G	0.868883	0.996156	0.0191419	0.00309051	5.9e-10	2.6e-10	-0.00176738	0.00108023	0.1
rs10095733	381	8	8574646	0	A	G	0.745	0.997408	-0.0271671	0.00239682	8.8e-30	3.5e-29	0.000450881	0.000834852	0.59
rs10095788	381	8	10302213	0	T	G	0.762023	0.989201	-0.0237004	0.00246434	6.8e-22	1.8e-21	0.000926597	0.000858978	0.28
rs10095927	381	8	10729177	0	G	T	0.525853	0.98836	0.0230975	0.00209986	3.8e-28	1.1e-28	-0.000392765	0.000730895	0.59
rs10096194	381	8	11207672	0	C	G	0.519512	1	-0.027035	0.00208659	2.2e-38	1.9e-40	0.000327007	0.000727556	0.65
rs10096240	381	8	9892835	0	C	T	0.806625	0.99279	-0.0183651	0.00264882	4.1e-12	2.6e-11	0.00117533	0.000924251	0.2
rs10096381	381	8	10813904	0	G	T	0.480514	0.992041	0.0381873	0.00209307	2.3e-74	8.5e-78	-0.000465382	0.000729201	0.52
rs10096421	381	8	10831868	0	T	G	0.463788	0.985395	0.0393437	0.00210539	6.3e-78	2.2e-82	-0.000968428	0.000733306	0.19
rs10096462	381	8	9614993	0	C	A	0.628598	0.98913	-0.0249663	0.00216591	9.6e-31	3e-34	0.00130157	0.000753864	0.084
rs10096511	381	8	10810451	0	A	G	0.472567	0.987739	0.0395267	0.00209896	4.2e-79	1.9e-83	-0.00055477	0.000731335	0.45
rs10096532	400	8	109454093	0	T	C	0.381047	0.999893	0.0131888	0.00214973	8.5e-10	2.1e-11	-0.000646366	0.000748231	0.39
rs10096610	381	8	10289663	0	T	C	0.168387	0.979162	-0.0186431	0.00281312	3.4e-11	1.2e-09	0.00214438	0.000976428	0.028
rs10096624	381	8	10814063	0	G	A	0.868818	1	0.0191374	0.00308527	5.5e-10	2.5e-10	-0.00176087	0.00107849	0.1
rs10096724	398	8	96683996	0	T	C	0.310202	0.998788	0.0180618	0.00225866	1.3e-15	1.5e-15	-0.000763328	0.000786263	0.33
rs10096760	385	8	49361164	0	G	A	0.742858	1	0.0183314	0.00238559	1.5e-14	3.1e-15	-0.0017867	0.000833359	0.032
rs10096777	381	8	10518500	0	G	A	0.434055	0.993002	0.033832	0.00210617	4.6e-58	1.3e-60	-0.00110239	0.000733912	0.13
rs10096850	381	8	8798222	0	A	T	0.533099	0.995158	0.0331049	0.00209227	2.2e-56	3.9e-61	-0.00212123	0.000729293	0.0036
rs10096872	381	8	10814297	0	G	T	0.861105	0.994839	0.019664	0.00301969	7.4e-11	3.4e-11	-0.00148601	0.00105513	0.16
rs10096946	385	8	49333003	0	C	T	0.747475	0.992433	0.018946	0.00240719	3.5e-15	5e-16	-0.00162965	0.000840882	0.053
rs10096966	381	8	8777029	0	C	A	0.775985	0.975995	0.0240315	0.00252498	1.8e-21	1.3e-22	-0.00153096	0.000880155	0.082
rs10096972	381	8	10289988	0	T	C	0.168072	0.979683	-0.0187195	0.00281458	2.9e-11	1e-09	0.0021981	0.000976897	0.024
rs10097005	381	8	11421358	0	C	A	0.64099	0.985526	-0.0225291	0.00218565	6.5e-25	7.2e-27	8.10806e-05	0.000762253	0.92
rs10097015	381	8	11421384	0	C	T	0.640926	0.98537	-0.0226488	0.00218563	3.7e-25	4.5e-27	8.43914e-05	0.000762234	0.91
rs10097052	400	8	109528478	0	G	A	0.376545	0.999838	0.0127637	0.0021544	3.1e-09	5.5e-11	-0.00094283	0.000750054	0.21
rs10097252	381	8	11273560	0	C	G	0.486786	0.992519	0.0273203	0.00209376	6.5e-39	6.6e-41	-0.00178824	0.000728766	0.014
rs10097283	381	8	10659406	0	G	C	0.392307	0.994546	0.0327838	0.00214095	6.3e-53	5e-55	-0.000981121	0.000745531	0.19
rs10097315	381	8	10060638	0	A	G	0.55123	0.996147	-0.0200715	0.00210037	1.2e-21	1e-21	0.00100239	0.000731563	0.17
rs10097438	381	8	9461692	0	G	C	0.749349	0.9978	-0.0153515	0.00240289	1.7e-10	2.5e-11	0.00119081	0.000836031	0.15
rs1009757	812	20	10828640	0	G	A	0.355598	0.995884	-0.0143028	0.00218541	6e-11	3e-09	0.00029854	0.000759866	0.69
rs10097626	381	8	10814860	0	T	C	0.861598	0.994694	0.0195133	0.00302428	1.1e-10	4.6e-11	-0.00146274	0.00105677	0.17
rs10097659	381	8	8241316	0	G	A	0.679523	0.985705	-0.0145932	0.00224588	8.2e-11	1.3e-11	0.000380273	0.000782965	0.63
rs10097682	381	8	8477160	0	G	A	0.804262	0.988104	0.0288022	0.00264597	1.4e-27	1.8e-31	-0.00174065	0.000921037	0.059
rs1009769	472	10	44361352	0	T	C	0.547786	0.999414	-0.0121223	0.00208564	6.2e-09	1.2e-10	0.000287375	0.000729379	0.69
rs1009770	472	10	44361284	0	C	T	0.556938	0.999539	-0.0123547	0.00208952	3.4e-09	5.9e-11	0.000205223	0.000730764	0.78
rs1009771	472	10	44361106	0	A	G	0.547425	0.999203	-0.0121441	0.00208572	5.8e-09	1.1e-10	0.000269281	0.000729393	0.71
rs10097735	401	8	116902508	0	A	G	0.227855	0.990742	0.0155812	0.00249463	4.2e-10	1.9e-10	-0.00125235	0.000869002	0.15
rs10097799	410	8	128036415	0	C	G	0.653931	0.992991	0.0120395	0.00219439	4.1e-08	1.6e-09	0.000295629	0.000764928	0.7
rs10097854	381	8	9181764	0	A	C	0.752638	0.989831	-0.0156045	0.00242877	1.3e-10	3.9e-11	2.96133e-05	0.000844898	0.97
rs10097870	381	8	11444516	0	G	A	0.540328	0.989978	-0.0424728	0.00209956	5.4e-91	5.6e-95	0.00139831	0.000731598	0.056
rs10097887	381	8	11680535	0	C	T	0.791648	0.989395	-0.0224939	0.00257741	2.6e-18	3.6e-19	0.000290554	0.000898223	0.75
rs10098022	400	8	109428521	0	A	G	0.351629	0.998645	0.0129502	0.00218593	3.1e-09	6.4e-11	-0.000569105	0.000760934	0.45
rs10098060	381	8	9080710	0	T	C	0.887236	0.991337	-0.0310318	0.00330399	5.9e-21	1.4e-21	0.00355372	0.00115595	0.0021
rs10098119	381	8	9723053	0	G	A	0.95154	0.992429	-0.0333929	0.00486785	6.9e-12	1.9e-12	0.00238182	0.00169689	0.16
rs10098234	381	8	8576692	0	G	A	0.747404	0.994403	-0.0273571	0.0024083	6.7e-30	3.2e-29	0.000472852	0.000838778	0.57
rs10098322	381	8	11196295	0	C	G	0.50705	0.996701	-0.0272538	0.00209025	7.4e-39	4e-40	0.00039947	0.000728861	0.58
rs10098334	404	8	119900553	0	G	A	0.0715643	0.997971	-0.0347076	0.00404633	9.7e-18	2e-16	0.00196143	0.0014131	0.17
rs10098350	381	8	10365845	0	T	C	0.319902	0.996593	0.0125391	0.00224194	2.2e-08	9.8e-10	-0.00138815	0.000780576	0.075
rs10098488	381	8	11130977	0	G	T	0.441672	0.982872	0.0385416	0.00211669	4.4e-74	7.9e-78	-0.000808658	0.000737395	0.27
rs10098531	381	8	8789962	0	G	C	0.60659	0.98093	0.0318389	0.00215533	2.2e-49	6.4e-53	-0.00152408	0.000750516	0.042
rs10098536	395	8	80771378	0	C	T	0.442298	0.970657	0.0117928	0.00212896	3e-08	5.6e-09	5.99449e-05	0.000741217	0.94
rs10098597	381	8	11275575	0	A	G	0.403853	0.991488	0.0347068	0.00213357	1.7e-59	6.8e-62	-0.00080676	0.000742273	0.28
rs10098618	381	8	9741478	0	T	A	0.267645	0.995562	0.0170972	0.00235854	4.2e-13	4.4e-13	-0.000278839	0.000820751	0.73
rs10098623	381	8	9865592	0	A	T	0.358834	0.988416	0.0189259	0.00218618	4.8e-18	2.3e-20	0.000191572	0.000761266	0.8
rs10098636	381	8	8647324	0	C	T	0.717214	0.999731	0.023316	0.00231876	8.7e-24	2.3e-27	-0.00149406	0.000807435	0.064
rs10098664	381	8	11417493	0	T	C	0.513895	0.988274	-0.0358685	0.00209631	1.2e-65	5.9e-69	0.0012324	0.000730784	0.092
rs10098699	381	8	10676756	0	C	T	0.394074	0.99589	0.032657	0.00213767	1.1e-52	6.3e-55	-0.00112808	0.000744181	0.13
rs10098738	381	8	9646703	0	A	T	0.947491	0.984446	-0.0294709	0.00470266	3.7e-10	1.9e-10	0.00213919	0.00164089	0.19
rs10098758	381	8	9425465	0	G	A	0.759787	0.997443	-0.0153041	0.00243858	3.5e-10	9.6e-11	0.00101082	0.000847636	0.23
rs10098782	381	8	11417582	0	T	C	0.637067	0.952396	-0.0228385	0.0022188	7.6e-25	5e-27	-0.000185345	0.000773727	0.81
rs10098874	381	8	11662885	0	G	A	0.830524	0.994433	0.0187904	0.00278272	1.5e-11	1.5e-13	0.000323036	0.000967433	0.74
rs10098878	391	8	72529682	0	C	T	0.579515	0.987005	0.0129761	0.00212502	1e-09	3.5e-11	0.000259129	0.000740756	0.73
rs1009901	183	4	1211038	0	C	G	0.975849	1	0.0389336	0.00677079	8.9e-09	1.3e-09	-0.00284741	0.00240779	0.24
rs10099072	381	8	8437123	0	T	C	0.751649	0.981743	0.0238858	0.00243388	9.8e-23	1.6e-24	-0.00108847	0.000846632	0.2
rs10099074	410	8	127994279	0	A	G	0.800415	0.989199	0.0158475	0.00262246	1.5e-09	3.6e-10	0.000926025	0.000913218	0.31
rs10099100	381	8	10576775	0	G	C	0.658739	0.990345	0.0307916	0.00220843	3.5e-44	1.1e-47	-0.00027523	0.00077004	0.72
rs10099122	381	8	9568003	0	C	T	0.370598	0.994818	0.0240571	0.00216077	8.6e-29	7.7e-32	-0.000764139	0.000751947	0.31
rs10099225	381	8	8218698	0	G	C	0.599598	0.98296	-0.0161139	0.00214489	5.8e-14	3.7e-14	0.000428207	0.000746934	0.57
rs10099374	381	8	8186432	0	C	T	0.680552	0.985486	-0.0140119	0.00224946	4.7e-10	3e-10	-0.00122882	0.000782735	0.12
rs10099512	381	8	9178821	0	C	G	0.0604602	0.995051	0.0441706	0.00438124	6.7e-24	3.7e-24	0.000309371	0.00151634	0.84
rs10099569	381	8	11161276	0	C	G	0.59152	0.998285	-0.0360889	0.00212493	1.1e-64	9.1e-68	0.000622926	0.000740036	0.4
rs10099571	381	8	8285302	0	A	G	0.882708	0.985857	0.0208421	0.00325928	1.6e-10	7.3e-12	-0.00160573	0.00113318	0.16
rs1009959	761	17	69803215	0	T	A	0.60039	0.962832	0.0181555	0.00216104	4.4e-17	2.6e-18	0.000470841	0.000753832	0.53
rs10099619	400	8	109446642	0	C	T	0.367191	0.997469	0.0132483	0.00216682	9.7e-10	1.7e-11	-0.000486624	0.00075424	0.52
rs10099686	381	8	9355327	0	G	A	0.488659	0.999036	-0.0164375	0.00208701	3.4e-15	4e-15	0.00123443	0.000727601	0.09
rs10099758	381	8	10367167	0	A	C	0.0924774	0.994198	-0.027192	0.00360738	4.8e-14	2e-14	-0.000325018	0.00125999	0.8
rs10099808	381	8	8659873	0	G	A	0.700849	0.996115	0.0202907	0.00228262	6.2e-19	3.1e-22	-0.00137284	0.000795253	0.084
rs10099881	381	8	10936035	0	G	A	0.796424	0.998433	0.0198547	0.00258952	1.8e-14	2.6e-15	-0.000573151	0.000902124	0.53
rs10099956	381	8	9288258	0	A	G	0.858454	0.990698	0.0207944	0.00299819	4e-12	2e-13	-0.000468294	0.00104576	0.65
rs10100066	381	8	8650393	0	T	G	0.716841	0.998692	0.0233142	0.0023183	8.6e-24	1.8e-27	-0.00152075	0.000807349	0.06
rs10100074	381	8	9887171	0	G	C	0.826985	0.996718	-0.0197433	0.00276075	8.6e-13	1.6e-12	0.000979299	0.000963402	0.31
rs10100104	381	8	11545900	0	T	C	0.377191	0.976202	0.0231931	0.00217539	1.5e-26	5.1e-28	-0.000330212	0.000758817	0.66
rs10100187	381	8	11257495	0	T	C	0.387389	1	0.0329784	0.00214088	1.5e-53	1.6e-56	-0.000833201	0.000744942	0.26
rs10100205	381	8	11257535	0	T	C	0.864583	0.953028	0.0221766	0.00311682	1.1e-12	8.8e-13	-0.000379487	0.00108889	0.73
rs10100209	381	8	10584212	0	C	T	0.390994	0.978038	0.030807	0.00215842	3.2e-46	2.4e-48	-0.000835789	0.000751582	0.27
rs10100215	381	8	11362272	0	G	T	0.71791	0.970286	-0.0242591	0.00234923	5.4e-25	4e-25	0.000821904	0.000818031	0.32
rs10100234	381	8	9887324	0	G	A	0.803152	0.998618	-0.0186203	0.00262481	1.3e-12	6.6e-12	0.00125203	0.000916061	0.17
rs10100265	381	8	10633159	0	A	C	0.387111	0.994796	0.0331727	0.002145	6e-54	4.6e-56	-0.000955327	0.000746926	0.2
rs10100333	381	8	10584288	0	C	T	0.389057	0.980447	0.0313904	0.00215779	6.1e-48	3.2e-50	-0.000798043	0.000751174	0.29
rs10100449	381	8	10899288	0	A	G	0.717016	0.995763	0.0241302	0.00231726	2.2e-25	5.3e-27	-0.000907228	0.000806916	0.26
rs1010051	639	14	61002988	0	G	C	0.0847046	0.998109	0.0274948	0.00376127	2.7e-13	1.4e-13	-0.000617906	0.00130925	0.64
rs1010052	639	14	61003071	0	G	A	0.085431	0.998317	0.0276341	0.00374663	1.6e-13	6.3e-14	-0.000505213	0.00130475	0.7
rs10100551	381	8	8778404	0	G	C	0.73704	0.974372	0.0228467	0.00239534	1.5e-21	4.5e-22	-0.000571578	0.000833881	0.49
rs10100660	381	8	11038885	0	T	A	0.637142	0.997839	0.0291544	0.00217046	3.9e-41	1.2e-43	-0.00161298	0.000756862	0.033
rs10100706	381	8	9321780	0	C	T	0.289296	0.988428	-0.027582	0.00231316	8.9e-33	3e-33	0.00141403	0.000806713	0.08
rs10100748	390	8	71717028	0	A	G	0.318724	0.999289	0.0261843	0.00224173	1.6e-31	1e-34	-0.000705198	0.000781518	0.37
rs10100757	381	8	9799176	0	C	T	0.833577	0.981398	-0.0254698	0.00281808	1.6e-19	7.4e-21	0.000672946	0.000980782	0.49
rs10100760	381	8	9370559	0	T	C	0.412897	0.987476	-0.029554	0.00213155	1e-43	1.4e-46	0.00184262	0.000742689	0.013
rs10100925	381	8	9325510	0	C	G	0.726634	0.934202	-0.0240462	0.00241455	2.3e-23	4.2e-26	0.000792591	0.00084088	0.35
rs10100996	400	8	109580680	0	T	A	0.376231	0.975266	0.0128786	0.00218192	3.6e-09	6.3e-11	-0.000905724	0.000759247	0.23
rs1010109	260	5	142554162	0	A	G	0.845173	0.976434	0.028015	0.00290119	4.6e-22	3.6e-22	-0.000770257	0.00101247	0.45
rs10101132	381	8	9616553	0	C	A	0.699533	0.988813	-0.0178329	0.00228167	5.5e-15	1.1e-16	0.000900946	0.000793677	0.26
rs10101173	381	8	8477766	0	G	A	0.715978	0.992101	0.01619	0.00232139	3.1e-12	1.2e-14	-0.000700705	0.000807608	0.39
rs10101195	381	8	11623212	0	C	A	0.757378	0.981997	0.024173	0.00244865	5.5e-23	2.6e-23	4.02358e-05	0.000854036	0.96
rs1010128	52	1	197806474	0	G	A	0.495724	0.992524	0.0124436	0.00207154	1.9e-09	6.4e-11	-0.000947338	0.000729552	0.19
rs10101292	381	8	10856474	0	T	C	0.572455	0.986589	0.0317645	0.00211963	9.1e-51	5e-54	-1.23538e-05	0.000738011	0.99
rs10101329	381	8	10990672	0	C	T	0.624175	0.993981	0.0298705	0.0021592	1.6e-43	9.2e-46	-0.00172183	0.000752769	0.022
rs10101357	404	8	119774200	0	T	G	0.296297	0.984611	0.0135141	0.00229506	3.9e-09	5.6e-11	-0.00107758	0.000801096	0.18
rs10101395	381	8	8447851	0	G	T	0.692626	0.988471	0.0138747	0.00227227	1e-09	5.2e-11	-0.000182039	0.000790408	0.82
rs10101399	381	8	8089277	0	G	T	0.529236	0.968788	-0.0401044	0.00212497	1.9e-79	2.6e-82	0.00113729	0.000740071	0.12
rs10101503	381	8	10815807	0	T	C	0.861777	0.993274	0.0195438	0.00302795	1.1e-10	4e-11	-0.00150597	0.00105793	0.15
rs10101661	381	8	11593504	0	C	T	0.364699	0.991815	0.0275174	0.0021732	9.6e-37	2.8e-37	-0.000911477	0.000756735	0.23
rs10101748	381	8	11826991	0	C	G	0.795741	0.942366	0.018467	0.0026603	3.9e-12	1.9e-13	-0.00194261	0.000928643	0.036
rs10101901	381	8	10896099	0	C	T	0.717849	0.994716	0.0241675	0.00231964	2e-25	6.2e-27	-0.00101411	0.000807715	0.21
rs10101904	381	8	8287217	0	C	T	0.879647	0.969677	0.0218672	0.0032474	1.7e-11	5.8e-13	-0.00156078	0.001129	0.17
rs10101953	381	8	9425839	0	G	A	0.752224	0.996683	-0.0160923	0.00241389	2.6e-11	5e-12	0.0010153	0.000839445	0.23
rs10102030	381	8	9429613	0	A	T	0.756965	0.998824	-0.0148679	0.00242769	9.1e-10	2.6e-10	0.000991406	0.000844023	0.24
rs10102100	381	8	8502719	0	G	C	0.627471	0.992402	0.0166831	0.0021681	1.4e-14	3.5e-16	-0.000331729	0.000754944	0.66
rs10102170	381	8	9611470	0	C	T	0.634011	0.991678	-0.0254936	0.00217025	7.3e-32	3.3e-35	0.00130273	0.000755196	0.085
rs10102241	381	8	10887592	0	A	T	0.908039	0.998372	0.0208632	0.003608	7.4e-09	3.1e-09	-0.000407189	0.00125697	0.75
rs1010228	740	17	46200348	0	A	C	0.203445	0.99989	-0.0162899	0.00258573	3e-10	2e-10	0.00170591	0.000903777	0.059
rs10102376	381	8	10353655	0	G	C	0.671431	0.995201	-0.0132968	0.00222619	2.3e-09	1.3e-10	0.00158742	0.000774705	0.04
rs10102381	381	8	10498177	0	A	T	0.795368	0.971839	0.0162648	0.00261955	5.3e-10	1.2e-10	-0.000683073	0.000915155	0.46
rs10102391	381	8	10075699	0	G	C	0.840319	0.986002	-0.0209026	0.00286522	3e-13	1.1e-14	0.00039623	0.000995277	0.69
rs10102462	381	8	8672981	0	G	A	0.702136	0.994292	0.0204985	0.00228614	3.1e-19	1.6e-22	-0.0013142	0.000796324	0.099
rs10102465	381	8	11519578	0	A	C	0.734593	0.962327	-0.0227531	0.00240026	2.6e-21	1.1e-20	0.00118537	0.000836399	0.16
rs10102512	381	8	11534882	0	A	G	0.734431	0.975	-0.0293271	0.00238426	9e-35	5.4e-38	0.000177717	0.000830067	0.83
rs10102524	381	8	11534907	0	A	G	0.449675	0.971004	-0.0317393	0.00212284	1.5e-50	3e-52	0.000715272	0.000739376	0.33
rs10102600	381	8	11285384	0	C	T	0.149853	0.929057	0.0324987	0.00302527	6.4e-27	1.4e-30	-0.00107053	0.0010523	0.31
rs10102621	381	8	10140875	0	G	A	0.662198	0.988828	0.0251061	0.00221287	7.8e-30	8.3e-30	-0.000319433	0.000771116	0.68
rs10102650	381	8	10367049	0	T	C	0.31957	1	0.0123139	0.00224065	3.9e-08	2.1e-09	-0.00121947	0.000780108	0.12
rs10102701	381	8	11027421	0	T	C	0.966146	0.97187	0.0383608	0.00583273	4.8e-11	9.9e-11	0.00151109	0.00205369	0.46
rs10102792	401	8	116512977	0	G	T	0.673422	0.998087	0.0165009	0.00222704	1.3e-13	7.4e-15	-0.00256211	0.000776819	0.00097
rs10102807	381	8	9104590	0	C	T	0.614464	0.99437	0.0344466	0.00214701	6.3e-58	9.1e-61	-0.00143771	0.000747789	0.055
rs1010285	664	15	65701319	0	A	G	0.785631	0.989438	0.0189548	0.00255922	1.3e-13	1.6e-15	-0.000379834	0.000890429	0.67
rs10103062	381	8	11088131	0	A	G	0.742528	0.877502	0.0274666	0.00254065	3.1e-27	2e-26	-0.000875233	0.00088644	0.32
rs10103071	381	8	8879284	0	G	T	0.709777	0.744522	0.0201233	0.00265918	3.8e-14	6e-15	-0.00192023	0.000926499	0.038
rs10103163	381	8	8650675	0	T	C	0.716878	0.998753	0.0232816	0.00231829	9.9e-24	2.1e-27	-0.00150541	0.000807353	0.062
rs10103169	381	8	8650698	0	T	A	0.717182	0.996956	0.0232899	0.00231952	1e-23	2.2e-27	-0.0015166	0.000807714	0.06
rs10103202	381	8	10577856	0	G	A	0.925697	0.986768	0.0307795	0.00399268	1.3e-14	1.7e-14	-0.00163299	0.00139334	0.24
rs10103228	381	8	11860251	0	T	G	0.38496	0.994654	-0.0321145	0.00214789	1.5e-50	7.8e-51	0.000430031	0.000748368	0.57
rs10103244	381	8	9170588	0	T	C	0.920311	0.940203	-0.0252678	0.00396217	1.8e-10	2.5e-10	-0.000494311	0.00137185	0.72
rs10103270	400	8	109146371	0	G	A	0.793894	0.996832	0.0173427	0.00257529	1.6e-11	9.4e-13	-0.000453071	0.000898031	0.61
rs10103282	381	8	8650757	0	T	G	0.716694	0.998709	0.0233101	0.00231782	8.6e-24	1.6e-27	-0.00150545	0.000807191	0.062
rs10103333	400	8	109505247	0	A	T	0.376444	0.999436	0.0127085	0.00215616	3.8e-09	6.7e-11	-0.000914604	0.000750401	0.22
rs10103409	381	8	8123727	0	C	T	0.592691	0.993081	0.0326358	0.00213512	9.6e-53	4.5e-56	-0.000878518	0.000744204	0.24
rs1010342	183	4	1068819	0	G	A	0.222627	0.998785	0.0221338	0.0024986	8.1e-19	2.6e-19	-0.00242725	0.000871975	0.0054
rs10103426	381	8	9416258	0	G	C	0.753037	0.996748	-0.016283	0.00241661	1.6e-11	3e-12	0.00112039	0.000840319	0.18
rs10103466	381	8	10289603	0	G	A	0.421626	0.973947	0.0122877	0.00213716	8.9e-09	8.4e-12	-5.50372e-05	0.000743856	0.94
rs10103485	381	8	11787563	0	C	T	0.446931	0.998372	-0.0343859	0.00210322	4.4e-60	1.2e-62	0.00160894	0.000732612	0.028
rs10103489	381	8	11787572	0	C	T	0.446931	0.998372	-0.0343859	0.00210322	4.4e-60	1.2e-62	0.00160894	0.000732612	0.028
rs10103528	381	8	9338549	0	C	G	0.678873	0.994567	-0.0236325	0.0022337	3.7e-26	1.3e-28	0.00188812	0.000777789	0.015
rs10103539	381	8	8988073	0	A	G	0.595692	0.981943	0.0223961	0.00214391	1.5e-25	2.6e-27	-0.00131685	0.000746905	0.078
rs10103545	400	8	109505151	0	G	A	0.376333	0.999792	0.0126868	0.00215588	4e-09	7.2e-11	-0.00091931	0.000750306	0.22
rs10103595	390	8	71692746	0	G	A	0.318973	0.998692	0.0261852	0.00224204	1.6e-31	1e-34	-0.00067904	0.000781639	0.38
rs10103752	381	8	9464775	0	A	G	0.750732	0.999748	-0.0154018	0.00240511	1.5e-10	2.5e-11	0.00129241	0.000836842	0.12
rs10103769	381	8	8573036	0	G	T	0.750071	0.997233	-0.0283301	0.00241273	7.8e-32	5.8e-31	0.000585032	0.000840557	0.49
rs10103875	381	8	10141227	0	C	T	0.662016	0.988892	0.0251035	0.00221226	7.6e-30	8.4e-30	-0.000306683	0.00077093	0.69
rs10103925	381	8	9652211	0	G	A	0.377016	0.997414	0.0258589	0.00215177	2.9e-33	6.7e-36	-0.0014779	0.000748847	0.048
rs10104032	381	8	9616664	0	C	A	0.627746	0.987841	-0.0250973	0.00216517	4.6e-31	1.4e-34	0.00136332	0.000753727	0.07
rs10104125	400	8	109581008	0	T	A	0.376237	0.975144	0.0128658	0.00218204	3.7e-09	6.5e-11	-0.000908819	0.000759288	0.23
rs10104158	381	8	8988591	0	A	G	0.601149	0.975277	0.0217436	0.00215651	6.6e-24	1.7e-25	-0.00117239	0.000751324	0.12
rs10104236	381	8	9740292	0	G	C	0.260714	0.995524	0.0180488	0.00237819	3.2e-14	2.1e-14	-0.000411163	0.000827626	0.62
rs10104303	381	8	8834528	0	T	A	0.557361	0.991894	-0.0366321	0.00210789	1.2e-67	5.9e-72	0.00113761	0.000734289	0.12
rs10104336	381	8	11268344	0	G	A	0.423385	0.987538	0.0342228	0.00212304	1.9e-58	5.5e-61	-0.00082021	0.000738663	0.27
rs10104353	381	8	9740358	0	G	C	0.254603	0.994278	0.0194498	0.00239716	4.9e-16	2.8e-16	-0.000457288	0.000833785	0.58
rs10104390	381	8	8610799	0	T	C	0.796521	0.989223	0.0273427	0.00260105	7.6e-26	3.9e-25	-0.00184439	0.000907549	0.042
rs10104438	400	8	109076600	0	A	G	0.731505	0.996401	0.0172454	0.00235575	2.5e-13	5.7e-14	-0.000504629	0.000822175	0.54
rs10104463	381	8	10046570	0	C	G	0.575012	0.987477	-0.0135492	0.00212102	1.7e-10	5.1e-11	0.000566286	0.00073886	0.44
rs1010447	6	1	11269796	0	T	C	0.269274	0.999635	-0.019812	0.00232688	1.7e-17	7.8e-20	0.00163808	0.000820754	0.046
rs10104541	381	8	8779418	0	G	A	0.73674	0.973871	0.0230935	0.00239466	5.2e-22	1.7e-22	-0.000585112	0.000833643	0.48
rs10104571	381	8	10896697	0	G	A	0.918677	0.997677	0.0238471	0.00381592	4.1e-10	6.1e-12	-0.00221519	0.001335	0.097
rs10104728	381	8	11171300	0	A	G	0.590166	0.997156	-0.0360865	0.00212449	1e-64	1.5e-67	0.000549872	0.000739893	0.46
rs10104807	381	8	9669775	0	G	A	0.371748	0.995229	0.0262914	0.00215957	4.3e-34	1.7e-36	-0.00153826	0.000751694	0.041
rs10104817	385	8	49383858	0	A	G	0.755632	0.997571	0.0180938	0.00242815	9.2e-14	5.4e-14	-0.00195276	0.000848712	0.021
rs10104950	381	8	8557220	0	A	G	0.316021	0.992132	0.0129487	0.00224995	8.7e-09	9.2e-11	-0.00182108	0.000784872	0.02
rs10105033	381	8	10180334	0	A	G	0.575881	0.988122	-0.0135671	0.00211701	1.5e-10	2.1e-11	-0.00015733	0.000737844	0.83
rs10105072	404	8	119907456	0	G	A	0.0710615	0.999032	-0.0352283	0.00405811	3.9e-18	7.6e-17	0.00186688	0.00141672	0.19
rs10105315	381	8	10932203	0	G	C	0.486043	0.993354	0.038061	0.00209284	6.6e-74	1e-77	-0.00122565	0.000729092	0.093
rs10105377	381	8	10975733	0	A	G	0.535856	0.998027	0.0354712	0.00209031	1.4e-64	3.8e-65	-0.00129176	0.000728372	0.076
rs10105455	381	8	8837235	0	C	T	0.239462	0.993038	-0.0177532	0.00245359	4.6e-13	7.7e-14	-0.000729174	0.000855182	0.39
rs10105543	381	8	9323515	0	C	T	0.682688	0.997077	-0.0248029	0.00224017	1.7e-28	6.4e-32	0.00128422	0.000780606	0.1
rs10105659	381	8	11256184	0	G	A	0.491383	0.95952	0.0284546	0.00212922	9.8e-41	2.9e-42	-0.00118412	0.000740965	0.11
rs10105690	381	8	8649232	0	G	T	0.717248	0.99889	0.0233354	0.0023194	8.2e-24	2.2e-27	-0.00152111	0.000807652	0.06
rs10105729	381	8	8356104	0	T	C	0.750173	1	0.0217859	0.00241047	1.6e-19	1.6e-19	-0.00113829	0.00084169	0.18
rs10105767	381	8	9454327	0	T	G	0.934654	0.994809	-0.0296596	0.00422532	2.2e-12	3.2e-13	0.000782416	0.00147098	0.59
rs10105815	381	8	10154437	0	G	C	0.868647	1	-0.0214402	0.00308743	3.8e-12	5.2e-13	0.00165482	0.00107641	0.12
rs10105843	381	8	10197863	0	A	G	0.574884	0.984757	-0.0320564	0.00212176	1.4e-51	1.4e-54	0.000967909	0.000738823	0.19
rs10105920	381	8	8648737	0	C	T	0.717231	0.998969	0.023327	0.0023193	8.5e-24	2.3e-27	-0.00151931	0.000807625	0.06
rs10105938	381	8	8356261	0	T	C	0.750986	0.998888	0.0218335	0.0024135	1.5e-19	1.3e-19	-0.00116027	0.000842638	0.17
rs10105968	381	8	9454484	0	T	C	0.934224	0.993896	-0.0293494	0.00421296	3.3e-12	5.7e-13	0.000642676	0.00146796	0.66
rs10106	455	9	130576075	0	T	C	0.58347	0.998976	-0.0136463	0.00211598	1.1e-10	8.1e-11	0.00158461	0.000736653	0.031
rs10106040	381	8	9612413	0	C	G	0.632789	0.9884	-0.0240578	0.00217142	1.6e-28	1.8e-31	0.00101673	0.0007557	0.18
rs10106175	406	8	120557258	0	C	G	0.547834	0.98967	0.0116334	0.00210558	3.3e-08	4.5e-09	0.000712995	0.000733321	0.33
rs10106199	390	8	72183316	0	C	T	0.725939	0.988494	0.0154461	0.002347	4.7e-11	3.3e-12	-0.0010516	0.000817175	0.2
rs10106207	381	8	11015338	0	C	T	0.480589	0.993048	0.0392866	0.00209454	1.7e-78	1.4e-81	-0.000784625	0.00072956	0.28
rs10106246	400	8	109268710	0	T	C	0.43197	0.998845	0.014677	0.00210466	3.1e-12	1.5e-13	-0.00077693	0.000733268	0.29
rs10106327	381	8	9359884	0	A	C	0.496329	0.998054	-0.0168327	0.00208745	7.4e-16	5.7e-16	0.001479	0.000727817	0.042
rs10106356	391	8	72528076	0	T	C	0.570797	0.989955	0.0125719	0.00211612	2.8e-09	2.2e-10	-7.29619e-05	0.000737639	0.92
rs1010637	502	10	134153965	0	G	A	0.765474	0.999485	-0.0136265	0.00244953	2.7e-08	5.9e-09	0.000373336	0.000855306	0.66
rs10106453	381	8	8548801	0	G	A	0.518544	0.991095	0.0378443	0.00209563	6.7e-73	3.8e-74	-0.00130278	0.000730413	0.074
rs10106565	381	8	8855032	0	C	T	0.436279	0.987876	0.0272348	0.00211152	4.6e-38	9.2e-42	-0.00210411	0.0007357	0.0042
rs10106662	401	8	116952175	0	C	T	0.243843	0.997879	0.0141865	0.00242931	5.2e-09	4.3e-09	-0.0012065	0.000847717	0.15
rs10106714	381	8	10390320	0	C	T	0.735675	0.991991	-0.0144771	0.00237275	1.1e-09	6.7e-10	-1.15933e-05	0.000826614	0.99
rs10106875	381	8	10113743	0	C	G	0.908984	1	-0.0292578	0.00362394	6.8e-16	2.1e-16	0.00268445	0.00126202	0.033
rs10106911	400	8	109147278	0	A	T	0.793898	0.997019	0.0173211	0.0025752	1.7e-11	1e-12	-0.000447977	0.000897996	0.62
rs10106914	381	8	10987651	0	T	G	0.572152	0.992851	0.0325757	0.00211327	1.3e-53	1e-55	-0.00142987	0.000736495	0.052
rs10107010	381	8	11132712	0	C	A	0.414262	0.986744	0.0355054	0.00213068	2.4e-62	6.4e-66	-0.000834457	0.000741952	0.26
rs10107083	381	8	9063168	0	G	C	0.787488	0.983283	-0.0327724	0.00256866	2.8e-37	1.2e-37	0.00391178	0.000896262	1.3e-05
rs1010714	326	6	152622876	0	T	A	0.402478	0.996774	0.013168	0.00210704	4.1e-10	3.6e-10	-0.000474173	0.000742632	0.52
rs10107145	381	8	10758213	0	A	G	0.455708	0.996871	0.0376021	0.00209826	8.1e-72	3.9e-75	-0.000689383	0.000730989	0.35
rs10107213	385	8	49405601	0	C	G	0.755516	0.997131	0.017977	0.00242824	1.3e-13	7.9e-14	-0.00206173	0.000848724	0.015
rs10107289	381	8	10634248	0	T	C	0.390216	0.995979	0.0326704	0.0021408	1.4e-52	2.3e-54	-0.000987033	0.000745395	0.19
rs10107341	381	8	9658001	0	C	G	0.946876	0.986112	-0.0291778	0.00467536	4.4e-10	1.6e-10	0.0025413	0.00163028	0.12
rs10107384	381	8	10853450	0	A	G	0.628003	0.994396	0.0270003	0.00216431	1e-35	3.6e-37	-0.000921134	0.000754343	0.22
rs10107396	381	8	9673152	0	T	C	0.377427	0.99483	0.0290627	0.00215343	1.7e-41	6.6e-44	-0.00124109	0.00074962	0.098
rs10107419	381	8	8439369	0	T	C	0.751988	0.98312	0.0240125	0.00243311	5.7e-23	1.1e-24	-0.00109918	0.000846346	0.19
rs10107512	406	8	120515043	0	C	T	0.573137	0.998166	0.0122448	0.00210993	6.5e-09	6.3e-10	0.00062916	0.000734801	0.39
rs10107542	381	8	9682981	0	G	C	0.428774	0.993966	0.0232216	0.00210943	3.5e-28	1.2e-30	-0.00208381	0.000734242	0.0045
rs10107581	384	8	25434568	0	T	C	0.796344	0.992118	-0.0145346	0.00259831	2.2e-08	1.3e-09	0.000794485	0.00090532	0.38
rs10107591	381	8	10812785	0	A	C	0.868733	0.990535	0.0191774	0.00309539	5.8e-10	2.8e-10	-0.00171478	0.00108201	0.11
rs10107593	381	8	10320126	0	C	G	0.238129	0.99631	-0.0293024	0.00244902	5.4e-33	5.2e-35	0.00044314	0.000855319	0.6
rs1010762	272	6	2476867	0	C	T	0.490064	0.991423	0.0225696	0.00207011	1.1e-27	6.9e-28	-0.000931923	0.000729208	0.2
rs10107645	381	8	8746051	0	A	C	0.858617	0.992095	0.027589	0.0029984	3.5e-20	2.6e-20	-0.00217837	0.00104657	0.037
rs10107658	381	8	10815146	0	G	A	0.861698	0.993777	0.0194795	0.00302595	1.2e-10	4.6e-11	-0.00151048	0.00105697	0.15
rs10107661	381	8	9683113	0	G	A	0.819666	0.992531	-0.0256107	0.00272078	4.8e-21	1.6e-22	0.000497857	0.000946356	0.6
rs10107887	381	8	9364664	0	T	C	0.333674	0.994819	-0.0286967	0.00221879	2.9e-38	2.7e-39	0.00176563	0.00077367	0.022
rs10107900	406	8	120506288	0	T	G	0.580664	0.982844	0.0114305	0.00213178	8.2e-08	6.1e-09	0.000673472	0.000742508	0.36
rs10107901	400	8	109530859	0	A	G	0.376543	0.999842	0.0127639	0.0021544	3.1e-09	5.5e-11	-0.000942249	0.000750056	0.21
rs10107929	381	8	10014287	0	G	T	0.861935	0.995944	-0.0192782	0.00302517	1.9e-10	4e-12	-0.000756989	0.00105417	0.47
rs10107992	381	8	9653287	0	G	A	0.377355	0.998898	0.025933	0.00214991	1.7e-33	4.1e-36	-0.00149577	0.000748205	0.046
rs10108052	381	8	11617763	0	G	A	0.6926	0.987964	0.0186653	0.0022662	1.8e-16	3.1e-15	-0.00042656	0.000790208	0.59
rs10108056	381	8	8486942	0	T	A	0.716307	0.991595	0.0160031	0.00232288	5.6e-12	3.7e-14	-0.000748575	0.000808121	0.35
rs10108075	381	8	11832079	0	A	G	0.485268	0.999588	-0.0338179	0.00208826	5.5e-59	3.1e-60	0.00142563	0.000727692	0.05
rs10108205	381	8	11745945	0	C	T	0.907532	0.889879	0.0253653	0.00380979	2.8e-11	6.8e-12	-0.000474925	0.00132349	0.72
rs10108217	385	8	49532256	0	T	G	0.970568	1	0.0343213	0.00617271	2.7e-08	1e-09	-0.00168431	0.00215132	0.43
rs10108258	385	8	49329001	0	G	A	0.747351	0.992349	0.0189828	0.00240688	3.1e-15	4.3e-16	-0.0016056	0.000840758	0.056
rs10108282	381	8	9720946	0	T	A	0.793644	0.998179	-0.0154855	0.00257518	1.8e-09	8.9e-10	0.000770468	0.00089606	0.39
rs10108304	381	8	10938355	0	G	A	0.79586	0.995002	0.0205347	0.00259216	2.3e-15	5.2e-16	-0.000428877	0.000902865	0.63
rs10108320	381	8	11832263	0	A	T	0.485834	0.998234	-0.0337511	0.00208883	1e-58	5.7e-60	0.00142657	0.000727926	0.05
rs10108339	381	8	9372304	0	T	A	0.828116	0.994788	-0.0195789	0.00276919	1.5e-12	1e-13	0.00234385	0.000964422	0.015
rs10108347	381	8	11033517	0	G	C	0.485338	0.99054	0.0370973	0.00209479	3.6e-70	9.1e-73	-0.000698168	0.000729753	0.34
rs10108359	381	8	9327086	0	C	G	0.688558	0.997968	-0.0258501	0.00225053	1.5e-30	2.5e-34	0.00122546	0.000784268	0.12
rs10108399	400	8	109396911	0	T	C	0.352458	0.999505	0.0126715	0.00218428	6.6e-09	1.7e-10	-0.000549417	0.000760466	0.47
rs10108415	381	8	9086451	0	C	A	0.829819	0.985166	-0.0290766	0.002789	1.9e-25	2.4e-28	-0.00059485	0.000971869	0.54
rs10108511	381	8	11435516	0	T	C	0.465459	0.989861	0.0421373	0.00209891	1.2e-89	1.3e-93	-0.00117215	0.000731259	0.11
rs10108550	381	8	9741633	0	G	A	0.26077	0.995877	0.0181655	0.00237776	2.2e-14	1.4e-14	-0.000424302	0.000827454	0.61
rs10108562	381	8	10403547	0	G	C	0.933676	0.990104	0.0233344	0.00420642	2.9e-08	6.2e-10	-0.00177993	0.00147414	0.23
rs10108618	381	8	10953092	0	T	C	0.4972	0.991029	0.0386567	0.00209513	5.1e-76	3e-80	-0.00129949	0.000729944	0.075
rs10108729	381	8	8118600	0	C	T	0.5996	0.989886	0.0330878	0.00214506	1.1e-53	1.8e-57	-0.000914146	0.000747493	0.22
rs10108735	381	8	8118611	0	C	T	0.599615	0.989971	0.0331111	0.0021449	9.2e-54	1.6e-57	-0.000899962	0.000747461	0.23
rs10108807	381	8	9357554	0	C	G	0.844257	0.998601	-0.0170175	0.00287921	3.4e-09	1e-09	2.46304e-05	0.0010002	0.98
rs10108819	381	8	8574871	0	T	C	0.745185	0.997763	-0.0272779	0.0023972	5.3e-30	2e-29	0.00039503	0.000834908	0.64
rs10108876	381	8	11618465	0	G	A	0.690306	0.990338	0.0189566	0.00225914	4.8e-17	9.7e-16	-0.000519618	0.000788258	0.51
rs10108894	381	8	9342856	0	A	T	0.890115	0.99107	-0.0321408	0.0033461	7.6e-22	6.7e-23	-9.18991e-05	0.0011639	0.94
rs10108920	404	8	119899450	0	T	C	0.0711714	0.9984	-0.0349903	0.00405539	6.2e-18	1.4e-16	0.00183016	0.00141607	0.2
rs1010902	200	4	87819155	0	C	T	0.8339	0.989898	-0.017724	0.00280459	2.6e-10	1.1e-10	9.08895e-05	0.000977645	0.93
rs10109025	381	8	10815571	0	C	G	0.593503	0.990193	0.0310641	0.00213119	4e-48	1.3e-51	-0.00079545	0.000742292	0.28
rs10109026	381	8	9411986	0	C	T	0.6271	0.992237	-0.0270184	0.00216137	7.4e-36	2.4e-38	0.00153647	0.000752019	0.041
rs1010903	200	4	87819193	0	C	T	0.833924	0.989952	-0.0178499	0.00280473	2e-10	9.1e-11	7.45988e-05	0.000977674	0.94
rs10109064	381	8	8977198	0	A	G	0.376433	0.987824	0.0376692	0.00216208	5.6e-68	1.5e-68	-0.00219428	0.000753078	0.0036
rs10109092	381	8	8383660	0	C	T	0.802049	0.990971	-0.0261231	0.00262642	2.6e-23	3.7e-23	0.00157529	0.000916531	0.086
rs10109101	381	8	10953523	0	T	C	0.835685	0.984612	0.0190794	0.00283127	1.6e-11	1.3e-12	-0.00107189	0.000986912	0.28
rs10109128	381	8	11808841	0	T	C	0.833047	0.965984	0.0171554	0.0028439	1.6e-09	1.8e-10	-0.00233582	0.000995383	0.019
rs10109167	381	8	11033525	0	C	T	0.485282	0.990508	0.0370968	0.00209485	3.6e-70	9.9e-73	-0.000705236	0.000729776	0.33
rs1010923	773	18	13719291	0	A	G	0.123489	0.999448	0.039573	0.00317964	1.5e-35	4.3e-40	-0.00149384	0.00110158	0.18
rs10109241	381	8	11784985	0	A	T	0.44058	0.988397	-0.0344218	0.00211676	1.9e-59	1.1e-61	0.00165893	0.000737357	0.024
rs10109335	413	8	130741042	0	G	A	0.829574	0.997436	-0.0212919	0.00277214	1.6e-14	7e-15	-0.000128757	0.000966365	0.89
rs10109515	381	8	8482211	0	T	C	0.205937	0.989023	0.026261	0.0025911	3.9e-24	3.1e-27	-0.00165884	0.000904535	0.067
rs10109528	384	8	25328158	0	A	G	0.35787	0.998866	0.0137289	0.00217446	2.7e-10	7.7e-11	-0.00044076	0.000757781	0.56
rs10109537	381	8	11239640	0	C	T	0.558735	0.993779	0.0341449	0.00210097	2.2e-59	1.1e-61	-0.000972609	0.00073245	0.18
rs10109646	400	8	109454125	0	C	G	0.381052	0.999865	0.0131972	0.00214973	8.3e-10	2e-11	-0.000646254	0.00074823	0.39
rs10109680	410	8	128032277	0	A	G	0.769001	0.99044	0.0139773	0.00248493	1.9e-08	1.6e-09	2.01813e-05	0.000864821	0.98
rs10109703	381	8	8387903	0	A	C	0.62782	0.982637	0.0124442	0.00216598	9.2e-09	5.5e-09	0.000190118	0.000754407	0.8
rs10109714	385	8	49344903	0	A	G	0.741227	0.994381	0.0187402	0.00238469	3.9e-15	7.6e-16	-0.00183614	0.000832893	0.027
rs10109802	381	8	11419861	0	T	G	0.642196	0.982758	-0.0227549	0.0021906	2.8e-25	2.5e-27	0.000109694	0.000763967	0.89
rs10109832	381	8	8980671	0	C	T	0.63506	0.9974	0.0278628	0.00216898	9.1e-38	1.2e-39	-0.00164495	0.000755827	0.03
rs10109884	381	8	8299608	0	T	G	0.873092	0.982525	-0.0185587	0.00315368	4e-09	3.2e-10	-0.000475568	0.00110225	0.67
rs10109886	381	8	8680558	0	G	A	0.715226	0.993126	0.0233626	0.00231841	7e-24	2.2e-27	-0.00139158	0.000806904	0.085
rs10109892	381	8	10449196	0	G	A	0.878416	0.984347	-0.0217155	0.00321009	1.3e-11	3.2e-12	-0.000819749	0.00112237	0.47
rs10109978	384	8	25422364	0	G	T	0.796558	0.994404	-0.0147653	0.00259618	1.3e-08	9.3e-10	0.000727268	0.000904583	0.42
rs10110008	381	8	11133736	0	G	T	0.421517	0.98986	0.0363755	0.00212141	6.6e-66	7.2e-70	-0.00120944	0.000738751	0.1
rs10110074	381	8	8472374	0	C	T	0.804306	0.994655	0.0287513	0.00263728	1.1e-27	2e-31	-0.00175835	0.000917988	0.055
rs10110123	381	8	10889623	0	A	C	0.716408	0.989743	0.024216	0.0023238	2e-25	5.6e-27	-0.00085991	0.000809333	0.29
rs10110146	381	8	9685362	0	A	C	0.679559	1	-0.0145382	0.00222995	7.1e-11	8.1e-12	0.00208033	0.000775401	0.0073
rs10110257	410	8	128009630	0	G	A	0.358015	0.991568	0.0252801	0.00218004	4.3e-31	1.4e-33	0.000283055	0.000758694	0.71
rs10110329	381	8	8798184	0	C	G	0.606877	0.991565	0.0327841	0.00214317	8e-53	1.7e-56	-0.00180915	0.000746584	0.015
rs10110380	381	8	10077806	0	G	A	0.595094	0.989395	-0.0278699	0.00213628	6.7e-39	7.1e-42	0.000941184	0.00074404	0.21
rs10110557	381	8	11207508	0	T	C	0.521237	0.999388	-0.0272678	0.00208824	5.7e-39	4.3e-41	0.000341262	0.000728088	0.64
rs10110559	381	8	11264598	0	C	T	0.287164	0.978985	-0.027168	0.00232572	1.6e-31	3e-33	0.0027133	0.000809862	0.00081
rs10110591	381	8	8576608	0	A	C	0.745247	0.997341	-0.0273924	0.00239824	3.3e-30	1.3e-29	0.000434083	0.000835272	0.6
rs10110624	381	8	10583203	0	A	G	0.305588	0.958762	0.0274835	0.00230776	1.1e-32	9e-34	-0.000234904	0.000803792	0.77
rs10110648	381	8	8199164	0	T	C	0.871378	0.992265	0.0198898	0.0031227	1.9e-10	4.9e-12	-0.000903738	0.00108859	0.41
rs10110676	390	8	71970809	0	G	C	0.429604	0.99389	0.0280701	0.00211307	2.9e-40	1.4e-45	-0.000142677	0.000736149	0.85
rs10110684	381	8	11039159	0	G	C	0.636606	0.998206	0.0289541	0.0021696	1.3e-40	3.4e-43	-0.00159731	0.000756617	0.035
rs10110708	381	8	8287056	0	T	C	0.879382	0.969575	0.0217993	0.00324436	1.8e-11	6.4e-13	-0.00155448	0.00112824	0.17
rs10110711	381	8	8650456	0	C	T	0.716951	0.99877	0.0232464	0.00231846	1.2e-23	2.7e-27	-0.00150524	0.0008074	0.062
rs10110856	400	8	109567140	0	A	G	0.376175	0.980449	0.0127674	0.00217641	4.5e-09	7.9e-11	-0.000941848	0.000757344	0.21
rs10110911	381	8	10444137	0	G	A	0.879663	0.981316	-0.0214236	0.00323018	3.3e-11	8.1e-12	-0.000897064	0.00112867	0.43
rs1011094	281	6	28775982	0	G	C	0.498801	0.999913	-0.0131111	0.00206438	2.1e-10	3.9e-09	-0.000203745	0.000726661	0.78
rs10111263	381	8	8969433	0	G	C	0.378295	0.987374	0.0375671	0.00216111	1.1e-67	3.4e-69	-0.00231917	0.000752824	0.0021
rs10111315	381	8	9865588	0	G	A	0.529316	0.994336	0.028474	0.00209533	4.6e-42	4.6e-45	-0.000119603	0.000729851	0.87
rs10111376	381	8	9615470	0	A	G	0.626833	0.988011	-0.0248237	0.00216526	2e-30	6e-34	0.00130216	0.000753672	0.084
rs10111536	381	8	8277512	0	C	T	0.891276	0.975131	-0.0217055	0.00338327	1.4e-10	1.1e-11	-0.000221337	0.0011833	0.85
rs1011158	381	8	9104831	0	A	G	0.490431	1	-0.0222279	0.00208617	1.7e-26	1.8e-28	0.00044392	0.000726769	0.54
rs10111581	381	8	9738357	0	A	G	0.260092	0.99558	0.0178647	0.00237984	6.1e-14	3.8e-14	-0.000364986	0.000828189	0.66
rs1011159	381	8	9104692	0	C	G	0.516505	0.994253	0.0215975	0.00208927	4.8e-25	1.5e-26	-0.000404476	0.00072785	0.58
rs1011175	532	11	68934052	0	A	G	0.589976	0.988673	0.0147998	0.00211308	2.5e-12	5.5e-14	-0.00329527	0.000741346	8.8e-06
rs10111751	381	8	10856452	0	C	G	0.74433	0.984921	0.023388	0.00240592	2.5e-22	9.5e-23	-0.000230728	0.00083722	0.78
rs10111752	381	8	8977029	0	T	C	0.376705	0.977064	0.0380069	0.00217475	2.2e-68	9.5e-69	-0.00217679	0.000757511	0.0041
rs1011176	532	11	68933897	0	T	C	0.58991	0.988687	0.0147217	0.00211307	3.2e-12	7.4e-14	-0.00331695	0.000741342	7.7e-06
rs1011177	532	11	68933753	0	T	C	0.589906	0.988734	0.0147415	0.002113	3e-12	6.9e-14	-0.00331602	0.000741321	7.7e-06
rs10111820	381	8	8984302	0	T	C	0.633506	0.992284	0.0284505	0.00217187	3.3e-39	5.3e-41	-0.00170074	0.000756744	0.025
rs10111872	381	8	10881408	0	G	A	0.910539	0.990305	0.0210751	0.00366051	8.5e-09	4.6e-09	-0.000520514	0.00127147	0.68
rs10111934	400	8	109498656	0	T	G	0.376312	0.999868	0.0126845	0.00215582	4e-09	7.3e-11	-0.000919384	0.000750282	0.22
rs10111950	381	8	10815754	0	C	G	0.475337	0.994286	0.0385482	0.00209246	8.7e-76	9.7e-80	-0.0004494	0.000728909	0.54
rs10111974	381	8	10910863	0	C	T	0.745621	0.987771	0.0145434	0.00240398	1.5e-09	6.5e-10	-0.000652295	0.000837207	0.44
rs10111980	381	8	9418167	0	C	T	0.759998	0.997542	-0.0154445	0.00243945	2.4e-10	6.1e-11	0.00104892	0.000847912	0.22
rs10112051	381	8	9445941	0	C	T	0.70236	0.995331	-0.0128863	0.00228399	1.7e-08	2.7e-09	6.63543e-05	0.00079441	0.93
rs10112143	406	8	120516750	0	C	T	0.573233	0.999909	0.0121902	0.00210824	7.4e-09	7.4e-10	0.000670387	0.000734219	0.36
rs10112207	414	8	135620701	0	T	G	0.500263	0.997556	-0.012285	0.00208701	3.9e-09	3.2e-09	0.000378203	0.000727021	0.6
rs10112237	381	8	9072729	0	A	T	0.622117	0.980733	-0.0288373	0.00216746	2.2e-40	2.5e-41	0.00156594	0.000755124	0.038
rs10112559	381	8	8654181	0	A	G	0.24147	0.993558	-0.0281066	0.00244212	1.2e-30	1.9e-29	0.000998623	0.000851118	0.24
rs1011258	662	15	63837933	0	C	T	0.431353	0.997035	0.0116383	0.00211375	3.7e-08	4.5e-09	0.000153906	0.000734995	0.83
rs10112585	381	8	8795030	0	A	T	0.428897	0.999409	0.0318688	0.00210899	1.4e-51	4.8e-56	-0.0010407	0.000734542	0.16
rs10112596	381	8	11579802	0	A	G	0.170236	0.994655	0.0199879	0.00277416	5.8e-13	1.1e-12	-0.00128114	0.00096619	0.18
rs10112600	381	8	9461534	0	T	A	0.749591	0.998025	-0.0153657	0.00240334	1.6e-10	2.5e-11	0.00113516	0.000836225	0.17
rs10112645	381	8	8125496	0	G	A	0.593304	0.992651	0.0324748	0.00213632	3.5e-52	2.1e-55	-0.000868504	0.000744611	0.24
rs10112743	381	8	11785491	0	T	A	0.446327	0.999149	-0.0343986	0.00210292	3.8e-60	8.2e-63	0.00158701	0.000732523	0.03
rs10112744	381	8	8772264	0	A	G	0.776014	0.9791	0.0239809	0.00252126	1.9e-21	2e-22	-0.001544	0.000878911	0.079
rs10112821	381	8	9461883	0	A	G	0.7506	0.998089	-0.015509	0.00240672	1.2e-10	1.8e-11	0.00129454	0.000837386	0.12
rs10112888	381	8	11830208	0	G	C	0.485904	0.997183	-0.0340011	0.00208992	1.6e-59	6.9e-61	0.0015251	0.0007283	0.036
rs10112958	381	8	11793140	0	A	G	0.443988	0.998181	-0.0340982	0.00210495	5.1e-59	9.7e-62	0.0015916	0.000733285	0.03
rs10112972	381	8	9655218	0	T	A	0.377955	0.99872	0.0258174	0.00214949	3.1e-33	8.3e-36	-0.0015113	0.000748119	0.043
rs10112989	381	8	8647334	0	A	C	0.717362	0.999396	0.0234047	0.00231951	6.1e-24	1.7e-27	-0.00148193	0.000807705	0.067
rs10112995	404	8	119932511	0	G	A	0.371658	0.988005	-0.0140078	0.00217154	1.1e-10	4.3e-11	-0.000625897	0.000757212	0.41
rs1011301	535	11	86989134	0	A	C	0.576801	0.999948	-0.0184026	0.00209716	1.7e-18	1.4e-19	0.000986242	0.00073528	0.18
rs10113042	381	8	11793178	0	A	G	0.44371	0.998099	-0.0341532	0.00210497	3.4e-59	7e-62	0.00162564	0.000733323	0.027
rs10113062	381	8	11793249	0	A	G	0.443737	0.998155	-0.0341313	0.00210495	4e-59	8.8e-62	0.0016045	0.00073331	0.029
rs10113115	381	8	8559588	0	A	G	0.714962	0.994517	-0.0248858	0.00231882	7.2e-27	3e-25	0.000842225	0.000807966	0.3
rs10113145	381	8	11793295	0	A	G	0.443689	0.998204	-0.0341277	0.00210492	4.1e-59	9.4e-62	0.00159048	0.000733287	0.03
rs10113155	381	8	9655358	0	T	C	0.377902	0.998786	0.0257926	0.00214952	3.6e-33	1e-35	-0.00150714	0.000748117	0.044
rs10113186	381	8	9655426	0	T	C	0.350642	0.972297	0.0236584	0.00221247	1.1e-26	6e-29	-0.00130545	0.000769738	0.09
rs10113276	385	8	49365190	0	C	T	0.762943	0.9717	0.0194661	0.00248535	4.8e-15	4.5e-16	-0.00197497	0.00086874	0.023
rs10113326	381	8	8647630	0	A	T	0.716928	0.999491	0.0234217	0.00231827	5.4e-24	1.3e-27	-0.0015165	0.000807264	0.06
rs10113343	381	8	10640755	0	T	C	0.540152	0.997539	0.0228136	0.00209614	1.4e-27	3.9e-27	-0.000579655	0.000729798	0.43
rs10113381	381	8	8987396	0	C	T	0.59392	0.98549	0.0224358	0.00213827	9.4e-26	1.3e-27	-0.00129518	0.000744934	0.082
rs10113385	384	8	25392902	0	G	T	0.722934	0.998589	-0.0151773	0.00232967	7.3e-11	1.1e-11	0.000396089	0.000812305	0.63
rs10113416	381	8	9655761	0	A	G	0.947562	0.987597	-0.0296479	0.00469946	2.8e-10	1.1e-10	0.00224366	0.0016389	0.17
rs10113481	381	8	8472962	0	C	A	0.803786	0.993255	0.0286612	0.00263643	1.6e-27	3.3e-31	-0.00171503	0.000917739	0.062
rs10113497	404	8	119887866	0	T	C	0.0712396	0.993221	-0.0341098	0.0040628	4.6e-17	6.2e-16	0.00203604	0.00141755	0.15
rs10113518	406	8	120504811	0	A	G	0.573601	0.999256	0.0118755	0.00210894	1.8e-08	1.8e-09	0.000677221	0.000734413	0.36
rs10113560	400	8	109550288	0	A	G	0.375697	0.998996	0.0127022	0.00215748	3.9e-09	6.4e-11	-0.000871008	0.000750842	0.25
rs10113609	381	8	8834260	0	G	T	0.240354	0.984417	-0.0176419	0.00246054	7.5e-13	1.1e-13	-0.000704011	0.000857599	0.41
rs10113735	381	8	10934049	0	C	T	0.798591	0.996369	0.0203066	0.00260337	6.2e-15	1.5e-15	-0.000591242	0.000906821	0.51
rs10113746	381	8	8476866	0	A	T	0.77986	0.993597	0.0279839	0.00252553	1.6e-28	1.4e-31	-0.00182206	0.000879006	0.038
rs10113765	381	8	9877889	0	C	G	0.736314	0.992829	-0.0231904	0.00237166	1.4e-22	9.5e-23	0.00143006	0.000826599	0.084
rs10113808	381	8	10926892	0	C	A	0.487074	0.992864	0.0382505	0.00209271	1.2e-74	1.5e-78	-0.00129351	0.0007291	0.076
rs10114341	434	9	96919182	0	T	C	0.559741	0.996762	0.0174623	0.00210477	1.1e-16	2.6e-16	-0.000540415	0.000733024	0.46
rs10114421	434	9	96793603	0	C	T	0.90297	0.993897	0.0200053	0.00352808	1.4e-08	1.5e-09	-0.000535716	0.00123807	0.67
rs1011461	689	16	23049977	0	A	G	0.317168	0.991951	-0.0166721	0.00225008	1.3e-13	5.5e-13	0.000605956	0.000784376	0.44
rs1011462	689	16	23050015	0	C	T	0.317164	0.991842	-0.0166349	0.00225021	1.4e-13	6.1e-13	0.000600723	0.000784421	0.44
rs1011463	689	16	23050120	0	T	A	0.317177	0.991928	-0.0166547	0.00225008	1.3e-13	5.8e-13	0.000603673	0.000784372	0.44
rs10114811	434	9	96765950	0	G	A	0.903116	0.994635	0.0197378	0.00352973	2.2e-08	2.4e-09	-0.000628356	0.00123865	0.61
rs10114823	434	9	96510399	0	C	T	0.958964	0.98907	-0.0291759	0.00527375	3.2e-08	1.3e-09	0.000677297	0.00182944	0.71
rs10115125	440	9	110911908	0	G	C	0.77459	0.98949	0.0285532	0.00250619	4.5e-30	5e-32	-9.38855e-06	0.000872847	0.99
rs10115129	434	9	96523314	0	G	A	0.663692	0.993684	-0.0130045	0.00221759	4.5e-09	4.6e-10	0.00111886	0.000772814	0.15
rs1011534	399	8	100342241	0	C	G	0.954943	0.999092	0.0301218	0.00502798	2.1e-09	1.5e-09	-0.00154845	0.00174865	0.38
rs10115421	430	9	89738445	0	G	T	0.686064	0.99628	-0.016201	0.00224833	5.8e-13	9.3e-14	0.00212316	0.000783901	0.0068
rs10115872	433	9	95633759	0	G	A	0.634793	0.999356	0.0168302	0.00216807	8.3e-15	1.9e-15	-0.000734508	0.000755549	0.33
rs10115960	425	9	33832604	0	C	T	0.731921	0.999233	0.0149496	0.00235096	2e-10	1.1e-10	0.00117664	0.000819087	0.15
rs10116474	434	9	96527472	0	T	G	0.663932	0.993957	-0.0129791	0.00221726	4.8e-09	5.1e-10	0.00113399	0.00077268	0.14
rs10116489	434	9	96792054	0	A	G	0.901927	0.993048	0.0203893	0.00351146	6.4e-09	6.2e-10	-0.000510692	0.00123266	0.68
rs10116520	451	9	127029630	0	A	G	0.615398	0.996044	-0.0133348	0.00214884	5.5e-10	7.9e-10	0.000107989	0.000747392	0.89
rs10116740	456	9	133446357	0	G	A	0.52278	0.994805	0.0223857	0.00209222	1e-26	1.4e-28	-0.00190733	0.000729122	0.0089
rs10116746	434	9	96795797	0	C	T	0.902854	0.992889	0.0198269	0.00352644	1.9e-08	2e-09	-0.000534943	0.00123768	0.67
rs10116857	421	9	16595649	0	C	A	0.938295	0.993233	0.027926	0.00434588	1.3e-10	5e-11	0.00144941	0.0015277	0.34
rs1011729	759	17	69187587	0	C	T	0.899968	0.994698	-0.0226225	0.00347216	7.3e-11	2.4e-11	0.000116009	0.00121718	0.92
rs1011730	759	17	69187745	0	A	G	0.899961	0.994595	-0.022605	0.0034722	7.5e-11	2.5e-11	0.000112083	0.00121722	0.93
rs10117448	421	9	16571394	0	G	A	0.924362	0.994716	0.0282211	0.00395684	9.9e-13	2.8e-13	0.000977027	0.00139175	0.48
rs10117457	434	9	96823684	0	A	G	0.491323	0.998071	-0.0125575	0.00208654	1.8e-09	4.3e-11	0.000997609	0.000726876	0.17
rs10117672	423	9	18909703	0	G	A	0.603398	0.975744	0.012405	0.00215537	8.6e-09	1.6e-10	0.000631185	0.000750274	0.4
rs10117692	430	9	89740540	0	C	T	0.687388	0.992541	-0.0164638	0.0022543	2.8e-13	3.7e-14	0.00208612	0.000785883	0.0079
rs10118003	434	9	96918293	0	T	C	0.559679	0.996342	0.017383	0.00210518	1.5e-16	3.3e-16	-0.000542513	0.000733173	0.46
rs10118119	421	9	16496899	0	G	T	0.475991	0.967857	-0.0138551	0.00212078	6.4e-11	1.2e-10	0.000722388	0.00073866	0.33
rs1011832	122	2	200194565	0	C	T	0.239909	0.996623	0.0155392	0.00241304	1.2e-10	1.3e-11	0.000873493	0.000850856	0.3
rs10118838	449	9	126493307	0	G	A	0.932976	0.991121	0.0249083	0.0041914	2.8e-09	1e-11	0.00245279	0.00147217	0.096
rs10118895	421	9	16613114	0	C	T	0.0526552	0.997143	-0.0307377	0.00467717	5e-11	6.3e-12	-0.00201728	0.0016507	0.22
rs1011900	755	17	63279529	0	C	G	0.862361	0.995625	0.020023	0.00302569	3.6e-11	2e-12	-0.000885945	0.0010603	0.4
rs10119038	425	9	33878566	0	A	G	0.731896	0.999074	0.014949	0.00235099	2e-10	1.1e-10	0.00118603	0.000819101	0.15
rs10119131	440	9	110921715	0	G	A	0.773532	0.989194	0.0283361	0.00250262	1e-29	1.3e-31	0.000109274	0.0008716	0.9
rs10119168	429	9	89358731	0	A	T	0.448671	0.983038	-0.0115146	0.00210775	4.7e-08	6.4e-09	0.000932217	0.000733302	0.2
rs10119223	434	9	97280880	0	C	T	0.348718	0.994562	0.0134803	0.00219364	8e-10	3.9e-11	0.000287189	0.000761915	0.71
rs10119231	434	9	96466200	0	A	T	0.696667	0.994866	-0.026517	0.00227442	2.1e-31	3.1e-35	0.00137551	0.000794381	0.083
rs1011979	242	5	82393250	0	T	C	0.548608	0.999242	0.0124058	0.00209026	2.9e-09	6.1e-10	0.000386848	0.000729303	0.6
rs10119990	434	9	96534118	0	G	A	0.663919	0.994022	-0.0129866	0.00221717	4.7e-09	5e-10	0.00113265	0.000772649	0.14
rs10120002	421	9	16535015	0	T	C	0.946012	0.957156	0.0345226	0.00471011	2.3e-13	7.1e-14	0.00218244	0.00165415	0.19
rs10120093	434	9	96856794	0	A	G	0.496335	0.988415	-0.0119678	0.00209728	1.2e-08	2.2e-10	0.00122171	0.000730506	0.094
rs1012020	318	6	122110346	0	A	G	0.901574	0.997454	0.0282508	0.00346763	3.7e-16	1.5e-15	-0.00213762	0.00122343	0.081
rs10120281	421	9	16592236	0	A	C	0.935931	0.990945	0.029357	0.00427578	6.6e-12	3.4e-12	0.00203128	0.00150132	0.18
rs10120331	430	9	89740311	0	T	C	0.708005	0.991628	-0.0159113	0.00230014	4.6e-12	6.4e-13	0.00221051	0.000801976	0.0058
rs10120359	456	9	133442655	0	C	G	0.657923	0.996505	0.0301315	0.00220487	1.6e-42	6.8e-48	-0.00215911	0.000767613	0.0049
rs10120728	441	9	111377855	0	C	T	0.278246	0.994623	-0.016194	0.00233126	3.7e-12	1.9e-14	-0.000208798	0.000811332	0.8
rs10120794	456	9	133426081	0	G	A	0.63287	0.995113	0.0271139	0.00216945	7.7e-36	7.8e-39	-0.00244576	0.000755606	0.0012
rs10120798	434	9	96443476	0	A	G	0.408759	0.993052	0.0204678	0.00212703	6.4e-22	7.9e-23	0.000220374	0.000741323	0.77
rs10120819	425	9	33929206	0	T	C	0.731855	0.999453	0.0149656	0.00235036	1.9e-10	1e-10	0.001158	0.000818873	0.16
rs10120972	456	9	133426768	0	G	A	0.622205	0.99327	0.0274724	0.00215887	4.3e-37	1.2e-39	-0.00239083	0.000752052	0.0015
rs10120991	439	9	110735536	0	A	G	0.89014	0.996436	-0.0221219	0.00333523	3.3e-11	5.2e-12	0.000384842	0.00115804	0.74
rs10121169	430	9	89741192	0	T	C	0.686306	0.995269	-0.0163318	0.00224925	3.8e-13	6.1e-14	0.00211702	0.000784143	0.0069
rs10121959	421	9	16576805	0	G	A	0.934702	0.992636	0.0271034	0.00423926	1.6e-10	9.5e-11	0.00168827	0.00149196	0.26
rs10122038	425	9	33911055	0	T	C	0.73184	0.998638	0.0148967	0.0023511	2.4e-10	1.3e-10	0.00117661	0.000819157	0.15
rs10122041	434	9	96615517	0	A	G	0.417495	0.998766	-0.0132374	0.00211793	4.1e-10	1.1e-11	0.00166789	0.000737187	0.024
rs10122071	434	9	96795607	0	G	A	0.901963	0.993963	0.0203553	0.0035115	6.8e-09	6.9e-10	-0.000484149	0.00123252	0.69
rs10122334	434	9	96864227	0	A	G	0.481645	0.992581	-0.0111515	0.00209412	1e-07	2.5e-09	0.00138853	0.000729499	0.057
rs10122372	421	9	16638043	0	T	C	0.947828	0.97734	0.0296539	0.00474231	4e-10	1.1e-10	0.00157644	0.00167466	0.35
rs10122521	429	9	89345274	0	C	G	0.380323	0.997155	-0.0149546	0.00215021	3.5e-12	2.5e-13	0.000175929	0.000747714	0.81
rs10122805	441	9	111485851	0	C	T	0.157348	0.99359	-0.0206993	0.00286669	5.2e-13	7.9e-15	-0.000357649	0.00099839	0.72
rs1012304	73	2	40985166	0	G	A	0.475696	0.993833	0.0171935	0.00206853	9.4e-17	1.4e-17	-0.00191034	0.00072932	0.0088
rs10123373	456	9	133426751	0	C	T	0.632989	0.995551	0.027095	0.00216951	8.6e-36	7.5e-39	-0.00250094	0.000755621	0.00093
rs10123480	421	9	16569110	0	T	A	0.945002	0.986691	0.0313552	0.00459671	9e-12	1.2e-12	0.00235802	0.00162022	0.15
rs10123515	421	9	16548197	0	G	A	0.947923	0.962697	0.034963	0.00477517	2.4e-13	1.7e-13	0.0019684	0.00167693	0.24
rs10123570	429	9	89356766	0	C	T	0.443654	0.988164	-0.0123078	0.00210639	5.1e-09	3.2e-10	0.00120426	0.000733016	0.1
rs1012383	751	17	59196065	0	G	T	0.174911	1	0.0463513	0.00274163	4e-64	1.4e-67	-0.000723129	0.000957368	0.45
rs10123836	434	9	96584109	0	G	T	0.41909	0.994602	-0.0132548	0.00212031	4.1e-10	1.7e-11	0.00160559	0.000738028	0.03
rs1012384	751	17	59196064	0	G	A	0.17448	0.998453	0.0465839	0.00274565	1.5e-64	3.8e-68	-0.000805607	0.00095884	0.4
rs10123843	433	9	95635550	0	C	G	0.634818	0.999268	0.0168344	0.00216818	8.2e-15	1.9e-15	-0.000736722	0.000755595	0.33
rs10123870	433	9	95635677	0	C	G	0.634817	0.99927	0.0168247	0.00216818	8.5e-15	1.9e-15	-0.000735965	0.000755595	0.33
rs10123954	434	9	96805860	0	A	G	0.491421	0.998149	-0.0126248	0.00208653	1.4e-09	3.5e-11	0.00100006	0.000726887	0.17
rs1012418	755	17	63306948	0	T	C	0.168368	0.983345	-0.0235531	0.00279778	3.8e-17	2.8e-17	0.00183364	0.00097959	0.061
rs10124307	425	9	33803408	0	T	C	0.626551	0.998426	0.0144132	0.00215716	2.4e-11	1.1e-11	0.000216655	0.000750732	0.77
rs10124421	439	9	110742921	0	C	T	0.890277	0.995871	-0.0222058	0.00333831	2.9e-11	4.4e-12	0.000414416	0.00115896	0.72
rs10124530	421	9	16630598	0	C	G	0.947823	0.984699	0.0295807	0.0047294	4e-10	3.5e-11	0.00213321	0.00167335	0.2
rs10124536	434	9	96553320	0	A	C	0.658247	0.999896	-0.0123979	0.00220275	1.8e-08	2.4e-09	0.00103363	0.000767543	0.18
rs10124568	439	9	110743292	0	G	A	0.890227	0.995695	-0.02219	0.00333784	3e-11	4.4e-12	0.000409601	0.0011588	0.72
rs10124621	441	9	111488128	0	G	T	0.324783	0.996482	-0.0136653	0.00223084	9e-10	1.4e-11	-0.000379957	0.000777815	0.63
rs10124659	430	9	89706474	0	A	G	0.728058	0.992201	-0.0172411	0.00235107	2.2e-13	3.6e-13	0.000960475	0.000821459	0.24
rs10124761	421	9	16509932	0	C	G	0.537353	0.993138	-0.0188195	0.00209909	3.1e-19	6.1e-19	0.000839347	0.000730626	0.25
rs10124865	420	9	14004076	0	T	C	0.605761	0.997885	-0.0110847	0.00213458	2.1e-07	6e-09	0.00181215	0.000743708	0.015
rs10124952	449	9	126461561	0	T	C	0.932934	0.989724	0.0253231	0.00419237	1.5e-09	7.3e-12	0.00241509	0.00147316	0.1
rs10125014	421	9	16613238	0	A	T	0.0519922	0.996267	-0.0301769	0.00470629	1.4e-10	1.9e-11	-0.00192172	0.00165835	0.25
rs10125195	434	9	96523224	0	T	C	0.489498	0.99422	-0.0171484	0.00209629	2.8e-16	2.8e-17	0.000853943	0.00073005	0.24
rs10125196	434	9	96553313	0	T	G	0.658247	0.999889	-0.0123979	0.00220275	1.8e-08	2.4e-09	0.00103375	0.000767544	0.18
rs10125318	456	9	133426716	0	T	G	0.622153	0.99334	0.0275334	0.00215878	3e-37	8.2e-40	-0.00237721	0.000752017	0.0016
rs10125319	456	9	133426729	0	T	C	0.622171	0.993305	0.0275277	0.00215882	3.1e-37	8.2e-40	-0.00238516	0.000752034	0.0015
rs10125548	441	9	111415355	0	T	C	0.402082	0.983279	-0.0117154	0.00214326	4.6e-08	1.5e-10	-0.000684217	0.000746588	0.36
rs10125599	441	9	111452419	0	A	G	0.377123	0.99851	-0.0142883	0.00215449	3.3e-11	3.7e-13	0.000226819	0.000750508	0.76
rs10125783	430	9	89743458	0	A	G	0.707598	0.994888	-0.015636	0.00229483	9.5e-12	1.5e-12	0.00217897	0.00080023	0.0065
rs1012593	430	9	89709884	0	T	C	0.727671	0.990738	-0.0173051	0.00235171	1.9e-13	3.1e-13	0.000942742	0.000821659	0.25
rs1012605	322	6	133757547	0	T	C	0.682949	0.972254	0.0179831	0.00224648	1.2e-15	1.4e-16	-0.00128319	0.000790341	0.1
rs10126187	865	23	57126907	0	G	C	0.773748	0.999816	-0.0254639	0.00208649	3e-34	3.4e-35	NA	NA	NA
rs10126502	877	23	109921540	0	T	C	0.604871	0.600948	0.0124714	0.00209532	2.6e-09	1.4e-09	NA	NA	NA
rs10126534	870	23	66549965	0	G	C	0.922489	0.988583	0.0187461	0.00325369	8.3e-09	8.8e-11	NA	NA	NA
rs10126628	863	23	53129884	0	T	G	0.187771	0.988978	-0.013571	0.00223006	1.2e-09	5.9e-10	NA	NA	NA
rs10126787	865	23	56424427	0	T	C	0.228675	0.999714	0.0235635	0.00207804	8.4e-30	3.6e-32	NA	NA	NA
rs10127016	863	23	53152096	0	G	T	0.180247	0.99667	-0.0137156	0.00226173	1.3e-09	3.3e-09	NA	NA	NA
rs10127496	24	1	67050136	0	A	T	0.737633	0.998086	0.0136313	0.00234349	6e-09	2.9e-09	-0.0012501	0.000827765	0.13
rs10127863	28	1	89344256	0	G	A	0.456756	0.994918	0.0148496	0.00207251	7.8e-13	2.3e-12	-0.000406654	0.000730252	0.58
rs10127969	46	1	170716438	0	A	G	0.844956	0.989064	0.0182835	0.00286072	1.6e-10	5.2e-10	-0.00209762	0.00100142	0.036
rs10128363	474	10	53944635	0	A	C	0.890778	1	-0.0199766	0.00333168	2e-09	2.1e-09	0.00346599	0.00117139	0.0031
rs10128399	474	10	53944877	0	A	G	0.890926	0.999483	-0.0200143	0.00333379	1.9e-09	2e-09	0.00343841	0.00117208	0.0034
rs10128415	474	10	54061826	0	A	G	0.926115	0.98603	-0.0227159	0.00399524	1.3e-08	1.6e-09	0.0037453	0.00138913	0.007
rs10128457	474	10	54061438	0	T	C	0.569919	0.991449	-0.0180187	0.0021045	1.1e-17	6.1e-21	0.000793177	0.000735734	0.28
rs10128621	535	11	86979132	0	G	A	0.543159	0.999131	-0.0190155	0.0020798	6.1e-20	4.6e-21	0.000940445	0.00072915	0.2
rs10128657	513	11	51268779	0	C	G	0.832368	0.998852	-0.0212607	0.00277461	1.8e-14	2.1e-14	0.00244463	0.00096787	0.012
rs10128696	541	11	112267045	0	A	G	0.433561	1	0.0222838	0.00208824	1.4e-26	4e-26	-0.000574952	0.00073234	0.43
rs10128697	541	11	112267122	0	A	G	0.433538	0.999518	0.022271	0.00208845	1.5e-26	4.2e-26	-0.000575826	0.000732417	0.43
rs10128781	570	12	29520706	0	T	C	0.713902	0.994945	-0.015914	0.00230761	5.3e-12	2.2e-12	0.000797377	0.000806855	0.32
rs10128877	585	12	66454490	0	T	C	0.713528	1	0.0133464	0.00230495	7e-09	5e-09	0.00014169	0.000803748	0.86
rs10129132	612	13	24866470	0	T	C	0.898345	0.99471	0.0231931	0.00345748	2e-11	5.1e-13	-0.00140223	0.00120042	0.24
rs1012933	637	14	54568241	0	T	C	0.971549	1	0.0431826	0.00630651	7.5e-12	3.3e-12	-0.00124744	0.00223065	0.58
rs10129497	635	14	53767955	0	T	C	0.552231	0.936566	0.0128474	0.00216839	3.1e-09	1.6e-09	0.000142921	0.000753012	0.85
rs10129657	647	14	75528580	0	G	A	0.523059	0.999806	-0.0160423	0.00209078	1.7e-14	2.1e-15	0.00139669	0.000726787	0.055
rs10129733	651	14	92455487	0	A	C	0.669456	0.999719	-0.0131764	0.0022244	3.1e-09	1.8e-09	-0.00159194	0.000773205	0.04
rs10130047	632	14	35633580	0	C	A	0.577372	0.999688	-0.0133848	0.00211461	2.5e-10	4e-11	0.00130914	0.000734511	0.075
rs10130170	632	14	35302605	0	G	A	0.390769	0.999174	-0.018962	0.0021404	8.1e-19	1.4e-17	0.000919748	0.000744242	0.22
rs10130255	639	14	60944435	0	C	T	0.0860304	0.999701	0.0271573	0.00373416	3.5e-13	1.2e-13	-0.000577624	0.00130077	0.66
rs10130267	639	14	60944527	0	A	G	0.0851351	0.999455	0.0271686	0.00375104	4.4e-13	2.3e-13	-0.000666386	0.00130593	0.61
rs10130509	632	14	35475132	0	G	A	0.812087	0.999379	-0.0160772	0.0026775	1.9e-09	4.1e-09	0.00237077	0.000928279	0.011
rs10130568	639	14	60944849	0	A	T	0.100464	0.99933	0.0274248	0.00348206	3.4e-15	5e-16	-0.00071127	0.00121287	0.56
rs10130587	637	14	54419110	0	G	C	0.595496	0.916355	-0.0634308	0.00222431	7.2e-179	7.3e-194	0.00161131	0.00077329	0.037
rs10130702	632	14	35445364	0	C	T	0.631953	0.999744	-0.0148163	0.00216606	7.9e-12	1.4e-11	0.000528389	0.000752935	0.48
rs10130773	632	14	35445299	0	G	A	0.811716	0.999595	-0.0162372	0.00267521	1.3e-09	2.7e-09	0.00242782	0.000927534	0.0089
rs10130816	641	14	63634787	0	A	T	0.64701	0.991799	-0.013187	0.00219726	2e-09	1.1e-09	0.000799626	0.000762794	0.29
rs10130855	632	14	35232628	0	A	T	0.421046	0.860452	-0.0191544	0.00227696	4e-17	2e-16	0.00113219	0.000791478	0.15
rs10130877	632	14	35445414	0	G	A	0.631961	0.99976	-0.0148135	0.00216603	8e-12	1.5e-11	0.000526094	0.000752926	0.48
rs10130911	632	14	35445596	0	C	G	0.632077	0.99962	-0.0147585	0.00216628	9.6e-12	1.7e-11	0.000534882	0.000753012	0.48
rs10131067	653	14	104142792	0	A	G	0.301109	0.999377	0.0150919	0.00228311	3.8e-11	1.4e-11	-0.000688533	0.000794603	0.39
rs10131094	632	14	35288638	0	T	C	0.390939	0.999742	-0.0189647	0.00213957	7.7e-19	1.5e-17	0.000887666	0.00074394	0.23
rs10131289	637	14	54646750	0	T	C	0.887671	0.9902	-0.0181156	0.00332498	5.1e-08	4.3e-09	0.000962663	0.00115279	0.4
rs1013131	338	7	16022874	0	C	G	0.274661	0.993803	0.0141383	0.00230898	9.2e-10	1.7e-09	0.000765674	0.000816276	0.35
rs10131406	637	14	54442834	0	G	A	0.951145	0.970713	-0.0315601	0.00490546	1.2e-10	1.4e-11	-0.00250621	0.00171662	0.14
rs1013188	73	2	41059081	0	A	T	0.300583	0.993899	0.0147073	0.0022514	6.5e-11	6.7e-12	-0.00123325	0.000793266	0.12
rs1013189	73	2	41058863	0	G	A	0.333573	0.992763	0.0143611	0.00218956	5.4e-11	6e-12	-0.00113542	0.00077152	0.14
rs10131894	647	14	75446879	0	C	G	0.445901	0.983467	-0.0179184	0.00211965	2.8e-17	9.8e-18	0.00104838	0.000736637	0.15
rs1013214	810	20	7196831	0	T	C	0.251896	0.979075	-0.0184227	0.00242654	3.1e-14	3.6e-16	0.000968547	0.000841031	0.25
rs10132293	650	14	91352618	0	A	G	0.773319	0.997947	-0.0217254	0.00250223	3.9e-18	2.3e-20	0.00174906	0.000869032	0.044
rs10132436	653	14	104012194	0	A	C	0.723302	0.984759	0.0214443	0.00235438	8.4e-20	2.2e-22	-0.000205029	0.000818619	0.8
rs10132452	632	14	35424813	0	T	C	0.432157	0.997251	-0.0212517	0.00211169	8e-24	5.6e-23	0.0015196	0.000734239	0.038
rs10132514	653	14	104012189	0	C	T	0.726854	0.985447	0.0221957	0.00236322	5.9e-21	2e-23	-0.000322184	0.000821593	0.69
rs10132641	653	14	104338258	0	A	G	0.370207	0.987642	0.0150402	0.00218149	5.4e-12	4.7e-14	-0.00102447	0.000756572	0.18
rs10132663	641	14	63677561	0	C	T	0.400642	0.999736	0.014011	0.00213253	5e-11	5.9e-11	-0.00036397	0.000741276	0.62
rs10132679	641	14	63677622	0	C	T	0.4006	1	0.0139472	0.00213239	6.1e-11	7e-11	-0.000376148	0.000741233	0.61
rs10132688	632	14	35185148	0	C	T	0.452072	0.998296	-0.0136898	0.00209975	7e-11	3.2e-11	0.00109721	0.000730247	0.13
rs10132997	632	14	35215552	0	C	T	0.51462	0.971586	-0.024022	0.00211765	8e-30	5.7e-29	0.00162151	0.000735229	0.027
rs10133035	653	14	103979127	0	C	T	0.651551	0.998358	0.0426896	0.00219652	3.9e-84	1e-88	-0.00295846	0.000764094	0.00011
rs10133108	632	14	35185617	0	A	G	0.453819	0.99278	-0.0134952	0.00210482	1.4e-10	6.1e-11	0.00101318	0.000731957	0.17
rs10133178	632	14	35185611	0	C	G	0.453857	0.992607	-0.0135144	0.00210496	1.4e-10	5.7e-11	0.00101992	0.000732011	0.16
rs1013338	849	22	38974154	0	C	A	0.693546	0.999457	0.0246512	0.00227163	2e-27	8.6e-32	-0.00213544	0.000787855	0.0067
rs1013339	849	22	38974680	0	C	T	0.669049	0.99948	0.0248931	0.00222648	5.1e-29	8.4e-33	-0.00151771	0.000772463	0.049
rs10133399	653	14	104361843	0	A	T	0.58992	0.992807	-0.010828	0.00213436	3.9e-07	5.9e-09	0.00151182	0.000741283	0.041
rs10133403	639	14	60945298	0	C	T	0.0860333	0.999831	0.0271667	0.00373407	3.5e-13	1.2e-13	-0.000578668	0.00130075	0.66
rs10133537	632	14	35333832	0	G	A	0.732024	0.996804	0.018806	0.00236181	1.7e-15	7.1e-16	-0.000694643	0.000820717	0.4
rs10133549	632	14	35185784	0	G	A	0.451968	0.996375	-0.0137003	0.00210167	7.1e-11	3.2e-11	0.0010909	0.000730886	0.14
rs10133628	632	14	35476195	0	A	G	0.63021	0.999782	-0.0141034	0.00216366	7.1e-11	6.1e-11	0.000417638	0.000752261	0.58
rs10133683	633	14	51172467	0	T	C	0.652125	1	-0.0153405	0.00219677	2.9e-12	2.9e-12	0.000797998	0.000762746	0.3
rs10133771	639	14	60945522	0	G	A	0.304136	0.999368	0.0190945	0.00227359	4.5e-17	4.4e-17	-0.000883521	0.000791417	0.26
rs10133871	639	14	61063771	0	A	C	0.0990638	0.995883	0.0276257	0.00350644	3.3e-15	4.9e-16	-0.000576488	0.00122147	0.64
rs10133959	648	14	75788246	0	G	A	0.458137	0.943979	0.0131398	0.00215909	1.2e-09	3.4e-10	-0.00176933	0.000750044	0.018
rs1013416	542	11	115220254	0	T	G	0.780624	0.994711	-0.0140489	0.00250861	2.1e-08	1.5e-09	0.00026099	0.000880066	0.77
rs10134399	653	14	104083457	0	G	A	0.639092	0.997006	0.0291509	0.00218073	9.4e-41	1e-42	-0.00125875	0.000757947	0.097
rs1013442	507	11	27578946	0	A	T	0.765843	0.999747	-0.0173536	0.00244809	1.4e-12	1.5e-12	0.000558558	0.000858253	0.52
rs10134580	653	14	103928251	0	T	G	0.654997	0.999594	0.0434922	0.00220021	5.7e-87	3.2e-91	-0.00310099	0.00076531	5.1e-05
rs10134633	635	14	53744417	0	T	A	0.655569	0.992639	0.0170819	0.00220449	9.3e-15	2.4e-16	-0.000814472	0.000765613	0.29
rs10134736	639	14	60998540	0	A	T	0.0847382	0.998243	0.0274513	0.00376053	2.9e-13	1.6e-13	-0.000606349	0.00130898	0.64
rs10134907	632	14	35499211	0	A	C	0.812081	0.998898	-0.0160672	0.00267805	2e-09	4.1e-09	0.00239011	0.000928477	0.01
rs10134947	651	14	92462062	0	C	T	0.669536	0.99973	-0.0131268	0.00222446	3.6e-09	2.1e-09	-0.00157001	0.000773229	0.042
rs1013495	484	10	81140253	0	C	T	0.542228	0.997282	-0.0127302	0.00209129	1.1e-09	1.7e-10	0.00151511	0.000731145	0.038
rs10135	849	22	39082174	0	A	G	0.693966	0.999793	0.0243998	0.00227144	6.5e-27	2.5e-31	-0.00232522	0.00078784	0.0032
rs10135024	632	14	35499351	0	A	G	0.534765	0.998335	-0.0193686	0.00209495	2.3e-20	8e-20	0.00146892	0.000728033	0.044
rs1013516	318	6	122140571	0	C	T	0.939415	0.996928	0.0281921	0.00432978	7.5e-11	6e-11	-0.00124809	0.00152696	0.41
rs10135248	653	14	104122310	0	T	C	0.625478	0.999018	0.0270494	0.00216284	6.9e-36	1.6e-37	-0.00125641	0.000751821	0.095
rs10135457	632	14	35499482	0	G	C	0.534859	0.996719	-0.0193323	0.00209714	3e-20	1.1e-19	0.00151034	0.000728769	0.038
rs10135654	632	14	35455813	0	T	C	0.630121	0.999455	-0.014117	0.00216381	6.8e-11	6e-11	0.000431685	0.000752309	0.57
rs1013582	542	11	115235097	0	T	A	0.561107	0.996484	0.0123933	0.00209084	3.1e-09	2.6e-10	-0.00125383	0.000731655	0.087
rs1013583	542	11	115234806	0	T	C	0.560532	0.996927	0.0124434	0.00208993	2.6e-09	2.1e-10	-0.00124984	0.00073134	0.087
rs10135868	653	14	104004147	0	T	C	0.651271	0.98957	0.0425443	0.00220409	5.1e-83	7.7e-88	-0.00291647	0.000766585	0.00014
rs10136059	632	14	35429325	0	C	T	0.790286	0.938867	-0.017658	0.00265251	2.8e-11	8.3e-11	0.00266831	0.000919559	0.0037
rs10136321	648	14	75785259	0	T	A	0.528049	0.941925	0.0131817	0.00215581	9.7e-10	1.5e-10	-0.000832753	0.000748649	0.27
rs10136486	639	14	60946111	0	C	T	0.0870403	0.995875	0.027301	0.00372244	2.2e-13	8.2e-14	-0.000659086	0.00129618	0.61
rs1013650	653	14	103909203	0	G	A	0.65505	0.999628	0.043472	0.00220043	7.1e-87	4.6e-91	-0.00311222	0.000765393	4.8e-05
rs10136614	632	14	35635724	0	A	C	0.417429	0.999755	-0.0189207	0.00211771	4.1e-19	1e-18	0.00118587	0.000735951	0.11
rs10136642	639	14	60946098	0	G	C	0.086038	0.999831	0.0271751	0.00373388	3.4e-13	1.2e-13	-0.000585482	0.00130068	0.65
rs1013677	818	20	33468793	0	G	A	0.378683	0.999802	-0.0166667	0.00215384	1e-14	6.8e-16	0.000935495	0.000749219	0.21
rs10136948	647	14	75511075	0	C	T	0.523139	0.999073	-0.0160054	0.00209122	2e-14	2.4e-15	0.00139995	0.00072696	0.054
rs1013710	821	20	39882781	0	G	A	0.521934	0.9967	0.0128107	0.0020953	9.7e-10	2.8e-11	0.000323696	0.000729184	0.66
rs1013711	367	7	121156098	0	C	T	0.731495	0.992979	-0.015596	0.00232303	1.9e-11	6.2e-13	-0.000522012	0.000819337	0.52
rs10137233	644	14	68544666	0	A	G	0.829477	0.993622	0.0151598	0.00279011	5.5e-08	4.4e-09	-0.000428009	0.000973126	0.66
rs10137511	632	14	35292389	0	C	G	0.390852	0.999745	-0.0190405	0.00213957	5.6e-19	1e-17	0.000862776	0.000743955	0.25
rs10137674	632	14	35653728	0	A	T	0.417374	0.996169	-0.0188821	0.00212124	5.5e-19	1.5e-18	0.00116551	0.000737137	0.11
rs10137757	632	14	35653853	0	A	G	0.577931	0.995846	-0.0133039	0.00211891	3.4e-10	6.5e-11	0.00134339	0.000735903	0.068
rs1013807	632	14	35316589	0	A	G	0.391648	0.997537	-0.0190211	0.00214111	6.5e-19	1.2e-17	0.000870736	0.00074451	0.24
rs10138183	647	14	75615227	0	T	C	0.5237	0.999542	-0.0158475	0.0020908	3.5e-14	4e-15	0.00149635	0.000726811	0.04
rs10138768	653	14	104190527	0	A	G	0.573692	0.968802	-0.0140441	0.00214679	6.1e-11	3.8e-11	0.000499142	0.000745125	0.5
rs10138913	639	14	60943106	0	T	C	0.304557	0.998686	0.0189844	0.00227344	6.8e-17	6e-17	-0.000880009	0.000791364	0.27
rs1013892	401	8	117174610	0	G	A	0.145796	0.992585	0.0203888	0.00295693	5.4e-12	7.4e-12	-0.000894944	0.00103034	0.39
rs10139236	644	14	68550295	0	C	T	0.829623	0.993493	0.0151541	0.00279117	5.7e-08	4.5e-09	-0.000417732	0.000973414	0.67
rs10139251	639	14	60959958	0	A	C	0.100461	0.998931	0.0275047	0.00348234	2.8e-15	4.4e-16	-0.000678848	0.00121303	0.58
rs10139279	653	14	103926454	0	G	A	0.654992	0.99962	0.0434985	0.00220017	5.3e-87	3e-91	-0.00309947	0.000765295	5.1e-05
rs10139347	647	14	75390135	0	T	C	0.415599	0.985534	-0.0142392	0.00213385	2.5e-11	9e-12	0.00158132	0.000741381	0.033
rs10139386	644	14	68550540	0	A	G	0.829511	0.993308	0.0151252	0.00279073	6e-08	4.7e-09	-0.000404622	0.000973341	0.68
rs10139570	650	14	91349340	0	C	T	0.714993	0.998351	-0.0155344	0.0023194	2.1e-11	4.7e-13	0.00164433	0.000806808	0.042
rs10139824	641	14	63663814	0	T	C	0.534375	0.997271	-0.0185687	0.00209857	8.9e-19	2.2e-19	-5.6009e-05	0.000729091	0.94
rs10139995	639	14	60947177	0	G	T	0.0851421	0.999561	0.0271963	0.00375077	4.1e-13	2.2e-13	-0.000674266	0.00130584	0.61
rs10140135	632	14	35423749	0	G	A	0.811661	0.998799	-0.016056	0.00267634	2e-09	4e-09	0.00242579	0.000927944	0.0089
rs10140151	632	14	35204981	0	A	G	0.158994	0.945435	-0.0186564	0.0029362	2.1e-10	3.9e-09	-0.00035966	0.00101813	0.72
rs10140410	653	14	104062366	0	G	A	0.642482	0.996695	0.0298252	0.00218486	2e-42	5.3e-44	-0.00119059	0.0007594	0.12
rs10140420	644	14	68545648	0	A	C	0.829473	0.993516	0.015152	0.00279024	5.6e-08	4.4e-09	-0.000426725	0.000973172	0.66
rs10140493	644	14	68545664	0	A	G	0.829518	0.993416	0.0151176	0.00279068	6.1e-08	4.7e-09	-0.000421168	0.000973327	0.67
rs1014054	319	6	127311647	0	A	G	0.541277	0.994178	0.0325504	0.00207574	2e-55	8.1e-61	-0.00280852	0.000730806	0.00012
rs10140851	647	14	75512612	0	G	A	0.523359	0.999256	-0.0159125	0.00209139	2.8e-14	3.9e-15	0.00139266	0.000726961	0.055
rs1014098	36	1	119458215	0	C	T	0.820926	0.995085	-0.0250595	0.00269339	1.4e-20	1.5e-20	-0.000330737	0.00094538	0.73
rs10141120	653	14	103923008	0	T	C	0.654971	0.999693	0.0435083	0.00220008	4.8e-87	2.7e-91	-0.00310009	0.000765264	5.1e-05
rs10141345	647	14	75507085	0	G	A	0.523312	0.999332	-0.0159787	0.00209132	2.2e-14	3e-15	0.00138103	0.000726929	0.057
rs10141388	653	14	103939679	0	A	G	0.651325	0.999103	0.0426522	0.00219533	4.4e-84	1.2e-88	-0.00296175	0.000763658	0.00011
rs10141433	653	14	103962559	0	A	G	0.651481	0.999305	0.0426686	0.00219533	3.8e-84	1.1e-88	-0.00294561	0.000763661	0.00011
rs10141506	636	14	54162101	0	G	A	0.792954	0.990337	-0.015995	0.00258795	6.4e-10	1.3e-09	-0.00014003	0.000900219	0.88
rs1014180	401	8	116839713	0	A	T	0.210556	0.998332	0.0203005	0.00255943	2.2e-15	4.8e-17	-0.000743945	0.000888636	0.4
rs10141869	636	14	54132654	0	A	C	0.794605	0.990187	-0.0154281	0.00259595	2.8e-09	4.1e-09	-0.000272294	0.000903017	0.76
rs10141892	632	14	35184323	0	T	C	0.411013	0.999537	-0.0131813	0.00212301	5.3e-10	1.4e-10	0.00125635	0.00073811	0.089
rs1014191	865	23	55586873	0	A	T	0.746017	0.99712	-0.0188432	0.00200382	5.3e-21	4.9e-23	NA	NA	NA
rs1014192	865	23	55586201	0	G	A	0.745888	0.99637	-0.0188578	0.00200404	5e-21	4.7e-23	NA	NA	NA
rs10141974	632	14	35288673	0	A	G	0.391067	0.999856	-0.019011	0.00213935	6.3e-19	1.2e-17	0.000894233	0.00074387	0.23
rs10142343	643	14	65023101	0	A	G	0.652103	0.989046	-0.0123917	0.00220445	1.9e-08	3.6e-09	0.000178851	0.000765201	0.82
rs10142401	639	14	61039403	0	T	C	0.100378	0.997112	0.0279135	0.00348453	1.1e-15	1.8e-16	-0.000768678	0.00121407	0.53
rs10142455	639	14	60980963	0	G	A	0.085265	0.998977	0.0275141	0.0037489	2.1e-13	1.1e-13	-0.000609032	0.00130541	0.64
rs1014258	281	6	29310681	0	T	C	0.257522	1	0.0212145	0.00236085	2.6e-19	7e-17	0.000273091	0.00082793	0.74
rs10142602	637	14	54792856	0	A	C	0.728856	0.987994	-0.0149496	0.00236194	2.5e-10	1.7e-12	5.84927e-05	0.000821077	0.94
rs10142626	647	14	75555636	0	A	T	0.523678	0.999912	-0.0159357	0.00209061	2.5e-14	3e-15	0.00147939	0.000726776	0.042
rs10142667	632	14	35445090	0	T	C	0.811693	0.999456	-0.0162518	0.00267527	1.2e-09	2.6e-09	0.0024108	0.000927555	0.0093
rs1014267	746	17	54522862	0	G	A	0.324487	0.997571	-0.0138583	0.00222724	4.9e-10	4.4e-10	-0.00158903	0.000777415	0.041
rs10142770	647	14	75525449	0	G	A	0.518584	0.994398	-0.0155204	0.00209513	1.3e-13	1.5e-14	0.00138511	0.000728238	0.057
rs10142836	651	14	92422214	0	A	G	0.687472	0.992349	-0.0127193	0.00226491	2e-08	6.5e-09	-0.00135726	0.000787453	0.085
rs10142842	639	14	61085205	0	T	C	0.0988284	0.997605	0.0274553	0.0035088	5.1e-15	7.8e-16	-0.00054376	0.00122179	0.66
rs10142861	632	14	35489331	0	C	T	0.812077	0.999005	-0.0160658	0.00267792	2e-09	4.1e-09	0.00238457	0.000928431	0.01
rs10142865	647	14	75555624	0	G	A	0.523676	0.999893	-0.0159336	0.00209062	2.5e-14	3e-15	0.0014796	0.000726778	0.042
rs10142889	635	14	53761059	0	A	G	0.763895	0.988954	0.0149802	0.00247093	1.3e-09	5.7e-10	-0.000844591	0.000858744	0.33
rs10142927	639	14	61041956	0	A	G	0.100018	0.999093	0.0276265	0.0034887	2.4e-15	4e-16	-0.000718213	0.00121487	0.55
rs10143040	632	14	35489504	0	C	G	0.661072	0.997774	-0.0140064	0.00220815	2.3e-10	8.8e-11	0.00103282	0.000767502	0.18
rs10143118	639	14	61066043	0	G	A	0.0841443	0.995263	0.0274111	0.00377691	3.9e-13	1.7e-13	-0.000462476	0.00131472	0.73
rs10143132	647	14	75525850	0	G	A	0.523221	0.999522	-0.0159536	0.00209121	2.4e-14	3.3e-15	0.00138587	0.00072689	0.057
rs10143202	639	14	61124940	0	A	G	0.0694861	0.972002	0.0325436	0.00416882	5.9e-15	6.9e-16	-0.000274866	0.00145705	0.85
rs10143212	639	14	60941071	0	C	T	0.08719	0.996343	0.0269882	0.00371856	3.9e-13	1e-13	-0.000867204	0.00129492	0.5
rs10143247	653	14	103920927	0	G	A	0.654972	0.999695	0.0435044	0.00220007	5e-87	2.8e-91	-0.00310049	0.000765262	5.1e-05
rs10143264	635	14	53752240	0	T	G	0.678598	0.983402	0.0195951	0.00225244	3.3e-18	8.8e-20	-0.000908799	0.00078209	0.25
rs10143293	653	14	104063014	0	G	A	0.642506	0.996875	0.0298408	0.00218472	1.8e-42	4.5e-44	-0.00118955	0.000759363	0.12
rs10143314	632	14	35637904	0	A	T	0.577277	0.998419	-0.013361	0.00211596	2.7e-10	4.7e-11	0.00132821	0.000734961	0.071
rs10143382	639	14	60941068	0	G	A	0.08719	0.996343	0.0269882	0.00371856	3.9e-13	1e-13	-0.000867204	0.00129492	0.5
rs1014341	358	7	96802360	0	T	G	0.361798	0.997086	-0.0184514	0.00214029	6.6e-18	5.4e-18	-0.000927135	0.000757043	0.22
rs10143623	653	14	104186876	0	G	A	0.630558	0.982433	0.0266023	0.00218736	5e-34	1.2e-35	-0.00141493	0.00075998	0.063
rs10143690	632	14	35651945	0	T	A	0.578018	0.995747	-0.0133134	0.00211915	3.3e-10	6.3e-11	0.00134076	0.000735981	0.068
rs10143723	639	14	60990173	0	T	C	0.0848432	0.998287	0.0274265	0.00375802	2.9e-13	1.4e-13	-0.000577375	0.00130836	0.66
rs10143749	632	14	35449171	0	G	A	0.63197	0.999543	-0.0147923	0.00216621	8.6e-12	1.5e-11	0.000496412	0.000752999	0.51
rs10143831	639	14	61081961	0	G	T	0.0989077	0.996474	0.0275311	0.00350987	4.4e-15	5e-16	-0.000563123	0.00122204	0.64
rs10144051	653	14	103885931	0	A	C	0.287402	0.997821	0.0214395	0.00231012	1.7e-20	3.4e-21	-0.0015604	0.000802529	0.052
rs10144267	641	14	63661765	0	G	A	0.539534	0.996382	-0.0176972	0.00210025	3.6e-17	8.6e-18	-4.20977e-05	0.00072978	0.95
rs10144415	639	14	61112667	0	G	C	0.0960379	0.992993	0.0279486	0.00355979	4.1e-15	3.3e-16	-0.00055889	0.00124008	0.65
rs10144470	653	14	103933347	0	A	G	0.77224	0.84764	0.044116	0.00270539	8.8e-60	7.9e-62	-0.00297897	0.000942117	0.0016
rs10144731	650	14	91299829	0	T	C	0.906851	0.982848	-0.0211892	0.0036189	4.8e-09	4e-09	0.00251601	0.00126205	0.046
rs10144805	639	14	60927652	0	T	C	0.0860478	0.998744	0.0271991	0.00373499	3.3e-13	1.2e-13	-0.000599506	0.00130102	0.64
rs1014497	122	2	200241229	0	C	T	0.247253	0.997314	0.0151893	0.00238803	2e-10	1.9e-11	0.000756128	0.000842056	0.37
rs10144990	639	14	60927816	0	T	C	0.0851534	0.999034	0.0272645	0.00375138	3.7e-13	2e-13	-0.000722004	0.00130611	0.58
rs10145001	643	14	64948940	0	A	G	0.657314	0.996551	-0.0137872	0.00220618	4.1e-10	6e-11	0.000335675	0.000765682	0.66
rs10145261	635	14	53744199	0	C	G	0.655674	0.992719	0.0170569	0.0022046	1e-14	2.7e-16	-0.000829621	0.00076562	0.28
rs10145299	632	14	35215602	0	T	C	0.510522	0.980035	-0.0243368	0.00210747	7.6e-31	6e-30	0.00181996	0.000731723	0.013
rs10145341	635	14	53744276	0	C	T	0.655655	0.992708	0.0170255	0.00220456	1.1e-14	3.1e-16	-0.000824084	0.000765612	0.28
rs10145433	632	14	35583333	0	G	A	0.800699	0.996497	-0.0159154	0.00262178	1.3e-09	1.3e-09	0.00243234	0.000908746	0.0074
rs10145490	632	14	35460857	0	C	T	0.63019	0.999776	-0.0140928	0.0021636	7.3e-11	6.1e-11	0.000425016	0.000752238	0.57
rs10145501	644	14	68559433	0	A	G	0.828277	0.983817	0.015886	0.00279727	1.4e-08	1.1e-09	-0.000363917	0.00097582	0.71
rs10145546	639	14	61100892	0	A	G	0.0989018	0.997499	0.027616	0.00350805	3.5e-15	4.6e-16	-0.000537961	0.00122151	0.66
rs10145723	632	14	35460954	0	G	A	0.812097	0.999234	-0.0161191	0.0026777	1.7e-09	3.7e-09	0.00237098	0.000928372	0.011
rs10145755	653	14	104121984	0	C	T	0.625622	0.999238	0.0270925	0.00216315	5.5e-36	1.1e-37	-0.00125766	0.000751909	0.094
rs10145793	653	14	103891346	0	C	T	0.655421	0.998054	0.0435268	0.00220252	6.3e-87	7e-91	-0.00310034	0.000765996	5.2e-05
rs10145914	636	14	54151414	0	A	T	0.793223	0.993628	-0.0159689	0.00258641	6.7e-10	1.4e-09	-0.000135863	0.000899719	0.88
rs10146008	632	14	35813984	0	C	T	0.48718	0.993083	-0.0142224	0.00209635	1.2e-11	1.5e-11	0.00123168	0.000728325	0.091
rs10146017	632	14	35814015	0	C	T	0.487164	0.993138	-0.01421	0.0020963	1.2e-11	1.6e-11	0.00123057	0.000728308	0.091
rs10146098	647	14	75547743	0	T	C	0.523593	0.9997	-0.0159932	0.00209079	2e-14	2.4e-15	0.001464	0.000726817	0.044
rs10146115	632	14	35631184	0	C	G	0.577983	0.999598	-0.0133703	0.00211523	2.6e-10	4.5e-11	0.00131936	0.000734662	0.073
rs1014619	865	23	55556382	0	A	T	0.745971	0.989743	-0.0186747	0.00200835	1.4e-20	1.3e-22	NA	NA	NA
rs10146310	637	14	54841115	0	G	T	0.218128	0.982816	0.0145877	0.00254933	1.1e-08	1.4e-09	0.00018581	0.000885489	0.83
rs10146407	632	14	35455823	0	C	T	0.812024	0.999101	-0.0161419	0.00267746	1.7e-09	3.6e-09	0.00237969	0.000928287	0.01
rs10146445	632	14	35631553	0	C	T	0.578012	0.999435	-0.0132931	0.0021154	3.3e-10	5.6e-11	0.00132516	0.000734708	0.071
rs10146482	647	14	75574087	0	C	T	0.523993	1	-0.0158633	0.0020906	3.3e-14	3.8e-15	0.00146434	0.00072675	0.044
rs1014659	617	13	42895166	0	C	T	0.347646	0.99678	-0.0185206	0.00219437	3.2e-17	4.5e-18	0.000274872	0.000762486	0.72
rs10146699	632	14	35483577	0	G	A	0.812078	0.999028	-0.0160595	0.00267789	2e-09	4.2e-09	0.00238312	0.00092842	0.01
rs1014673	343	7	25732025	0	A	G	0.691066	0.999407	0.0263978	0.002223	1.6e-32	6.7e-34	-0.00159653	0.000788588	0.043
rs10147046	632	14	35499084	0	T	C	0.659051	0.998192	-0.0141242	0.0022047	1.5e-10	6.7e-11	0.00102943	0.000766351	0.18
rs10147049	653	14	104140214	0	C	T	0.625947	0.999507	0.0270292	0.00216346	8.1e-36	1.7e-37	-0.00125922	0.000752016	0.094
rs10147130	632	14	35230377	0	A	G	0.615654	0.98985	-0.0193269	0.00215557	3.1e-19	5.2e-19	0.00166352	0.000748225	0.026
rs10147134	632	14	35230341	0	C	G	0.615654	0.989846	-0.0193238	0.00215556	3.1e-19	5.2e-19	0.00166415	0.000748222	0.026
rs10147346	639	14	61083334	0	G	C	0.098749	0.997456	0.0275235	0.00351016	4.5e-15	6e-16	-0.000541503	0.00122214	0.66
rs10147522	643	14	64949196	0	A	C	0.656466	0.997255	-0.0138351	0.00220403	3.4e-10	4.7e-11	0.000381861	0.000764969	0.62
rs10147786	635	14	53836403	0	T	C	0.759718	0.988826	0.0160035	0.00245785	7.5e-11	7.6e-11	0.000149381	0.000852898	0.86
rs10147894	632	14	35225079	0	C	T	0.347904	0.985911	-0.0183976	0.00220571	7.4e-17	3.8e-16	0.00112619	0.000766544	0.14
rs10147971	651	14	92466111	0	C	T	0.669555	1	-0.0131103	0.00222432	3.8e-09	2e-09	-0.0015651	0.000773174	0.043
rs10148025	650	14	91332710	0	G	A	0.776812	0.994275	-0.0222654	0.00252038	1e-18	9.1e-21	0.00201256	0.000875683	0.022
rs10148116	639	14	61101089	0	C	T	0.098665	0.996993	0.0276659	0.00351219	3.4e-15	4.4e-16	-0.000555692	0.00122268	0.65
rs10148202	639	14	61055940	0	A	G	0.0838017	0.995449	0.0278588	0.00378162	1.7e-13	1.1e-13	-0.000527496	0.00131668	0.69
rs10148269	642	14	64736924	0	A	G	0.442832	0.999863	-0.0116036	0.00210496	3.5e-08	1.3e-09	0.000775189	0.000731296	0.29
rs10148463	632	14	35429546	0	T	C	0.586673	0.930751	-0.0175956	0.00219962	1.3e-15	1.2e-14	0.000870676	0.000764513	0.25
rs10148504	647	14	75562900	0	C	T	0.523651	0.99983	-0.0159111	0.00209066	2.7e-14	3.3e-15	0.00148099	0.000726795	0.042
rs1014855	176	3	157122142	0	C	G	0.502522	0.993089	0.0123562	0.00208129	2.9e-09	1e-09	-0.000405317	0.00072674	0.58
rs10148691	632	14	35556813	0	C	G	0.80047	0.996468	-0.0161479	0.00262079	7.2e-10	7.8e-10	0.00251241	0.000908423	0.0057
rs10148970	653	14	103892000	0	G	A	0.287357	0.997881	0.0214875	0.00231011	1.4e-20	2.7e-21	-0.00158816	0.000802525	0.048
rs10149083	632	14	35455979	0	G	A	0.630186	0.999622	-0.0141128	0.00216372	6.9e-11	6e-11	0.000419057	0.000752278	0.58
rs10149249	653	14	104047757	0	C	T	0.649265	0.996002	0.0291239	0.00219527	3.6e-40	1.3e-41	-0.00124806	0.000763274	0.1
rs10149362	647	14	75527509	0	G	A	0.523212	0.999585	-0.0159575	0.00209114	2.3e-14	3.3e-15	0.0013908	0.00072687	0.056
rs1014939	348	7	37941925	0	A	G	0.813323	0.997911	-0.0512306	0.00264183	9e-84	8.2e-84	0.00143476	0.000932496	0.12
rs10149491	647	14	75527804	0	C	A	0.518754	0.991653	-0.0163473	0.00209863	6.7e-15	1.2e-15	0.00151684	0.000729513	0.038
rs10149551	647	14	75527705	0	G	C	0.523011	0.999579	-0.0160677	0.00209096	1.5e-14	2e-15	0.0014004	0.000726851	0.054
rs1014985	9	1	22499255	0	G	T	0.473227	0.990956	-0.0231166	0.00207006	5.9e-29	4.2e-30	0.00160766	0.000729746	0.028
rs1014986	9	1	22499222	0	G	A	0.847999	0.989704	-0.027917	0.00287863	3.1e-22	2.2e-23	0.00375406	0.00101512	0.00022
rs1014987	9	1	22498824	0	C	G	0.752953	0.987324	0.0322569	0.00240136	3.9e-41	8.8e-43	-0.00122555	0.000845979	0.15
rs10149880	647	14	75633008	0	A	G	0.474751	0.997454	0.0162046	0.00209374	1e-14	9.8e-16	-0.00150634	0.000727853	0.038
rs10149915	639	14	60943110	0	G	A	0.0860301	0.9998	0.0271501	0.00373418	3.6e-13	1.3e-13	-0.000574176	0.00130079	0.66
rs10149918	632	14	35632487	0	G	T	0.453989	0.99769	-0.0160473	0.00210027	2.2e-14	7.3e-14	0.00127928	0.000729839	0.08
rs10150072	653	14	103977605	0	C	T	0.651497	0.99863	0.0426734	0.00219616	4.2e-84	1.1e-88	-0.0029545	0.000763969	0.00011
rs10150083	632	14	35238045	0	G	C	0.717963	0.996097	-0.015467	0.00232626	3e-11	6.9e-12	0.00130854	0.000807336	0.11
rs10150234	639	14	61031284	0	G	C	0.100021	0.999496	0.0275921	0.00348821	2.6e-15	3.9e-16	-0.000735783	0.00121465	0.54
rs10150350	641	14	63663650	0	A	C	0.650286	0.996516	-0.0169056	0.00219779	1.4e-14	1.6e-14	0.000477087	0.000763864	0.53
rs1015069	832	21	40029574	0	T	C	0.232969	0.998832	-0.0292995	0.00248495	4.4e-32	1.3e-34	0.00107842	0.000859422	0.21
rs1015070	832	21	40029361	0	T	G	0.232943	0.999009	-0.0292323	0.00248489	6e-32	1.9e-34	0.00109139	0.000859371	0.2
rs10150820	650	14	91363356	0	G	C	0.773148	0.996395	-0.0218423	0.00250352	2.7e-18	1.5e-20	0.00183356	0.000869496	0.035
rs10150856	632	14	35231580	0	G	A	0.615467	0.990245	-0.019288	0.00215498	3.5e-19	5.7e-19	0.00165832	0.00074801	0.027
rs10150898	653	14	104354625	0	G	C	0.455814	0.995135	0.0119294	0.00210513	1.5e-08	4e-10	-0.000891269	0.000731254	0.22
rs1015091	18	1	41518041	0	C	G	0.219981	0.999102	-0.0203048	0.00249106	3.6e-16	2.2e-18	0.00170576	0.000877283	0.052
rs10150982	639	14	60987006	0	T	G	0.084713	0.998652	0.0274594	0.00376037	2.8e-13	1.4e-13	-0.000602275	0.00130895	0.65
rs10151043	635	14	53876614	0	C	T	0.171271	0.982089	-0.0170663	0.00279795	1.1e-09	1.5e-09	-0.00172669	0.000969716	0.075
rs10151096	632	14	35439056	0	C	T	0.55637	0.999935	-0.0144023	0.00210225	7.3e-12	5.3e-12	0.000952519	0.00073064	0.19
rs10151115	644	14	68536072	0	G	C	0.829503	0.995319	0.0150672	0.00278805	6.5e-08	5.2e-09	-0.000437249	0.000972481	0.65
rs1015119	639	14	61027510	0	C	A	0.0847301	0.998266	0.0275964	0.00376028	2.2e-13	1.3e-13	-0.000667471	0.00130883	0.61
rs10151273	632	14	35432053	0	A	G	0.701046	0.961321	-0.0150479	0.00232878	1e-10	2.3e-10	0.00259301	0.000807782	0.0013
rs10151302	647	14	75672180	0	T	A	0.457561	0.957239	-0.0136314	0.0021412	1.9e-10	3.5e-10	0.00155432	0.000743701	0.037
rs10151423	639	14	60996667	0	A	G	0.0855751	0.998218	0.0277383	0.00374414	1.3e-13	5e-14	-0.000581065	0.00130391	0.66
rs10151434	643	14	65022220	0	T	G	0.651948	0.988943	-0.0123901	0.00220454	1.9e-08	3.4e-09	0.000205561	0.000765223	0.79
rs10151445	632	14	35423012	0	T	C	0.632107	0.997187	-0.0147787	0.00216866	9.4e-12	1.6e-11	0.000492483	0.000753856	0.51
rs10151483	653	14	103926631	0	T	C	0.286772	0.999544	0.0216969	0.00231006	5.9e-21	1.4e-21	-0.00157211	0.0008025	0.05
rs10151720	632	14	35432283	0	G	A	0.77674	0.952982	-0.017676	0.00257164	6.3e-12	5e-11	0.00245907	0.000891292	0.0058
rs10151839	639	14	60980688	0	T	G	0.0859073	0.998594	0.0270157	0.00373713	4.9e-13	3.2e-13	-0.00068422	0.00130101	0.6
rs10151928	632	14	35314563	0	G	A	0.390709	0.999271	-0.0189969	0.00214017	6.9e-19	1.2e-17	0.000859538	0.000744165	0.25
rs10151958	639	14	60977275	0	T	C	0.0859753	0.999468	0.0273448	0.00373523	2.5e-13	8.8e-14	-0.000548419	0.00130106	0.67
rs10151970	643	14	65022783	0	T	C	0.661158	0.989107	-0.0124478	0.00221876	2e-08	5.6e-09	0.000123115	0.000770145	0.87
rs10152221	674	15	91047664	0	A	G	0.452597	0.993703	-0.0241865	0.00210798	1.8e-30	1.3e-34	0.00199001	0.000731908	0.0065
rs10152307	666	15	67444498	0	C	T	0.698718	0.998659	0.0135442	0.00227927	2.8e-09	6.1e-10	-0.00221341	0.000789516	0.0051
rs10152338	659	15	51226235	0	T	C	0.833867	0.997043	-0.0179386	0.00281232	1.8e-10	5.7e-11	0.00150814	0.000978553	0.12
rs10152435	659	15	51457263	0	T	C	0.358403	0.999789	0.0236861	0.00218275	2e-27	6.4e-28	-0.00177541	0.000758241	0.019
rs10152566	666	15	67475083	0	C	T	0.707099	0.983817	-0.0149699	0.00231468	1e-10	1.6e-12	0.0035771	0.000804905	8.8e-06
rs10152593	666	15	67475435	0	C	T	0.700947	0.983134	-0.0148445	0.00230178	1.1e-10	1.8e-12	0.00361133	0.000800544	6.4e-06
rs10152595	666	15	67475488	0	C	G	0.750232	0.982107	-0.0146522	0.00243397	1.7e-09	2.3e-11	0.00407348	0.000846984	1.5e-06
rs10152831	674	15	91059190	0	C	T	0.793761	0.9923	0.0177722	0.00259306	7.2e-12	3.5e-13	-0.00205962	0.000900414	0.022
rs10152871	674	15	91047469	0	G	A	0.452689	0.993515	-0.0242004	0.002108	1.7e-30	1.2e-34	0.00198259	0.000731914	0.0068
rs10152913	666	15	67647328	0	A	T	0.767777	0.998855	-0.0156756	0.00247798	2.5e-10	1e-11	0.00397312	0.000862485	4.1e-06
rs10152928	674	15	91047334	0	C	T	0.452862	0.993626	-0.0242602	0.0021079	1.2e-30	8.5e-35	0.00200683	0.000731882	0.0061
rs1015294	129	2	218056890	0	T	C	0.853519	0.993599	-0.0241807	0.00292221	1.3e-16	1.2e-17	0.00213897	0.00103742	0.039
rs10152973	666	15	67647218	0	T	C	0.767866	0.998828	-0.0156915	0.00247835	2.4e-10	9.2e-12	0.0039844	0.00086258	3.9e-06
rs10152987	666	15	67451721	0	G	A	0.702568	0.999301	0.0130974	0.00228679	1e-08	2.2e-09	-0.00219479	0.0007921	0.0056
rs10153055	715	16	89965842	0	C	T	0.883655	0.998291	-0.0183493	0.00325382	1.7e-08	6.4e-09	0.00064046	0.0011342	0.57
rs10153196	715	16	89967397	0	A	C	0.883597	0.997844	-0.0184156	0.00325382	1.5e-08	5.8e-09	0.000667222	0.00113417	0.56
rs10153315	766	17	79481772	0	T	C	0.582971	0.991963	0.0142869	0.0021163	1.5e-11	1.2e-12	-0.00041777	0.000738028	0.57
rs10153451	799	19	33362987	0	T	C	0.942551	0.99766	-0.0419111	0.00449907	1.2e-20	3.3e-21	0.00310815	0.0015833	0.05
rs10153507	799	19	33363080	0	G	A	0.942505	0.997467	-0.0419483	0.00449727	1.1e-20	2.7e-21	0.00310389	0.00158271	0.05
rs10153508	799	19	33363449	0	G	A	0.942757	0.998077	-0.041925	0.0045059	1.3e-20	4e-21	0.0030978	0.0015854	0.051
rs10153583	77	2	54699293	0	T	C	0.958242	0.982684	0.0610483	0.00517797	4.4e-32	4.1e-35	-0.00354593	0.00181687	0.051
rs10153685	74	2	42306071	0	T	C	0.763696	0.988155	-0.0469135	0.00243721	1.4e-82	8e-86	0.00125876	0.000860744	0.14
rs10153686	74	2	42306258	0	T	G	0.763908	0.959228	-0.0454792	0.00247229	1.4e-75	8.5e-79	0.0011552	0.000873049	0.19
rs10153704	77	2	54699421	0	A	C	0.955915	0.980468	0.0593233	0.00505107	7.5e-32	6.1e-35	-0.00361203	0.00178055	0.042
rs1015390	571	12	48344038	0	C	T	0.848668	0.989134	0.0193874	0.00291294	2.8e-11	1.5e-11	-0.00186507	0.00101767	0.067
rs10153941	74	2	42304417	0	G	T	0.758905	0.998619	-0.0470124	0.00240904	8.2e-85	4e-88	0.0013804	0.000851416	0.1
rs10154205	830	21	37032527	0	C	T	0.589062	0.993321	0.0137613	0.00213796	1.2e-10	1.6e-11	-0.000478847	0.000739132	0.52
rs1015451	318	6	122131485	0	T	C	0.901298	0.998445	0.0284908	0.00346318	1.9e-16	6.3e-16	-0.00208958	0.00122245	0.087
rs10154992	159	3	49276077	0	C	T	0.267769	0.999371	-0.0156203	0.00235166	3.1e-11	5.2e-13	0.00180313	0.000819721	0.028
rs10155014	159	3	49432321	0	C	T	0.258224	0.999875	-0.016084	0.00237686	1.3e-11	3.4e-13	0.00158395	0.000828764	0.056
rs1015541	509	11	30854905	0	T	G	0.326872	0.991637	0.0133168	0.00221596	1.9e-09	2.5e-11	-0.00364228	0.00077413	2.5e-06
rs1015562	743	17	48483283	0	A	G	0.343625	0.995909	-0.0117599	0.00219481	8.4e-08	1.8e-09	0.00100899	0.000767293	0.19
rs10156143	358	7	95844896	0	T	C	0.641423	0.994266	-0.0198573	0.00214604	2.2e-20	3.9e-20	0.00140431	0.000758498	0.064
rs10156356	381	8	11046209	0	T	C	0.585567	0.995718	0.0322853	0.00212115	2.6e-52	4.7e-54	-0.000931673	0.000739205	0.21
rs1015670	789	19	2171490	0	G	A	0.538186	0.99935	0.0152446	0.00209783	3.7e-13	6.7e-14	-0.000533385	0.000729337	0.46
rs10157111	5	1	10613344	0	T	G	0.825529	0.996851	-0.0188593	0.0027162	3.8e-12	3.9e-13	0.00061934	0.000958938	0.52
rs10157119	5	1	10613497	0	T	C	0.825857	0.996642	-0.0188354	0.00271867	4.3e-12	4.3e-13	0.000562954	0.000959679	0.56
rs10157126	9	1	21973835	0	T	C	0.816435	0.972411	0.0238446	0.00269714	9.5e-19	6.8e-20	-0.0030975	0.000948084	0.0011
rs1015722	569	12	29048360	0	G	C	0.816087	0.997502	0.0191657	0.00268669	9.8e-13	9.2e-15	-0.00098662	0.00093879	0.29
rs1015726	322	6	133646341	0	G	A	0.470498	0.995934	-0.01559	0.00207169	5.3e-14	3.7e-16	-0.000316513	0.000729096	0.66
rs10157346	36	1	119633547	0	T	C	0.621687	0.999052	-0.024749	0.00212534	2.4e-31	2.3e-30	-0.000589158	0.000748288	0.43
rs10157397	59	1	219484329	0	G	A	0.717138	0.998564	0.0168561	0.00229315	2e-13	5.5e-14	-0.000831693	0.000809246	0.3
rs1015747	33	1	103374930	0	C	A	0.347112	0.998425	-0.0143836	0.0021678	3.2e-11	8.2e-11	-0.00025356	0.000763938	0.74
rs10157505	18	1	41646672	0	G	A	0.56392	0.998016	0.0131147	0.00207933	2.8e-10	4.1e-11	-0.00126814	0.000732276	0.083
rs10157801	41	1	155120012	0	A	G	0.589339	0.996682	0.0119232	0.00209681	1.3e-08	5.8e-09	-0.0012224	0.000738388	0.098
rs10157966	18	1	41722576	0	A	C	0.564003	0.997979	0.013296	0.0020794	1.6e-10	2.4e-11	-0.00132741	0.000732251	0.07
rs10157976	59	1	219570333	0	C	T	0.724814	0.99662	0.0182559	0.00231037	2.8e-15	2.6e-15	-0.000647918	0.000814931	0.43
rs10158029	59	1	219482935	0	C	T	0.53363	0.993563	-0.0129268	0.00207454	4.6e-10	2e-10	0.000839998	0.000729691	0.25
rs10158117	8	1	19766747	0	G	C	0.728522	0.99803	0.0158965	0.00232179	7.6e-12	3.8e-12	0.000530949	0.000816389	0.52
rs1015813	670	15	77533274	0	C	T	0.723659	0.99868	0.0139724	0.00233816	2.3e-09	1.3e-09	0.00104055	0.000813381	0.2
rs10158198	59	1	219513435	0	G	C	0.57334	0.994465	-0.0168928	0.00209085	6.5e-16	2.1e-15	0.00116739	0.000735229	0.11
rs10158351	25	1	68587768	0	T	C	0.699561	0.987054	-0.0258742	0.00226177	2.6e-30	1.6e-32	0.00201673	0.000797528	0.011
rs10158352	25	1	68587777	0	T	C	0.699586	0.987196	-0.0258873	0.00226171	2.5e-30	1.4e-32	0.00202478	0.000797503	0.011
rs10158359	25	1	68587883	0	T	C	0.698817	1	-0.0270609	0.00224737	2.2e-33	3.3e-37	0.00205156	0.000792808	0.0097
rs10158744	36	1	119155854	0	T	C	0.380572	0.997992	0.0136191	0.00212176	1.4e-10	8.3e-11	-1.23817e-05	0.000746829	0.99
rs10158753	47	1	172087026	0	A	G	0.458214	1	-0.0124892	0.00207094	1.6e-09	2e-09	-0.000246875	0.000729579	0.74
rs10158754	9	1	22716383	0	G	A	0.861955	0.992856	0.0333284	0.00299413	8.8e-29	4.7e-31	-0.00240762	0.00105293	0.022
rs1015878	620	13	50736491	0	T	C	0.389853	0.98669	0.0130218	0.00215999	1.7e-09	1.2e-09	0.000255909	0.000750503	0.73
rs1015880	620	13	50735508	0	A	T	0.39032	0.986416	0.0130099	0.00215951	1.7e-09	1.2e-09	0.000253401	0.000750367	0.74
rs10158804	36	1	119252219	0	A	G	0.865236	0.991465	-0.0319111	0.00302437	5e-26	5.6e-26	-0.000450343	0.00106184	0.67
rs10158839	47	1	172297343	0	C	G	0.517624	0.94521	-0.0273278	0.00211863	4.6e-38	1.7e-40	0.00169887	0.000746356	0.023
rs1015930	367	7	120289216	0	T	A	0.0879442	0.916205	0.0260057	0.00378511	6.4e-12	7.7e-12	-0.000499765	0.00132939	0.71
rs1015936	617	13	42831322	0	A	G	0.644443	0.985146	-0.0142744	0.00219827	8.4e-11	6.2e-11	0.000318996	0.000764912	0.68
rs1015939	839	22	19678655	0	C	T	0.576057	1	-0.0330141	0.00212243	1.5e-54	4.8e-54	0.00167643	0.000735729	0.023
rs10159452	9	1	21973914	0	A	C	0.817011	0.972407	0.0240407	0.00270076	5.5e-19	4.2e-20	-0.00314413	0.000949197	0.00092
rs10159586	466	10	23639703	0	T	C	0.541921	1	-0.0126641	0.00208811	1.3e-09	8.1e-10	0.0012866	0.000730196	0.078
rs10159622	466	10	23638343	0	G	T	0.542263	0.999231	-0.0126974	0.0020871	1.2e-09	7.4e-10	0.00126686	0.000729845	0.083
rs10159647	468	10	29000486	0	T	C	0.157036	0.969436	0.0188594	0.00289192	7e-11	8.2e-11	-5.628e-05	0.00100753	0.96
rs10159725	466	10	23640119	0	G	T	0.542255	0.999588	-0.012644	0.00208685	1.4e-09	8.6e-10	0.00126863	0.000729758	0.082
rs10159987	466	10	23638492	0	C	T	0.542367	0.998673	-0.0126773	0.00208809	1.3e-09	8e-10	0.00124067	0.000730203	0.089
rs10160116	471	10	31138817	0	G	A	0.603697	1	0.013285	0.00212276	3.9e-10	1e-10	-0.00188117	0.000741461	0.011
rs10160231	512	11	49866908	0	T	C	0.824792	0.99995	-0.0197438	0.00272554	4.4e-13	7.2e-13	0.00256349	0.000950396	0.007
rs10160234	512	11	49867055	0	T	C	0.824792	0.999949	-0.0197438	0.00272554	4.4e-13	7.2e-13	0.00256349	0.000950397	0.007
rs10160456	507	11	27336704	0	C	T	0.3782	0.998283	0.0483203	0.00213957	6.2e-113	2.4e-126	-0.00176869	0.000750105	0.018
rs10160559	512	11	48280684	0	T	C	0.241847	0.999473	-0.018467	0.00242088	2.4e-14	8e-15	0.00149057	0.000851059	0.08
rs10160684	503	11	8775419	0	G	A	0.324678	0.995717	-0.0131854	0.00221857	2.8e-09	9e-10	0.00260467	0.000779898	0.00084
rs10160687	507	11	27337183	0	T	C	0.378217	0.998252	0.048323	0.00213955	6e-113	2.4e-126	-0.00176982	0.000750109	0.018
rs10160701	512	11	46551918	0	C	T	0.828379	0.998255	-0.0261226	0.00274621	1.9e-21	1.8e-23	0.00353082	0.000962306	0.00024
rs10160737	506	11	15965254	0	T	C	0.959433	0.989417	-0.0377858	0.00528218	8.5e-13	6e-14	0.00326205	0.00186747	0.081
rs10160835	541	11	112348094	0	C	G	0.884104	0.994092	0.0267545	0.00324337	1.6e-16	2.7e-18	-0.00242837	0.00114051	0.033
rs10160931	587	12	78216016	0	T	G	0.610351	1	-0.0139538	0.00213481	6.3e-11	1.1e-11	-0.000548536	0.000744274	0.46
rs10161389	595	12	94141259	0	T	C	0.494814	0.994756	-0.0147639	0.00208859	1.6e-12	2.2e-11	0.00191107	0.000728798	0.0087
rs10162358	647	14	75429593	0	A	G	0.510969	0.986323	-0.011939	0.00210156	1.3e-08	2e-09	0.000551453	0.000730294	0.45
rs10162425	653	14	103931621	0	C	T	0.286725	0.999397	0.0217255	0.00231028	5.3e-21	1.2e-21	-0.00159646	0.00080259	0.047
rs10163040	666	15	67490486	0	C	A	0.77417	0.995249	-0.0151915	0.00250649	1.4e-09	4.3e-11	0.004046	0.000871847	3.5e-06
rs10163156	666	15	67503637	0	G	A	0.552091	0.995055	0.0125243	0.00210673	2.8e-09	2.7e-10	-0.00203518	0.000731911	0.0054
rs10163235	703	16	69739867	0	G	T	0.816948	0.999081	0.016474	0.00269527	9.8e-10	4.2e-11	-0.00415294	0.000941932	1e-05
rs10163399	696	16	51799895	0	G	A	0.61716	0.996846	0.0162612	0.00214777	3.7e-14	3.5e-15	-0.00207179	0.000747251	0.0056
rs10163463	696	16	51801916	0	G	C	0.617346	0.996267	0.0164496	0.00214849	1.9e-14	1.8e-15	-0.00197085	0.00074752	0.0084
rs10164266	784	18	59815882	0	G	C	0.377869	0.999162	-0.0129283	0.00215574	2e-09	5e-10	0.00158052	0.000748764	0.035
rs10164323	798	19	18569492	0	C	T	0.646625	0.999086	-0.0120909	0.00218651	3.2e-08	4.3e-09	0.000283094	0.000759227	0.71
rs1016444	178	3	169250084	0	T	C	0.646516	0.999355	0.0150212	0.00217437	4.9e-12	5.2e-12	-0.000680529	0.000759619	0.37
rs10164458	73	2	40677542	0	G	C	0.424197	0.984836	-0.019467	0.00210345	2.1e-20	3.5e-21	0.00228205	0.000742019	0.0021
rs10164712	129	2	218152840	0	G	A	0.804197	0.993263	-0.0172574	0.0026058	3.5e-11	1.7e-12	0.00117885	0.000923268	0.2
rs1016493	9	1	22404178	0	A	T	0.068	0.99877	0.039476	0.00409515	5.4e-22	1.5e-22	-0.00414147	0.00144845	0.0042
rs1016512	381	8	8881820	0	C	T	0.851661	0.99326	0.0263786	0.00294449	3.3e-19	4.5e-20	-0.00085574	0.0010273	0.4
rs10165471	68	2	10199770	0	A	G	0.21158	0.988356	-0.0168762	0.00253292	2.7e-11	4e-13	0.000483377	0.000891017	0.59
rs10165485	77	2	54481636	0	T	C	0.857399	0.99765	0.0313368	0.0029471	2.1e-26	5.4e-29	0.00139304	0.00103627	0.18
rs10165490	77	2	54761533	0	C	T	0.317808	0.994692	-0.0454599	0.00221588	1.6e-93	1e-101	0.00170235	0.000780684	0.029
rs10165614	96	2	112698460	0	G	A	0.955165	0.996089	-0.0282651	0.00498094	1.4e-08	8.6e-11	0.00495991	0.00176161	0.0049
rs10165638	123	2	204047588	0	A	G	0.0419436	0.999096	0.0357346	0.00513604	3.5e-12	3.6e-12	-0.00725236	0.00179964	5.6e-05
rs10165641	77	2	54754494	0	A	G	0.657053	0.988236	-0.0130021	0.00218239	2.6e-09	5.1e-10	0.0023467	0.000768655	0.0023
rs10165647	123	2	204047605	0	A	C	0.041947	0.999016	0.0357402	0.00513606	3.4e-12	3.6e-12	-0.00725265	0.00179965	5.6e-05
rs10165686	69	2	19820641	0	T	C	0.407129	0.998742	-0.0142084	0.00209766	1.3e-11	2.9e-11	0.00157646	0.000739419	0.033
rs10165846	111	2	176727834	0	T	C	0.504901	0.994247	-0.0135793	0.00206883	5.2e-11	1.8e-10	0.0018624	0.000729482	0.011
rs10166216	100	2	119569315	0	A	T	0.534657	0.997402	0.0239459	0.00206539	4.4e-31	1.1e-31	0.000625455	0.000728761	0.39
rs10166263	74	2	42235265	0	C	T	0.813297	0.992656	-0.0543024	0.00265038	2.7e-93	3.5e-98	0.00137087	0.000935549	0.14
rs1016630	811	20	7552625	0	T	C	0.416462	0.992222	0.0242707	0.00212769	3.9e-30	1.4e-32	-0.000962908	0.000740087	0.19
rs10166356	123	2	203040667	0	T	A	0.646803	0.990675	-0.0131642	0.0021619	1.1e-09	4.7e-10	0.00148961	0.000762167	0.051
rs10166363	77	2	54330242	0	G	C	0.856243	0.997228	0.0197183	0.0029414	2e-11	2.7e-13	-0.000496056	0.00103731	0.63
rs10166376	75	2	43622472	0	C	T	0.893116	0.996905	-0.0233268	0.00333923	2.8e-12	7.9e-14	0.00232	0.001176	0.049
rs10166467	89	2	72336219	0	A	G	0.724581	0.985851	-0.0135163	0.00232292	5.9e-09	1.2e-09	0.000803265	0.000819188	0.33
rs10166594	123	2	203114985	0	C	T	0.11701	0.999065	-0.0239883	0.00320171	6.8e-14	3.5e-15	-7.97438e-05	0.00113167	0.94
rs10166598	74	2	42242872	0	A	G	0.806598	0.996513	-0.0538729	0.00261294	1.9e-94	3.5e-99	0.00114132	0.000922773	0.22
rs10166681	109	2	160111065	0	C	G	0.851637	0.985862	0.0170119	0.00291539	5.4e-09	4.3e-09	0.000285633	0.00102859	0.78
rs10166703	107	2	153323026	0	G	A	0.749099	0.998669	0.0179962	0.00237856	3.8e-14	1.2e-15	-0.0013223	0.000838843	0.11
rs10166844	77	2	54798272	0	T	C	0.759226	0.996252	-0.0345944	0.00241128	1.1e-46	1.1e-51	-0.00110254	0.000848695	0.19
rs10166861	72	2	29061111	0	G	A	0.57306	0.999386	-0.0173638	0.0020841	8e-17	1.1e-18	0.000435308	0.000734677	0.55
rs10166972	69	2	19818460	0	G	T	0.407776	0.99625	-0.0143153	0.00210001	9.3e-12	2.4e-11	0.00163364	0.000740198	0.027
rs10166994	75	2	43557977	0	G	C	0.796559	0.993478	-0.0149767	0.0025634	5.1e-09	8.6e-10	1.81187e-05	0.000902359	0.98
rs10167050	100	2	118754613	0	A	G	0.762518	0.999195	-0.0156097	0.00242263	1.2e-10	9.2e-10	1.66834e-05	0.000852637	0.98
rs10167090	97	2	113038346	0	A	G	0.63704	0.99907	-0.0122095	0.00214432	1.2e-08	4.9e-09	0.000594701	0.000756373	0.43
rs10167169	120	2	197450618	0	A	G	0.157422	0.992236	-0.0185615	0.00283649	6e-11	8.3e-12	0.000144559	0.00100145	0.89
rs10167320	89	2	72331116	0	A	C	0.658682	0.988993	-0.0159024	0.00218582	3.5e-13	5e-14	0.000476452	0.000770918	0.54
rs10167415	75	2	43552460	0	G	C	0.865329	0.994234	-0.0202574	0.00302238	2e-11	1.4e-12	0.000541726	0.0010632	0.61
rs1016762	155	3	41206998	0	C	T	0.49012	0.990134	-0.0199396	0.00208668	1.2e-21	4.5e-24	-0.000460463	0.000728613	0.53
rs1016763	155	3	41206748	0	A	C	0.489959	0.990076	-0.0199439	0.0020867	1.2e-21	4.3e-24	-0.000458914	0.000728635	0.53
rs10167748	97	2	113077761	0	C	T	0.637036	0.999897	-0.0122853	0.00214346	1e-08	4.2e-09	0.000568504	0.000756081	0.45
rs10167754	120	2	197370569	0	A	G	0.79132	0.998088	0.0186061	0.00253519	2.1e-13	6.6e-14	5.22968e-05	0.0008967	0.95
rs10167800	112	2	177520819	0	A	G	0.913094	0.993362	0.0230396	0.0036631	3.2e-10	2.4e-10	-0.00193078	0.00128804	0.13
rs10167839	113	2	181882879	0	G	A	0.658809	0.984767	-0.0213012	0.00218388	1.8e-22	4.5e-23	0.00169823	0.000769772	0.027
rs10167904	100	2	119099898	0	C	G	0.932801	0.994135	-0.0322272	0.00412357	5.5e-15	9.7e-17	-0.00170583	0.00146204	0.24
rs10168129	74	2	42191788	0	T	C	0.918946	0.931333	-0.0434072	0.00390025	9e-29	5.7e-30	0.000485271	0.00138241	0.73
rs1016816	343	7	25798505	0	G	A	0.703787	0.985272	0.0239918	0.00226484	3.2e-26	5.2e-27	-0.00122477	0.000803838	0.13
rs10168164	104	2	145689068	0	T	C	0.752815	0.992228	-0.0173131	0.00239061	4.4e-13	1.7e-12	0.00168199	0.000842962	0.046
rs1016818	343	7	25798533	0	T	C	0.703794	0.985233	0.0239808	0.00226491	3.4e-26	5.5e-27	-0.00122323	0.000803862	0.13
rs1016819	46	1	170645774	0	C	G	0.708278	0.959063	-0.017318	0.00231342	7.1e-14	2.5e-15	0.00123499	0.000816092	0.13
rs10168352	120	2	197324582	0	T	C	0.822494	0.999293	0.0169718	0.00269248	2.9e-10	1e-11	0.000326827	0.000950418	0.73
rs10168634	100	2	118925842	0	A	C	0.476716	0.991342	0.0147736	0.00206797	9.1e-13	8.3e-14	2.45101e-05	0.000729383	0.97
rs10168767	77	2	54658234	0	T	C	0.524661	0.991878	0.0521327	0.00206841	3.6e-140	6e-149	-0.000949019	0.00072931	0.19
rs10168801	130	2	218580550	0	G	A	0.2151	0.991516	-0.0176117	0.0025142	2.5e-12	9.1e-14	0.00126773	0.000887472	0.15
rs1016886	306	6	83699445	0	A	T	0.290117	0.994626	0.0244923	0.00228008	6.5e-27	5.6e-28	-8.53398e-05	0.000801395	0.92
rs10168889	75	2	43841717	0	A	C	0.866455	0.993935	-0.0217224	0.00303597	8.4e-13	1.2e-13	0.00301222	0.00106861	0.0048
rs10169034	100	2	118716740	0	G	A	0.720976	0.999609	-0.0167116	0.00229866	3.6e-13	7.2e-12	6.35933e-05	0.000809293	0.94
rs10169053	69	2	19791601	0	T	G	0.327058	0.993562	-0.0147359	0.00220234	2.2e-11	4.8e-11	0.0012819	0.000774764	0.098
rs10169191	100	2	118825099	0	T	C	0.711529	0.99874	-0.0167315	0.00227536	1.9e-13	2.5e-12	0.000533291	0.000800971	0.51
rs10169346	75	2	43741105	0	A	G	0.891072	0.99595	-0.0246656	0.00331117	9.4e-14	7.2e-15	0.00250957	0.00116541	0.031
rs10169383	123	2	204142559	0	G	A	0.0422149	0.999903	0.0361459	0.00511804	1.6e-12	1.8e-12	-0.00726228	0.00179276	5.1e-05
rs10169414	74	2	42297777	0	T	C	0.757603	0.995785	-0.0475062	0.00240561	8.3e-87	2.6e-90	0.00145784	0.000850202	0.086
rs10169422	77	2	54693754	0	T	G	0.802745	0.986196	-0.0278943	0.00260458	9.2e-27	1.7e-30	-0.002153	0.000917	0.019
rs10169439	77	2	54959690	0	T	C	0.807546	0.988276	-0.0426658	0.0026221	1.6e-59	1.2e-65	-0.000659852	0.000920987	0.47
rs10169514	107	2	153327157	0	A	G	0.58747	0.998776	0.0117046	0.00209701	2.4e-08	4e-10	0.000128558	0.000739488	0.86
rs10169648	77	2	54331117	0	G	C	0.855878	0.996641	0.019801	0.00293881	1.6e-11	2.1e-13	-0.000503002	0.00103691	0.63
rs1016968	358	7	95795988	0	T	A	0.644656	0.997819	-0.0199254	0.00214733	1.7e-20	3.3e-20	0.00163576	0.000758888	0.031
rs10169755	77	2	54354352	0	A	G	0.802957	0.99592	0.0210327	0.00259616	5.4e-16	7.4e-19	-0.00016183	0.000913568	0.86
rs1016983	343	7	25696199	0	C	T	0.200839	0.990733	-0.0389426	0.0025731	9.6e-52	3.8e-55	0.00143003	0.000913577	0.12
rs10169848	100	2	118921040	0	A	G	0.477523	0.984624	0.0148614	0.00207397	7.7e-13	5.9e-14	0.000118165	0.000731476	0.87
rs10169881	123	2	204458996	0	T	A	0.954682	0.994275	-0.0304255	0.00495745	8.4e-10	7e-10	0.00522159	0.00172811	0.0025
rs10169954	77	2	54808117	0	C	G	0.756817	0.995921	-0.0345041	0.00240279	9.2e-47	1.8e-51	-0.000991801	0.000845891	0.24
rs10169975	77	2	54808159	0	C	T	0.758087	0.995917	-0.0344361	0.00240713	2e-46	5.2e-51	-0.000912545	0.000847292	0.28
rs1017	229	5	50690095	0	A	T	0.614334	0.997709	0.0174352	0.00213956	3.7e-16	3.8e-15	0.000170684	0.000745943	0.82
rs10170066	77	2	54808191	0	C	T	0.758481	0.995936	-0.0344772	0.00240853	1.8e-46	5.5e-51	-0.000925315	0.000847601	0.27
rs10170143	69	2	19819204	0	G	A	0.339604	0.999688	-0.0131111	0.00217363	1.6e-09	2e-09	0.00135563	0.000766616	0.077
rs10170145	69	2	19819210	0	G	A	0.339592	0.999676	-0.0131069	0.00217367	1.6e-09	2e-09	0.00135589	0.000766631	0.077
rs10170355	77	2	54808322	0	G	A	0.756808	0.995812	-0.0345142	0.00240295	8.8e-47	1.7e-51	-0.000986143	0.000845956	0.24
rs10170362	130	2	218576706	0	T	A	0.924805	0.903907	0.0240289	0.00409221	4.3e-09	1.7e-09	-0.00218342	0.00142821	0.13
rs10170454	123	2	204154686	0	A	G	0.0422356	0.999042	0.0356138	0.00511883	3.5e-12	3.6e-12	-0.00714682	0.00179292	6.7e-05
rs10170466	100	2	119056234	0	T	G	0.299881	0.993297	0.0513367	0.00225273	5.9e-115	1.9e-123	0.000626893	0.00079424	0.43
rs10170591	130	2	218576942	0	T	C	0.890745	0.994156	0.019493	0.00330811	3.8e-09	3.5e-10	-0.00227037	0.00116416	0.051
rs1017061	761	17	69834023	0	G	A	0.485595	0.993957	0.0183784	0.00208733	1.3e-18	8.4e-19	-0.000483024	0.000729006	0.51
rs10170646	77	2	54799606	0	T	C	0.611936	0.994024	-0.0304597	0.00211753	6.5e-47	5e-51	-0.00054594	0.000747143	0.46
rs10170782	117	2	191623236	0	G	A	0.721808	0.995601	0.0145106	0.00230058	2.8e-10	5.2e-12	0.000779149	0.000809334	0.34
rs10170880	100	2	119065619	0	C	T	0.300815	0.993428	0.0515265	0.00225086	5.6e-116	4.6e-124	0.000589027	0.000793582	0.46
rs10171249	77	2	54493408	0	T	G	0.848511	0.98924	0.0309822	0.00288484	6.6e-27	1.8e-29	0.0012286	0.00101482	0.23
rs10171303	96	2	112705427	0	G	A	0.955135	0.995985	-0.0283082	0.00497963	1.3e-08	8.1e-11	0.00494421	0.00176127	0.005
rs10171331	77	2	54708408	0	C	T	0.703471	0.996043	0.0151284	0.0022567	2e-11	2.7e-13	0.0012819	0.000794428	0.11
rs10171410	74	2	42224842	0	A	G	0.783464	0.991502	-0.0532508	0.00250892	5.7e-100	6.2e-106	0.00106257	0.000886233	0.23
rs10171414	120	2	197450479	0	T	G	0.157335	0.992236	-0.0185626	0.00283716	6e-11	8e-12	0.000137245	0.00100166	0.89
rs10171450	112	2	177520115	0	T	C	0.913974	0.992974	0.0232793	0.00368468	2.7e-10	2e-10	-0.00191501	0.0012953	0.14
rs10171924	68	2	10201514	0	A	G	0.212348	0.98582	-0.0168138	0.00253191	3.1e-11	4.5e-13	0.000556308	0.000890644	0.53
rs10172024	107	2	153549814	0	G	C	0.17373	0.999854	-0.0174852	0.00271765	1.2e-10	6.1e-12	0.00114466	0.000960916	0.23
rs10172303	89	2	72320323	0	C	G	0.68189	0.985943	-0.014022	0.0022254	3e-10	2.1e-10	0.00114038	0.000784226	0.15
rs10172346	103	2	144299741	0	G	A	0.656237	0.993099	-0.014993	0.00217213	5.1e-12	1.6e-12	0.00189576	0.000766271	0.013
rs10172375	75	2	43572047	0	A	G	0.796617	0.992411	-0.0149258	0.00256458	5.9e-09	1.2e-09	-0.000124405	0.000902875	0.89
rs10172403	73	2	40850314	0	G	A	0.485874	0.987573	0.0169648	0.0020729	2.7e-16	2.2e-17	-0.00212064	0.000730995	0.0037
rs10172407	130	2	218602097	0	G	T	0.0794233	0.993721	-0.0249431	0.00381648	6.3e-11	3.5e-11	0.00247619	0.00133295	0.063
rs10172453	123	2	203967510	0	G	T	0.0420643	0.99595	0.0364484	0.0051367	1.3e-12	1.3e-12	-0.00746523	0.00179823	3.3e-05
rs10172461	100	2	119620381	0	C	T	0.381556	0.997676	-0.0321501	0.00212308	8.4e-52	1.3e-55	-0.000432621	0.000748048	0.56
rs10172500	123	2	204201283	0	A	G	0.0294525	0.998211	0.0411605	0.00608473	1.3e-11	1.2e-11	-0.0080543	0.00212202	0.00015
rs1017260	391	8	72512620	0	G	T	0.56994	0.994374	0.0125629	0.00211082	2.7e-09	1.3e-10	1.39389e-05	0.000735683	0.98
rs10172916	77	2	54328968	0	T	G	0.856041	0.997297	0.0197835	0.002939	1.7e-11	2.1e-13	-0.000526516	0.00103672	0.61
rs10173007	69	2	19860539	0	G	A	0.423271	0.988123	-0.0157498	0.00209535	5.6e-14	1.2e-13	0.00150903	0.000738351	0.041
rs10173128	100	2	119556113	0	C	T	0.371785	0.95934	-0.0140081	0.00217536	1.2e-10	1.5e-10	-0.000106134	0.000767071	0.89
rs10173251	75	2	43529508	0	C	G	0.871508	0.997768	-0.0199589	0.00307216	8.2e-11	4.9e-12	0.000550955	0.00107976	0.61
rs10173354	123	2	204108067	0	G	A	0.0422094	0.998099	0.0360695	0.00511968	1.9e-12	2.3e-12	-0.00732601	0.00179252	4.4e-05
rs10173373	108	2	157761535	0	G	A	0.886714	0.985745	-0.018808	0.00326491	8.4e-09	2.9e-09	0.00226651	0.00115527	0.05
rs10173398	107	2	153354994	0	G	A	0.70675	1	0.0147044	0.00226515	8.5e-11	2.5e-11	-0.000743128	0.000799052	0.35
rs10173408	85	2	68997250	0	G	C	0.681913	0.980699	0.012696	0.00222638	1.2e-08	9.6e-10	-0.000889955	0.00078466	0.26
rs10173515	84	2	68036207	0	G	A	0.36363	0.923085	-0.0142604	0.00222662	1.5e-10	1.5e-12	-0.000403999	0.000785474	0.61
rs10173565	77	2	54362938	0	C	G	0.776003	0.998511	0.0188433	0.00247392	2.6e-14	7.9e-17	-0.00094101	0.000873045	0.28
rs10173625	100	2	119544072	0	G	T	0.718196	0.999783	0.0153464	0.00228784	2e-11	1e-11	0.000110806	0.0008082	0.89
rs10173636	75	2	43529919	0	C	G	0.870815	0.998086	-0.0197966	0.00306494	1.1e-10	5.9e-12	0.000671425	0.00107736	0.53
rs10173697	77	2	55066310	0	T	C	0.51205	0.978443	-0.0167334	0.00207698	7.8e-16	2.1e-17	-0.000658709	0.000732515	0.37
rs10173801	74	2	42262132	0	C	T	0.868686	0.992955	0.0429049	0.0030587	1.1e-44	3.9e-49	-0.00239161	0.00107485	0.026
rs10173849	100	2	118765370	0	C	A	0.762559	0.998888	-0.0156288	0.00242319	1.1e-10	8.9e-10	2.07931e-05	0.000852833	0.98
rs10173859	109	2	159954696	0	A	G	0.58902	0.992063	0.0167504	0.00209841	1.4e-15	9.6e-17	0.00101565	0.000740185	0.17
rs10174018	77	2	54992843	0	A	C	0.753299	0.984119	0.0175559	0.00240586	2.9e-13	2e-15	-0.00215792	0.000849004	0.011
rs10174158	100	2	118765747	0	C	T	0.762526	0.998838	-0.0155968	0.00242313	1.2e-10	9.6e-10	2.80523e-05	0.000852812	0.97
rs10174247	109	2	160072795	0	G	A	0.6618	0.998726	0.0148709	0.00217768	8.6e-12	9.1e-12	-0.00034939	0.000767992	0.65
rs10174317	74	2	42223453	0	T	C	0.648043	0.995847	-0.0181824	0.00215906	3.7e-17	1.7e-17	-0.000250882	0.00076147	0.74
rs10174533	72	2	28968928	0	G	A	0.416979	0.997895	0.0171249	0.00209175	2.7e-16	4.5e-18	-0.00012439	0.000737446	0.87
rs10174606	123	2	204126463	0	A	G	0.0422033	0.999136	0.0360855	0.00511899	1.8e-12	2.1e-12	-0.00733012	0.00179207	4.3e-05
rs10174713	89	2	72326227	0	G	A	0.659342	0.993849	-0.0157204	0.00218238	5.9e-13	8.6e-14	0.000654	0.000769706	0.4
rs1017476	74	2	42324553	0	C	A	0.335744	0.987396	0.0123451	0.00219222	1.8e-08	2.2e-09	1.70799e-05	0.000773321	0.98
rs10174782	123	2	204031508	0	A	C	0.0419593	0.998499	0.0357306	0.00513575	3.5e-12	3.8e-12	-0.00725574	0.00179968	5.5e-05
rs10174790	96	2	112669399	0	A	G	0.954881	0.995295	-0.0279556	0.00496677	1.8e-08	1.2e-10	0.00506406	0.0017562	0.0039
rs10174871	74	2	42263018	0	G	A	0.807275	0.986256	-0.0536743	0.00262753	9.5e-93	2e-97	0.000905707	0.000927592	0.33
rs10174937	123	2	203047431	0	G	A	0.64682	0.993171	-0.0131492	0.00215933	1.1e-09	4.4e-10	0.00146009	0.000761288	0.055
rs10175113	89	2	72317626	0	T	A	0.686549	0.987908	-0.0142695	0.00223233	1.6e-10	1.2e-10	0.00139936	0.000786674	0.075
rs10175176	109	2	160058776	0	T	C	0.707633	0.990277	0.018039	0.00227142	2e-15	7.3e-18	-0.000462238	0.000800367	0.56
rs10175183	103	2	144300259	0	G	A	0.658733	0.985301	-0.0152766	0.00218475	2.7e-12	8.2e-13	0.00187342	0.000770834	0.015
rs10175251	77	2	54497008	0	A	G	0.845326	0.986658	0.0294639	0.00286342	7.8e-25	3.6e-27	0.00134664	0.00100703	0.18
rs1017529	727	17	27912415	0	C	A	0.82502	0.961338	0.0158782	0.0027919	1.3e-08	2.2e-10	-0.00155575	0.000969021	0.11
rs10175325	100	2	119163633	0	A	G	0.78975	0.987869	-0.0430218	0.00253757	1.8e-64	3.3e-69	-0.000844036	0.000896002	0.35
rs10175506	123	2	202946936	0	G	A	0.437904	0.997938	-0.0171525	0.00208017	1.6e-16	4.6e-19	0.00226593	0.000734198	0.002
rs10175811	100	2	118954585	0	G	T	0.0757886	0.986539	0.022083	0.00391463	1.7e-08	1.5e-09	-0.000509464	0.0013881	0.71
rs10175880	100	2	118924569	0	G	A	0.479125	1	0.0140973	0.00206052	7.8e-12	8.1e-13	9.81724e-05	0.000726862	0.89
rs10175881	73	2	40747443	0	T	A	0.636055	0.981853	-0.018083	0.00216102	5.9e-17	1.6e-16	0.00213829	0.000761089	0.005
rs10175967	77	2	54931457	0	T	C	0.805458	0.992024	-0.0446639	0.0026094	1.1e-65	8.4e-73	-0.000856553	0.000915405	0.35
rs10176008	100	2	118681810	0	A	C	0.720801	0.998744	-0.0167563	0.00229925	3.2e-13	6.3e-12	0.000103501	0.000809511	0.9
rs10176077	73	2	41057602	0	C	T	0.486907	0.99367	0.0170387	0.00206685	1.7e-16	3.9e-18	-0.00179969	0.000728784	0.014
rs10176250	74	2	42303086	0	C	T	0.759082	0.998213	-0.0471163	0.00240992	4e-85	1.3e-88	0.00135708	0.000851882	0.11
rs10176342	77	2	54333078	0	G	T	0.85618	0.996578	0.0195816	0.00294156	2.8e-11	4.5e-13	-0.000507254	0.00103727	0.62
rs10176359	77	2	54845698	0	G	A	0.813528	0.997475	-0.0458331	0.00264417	2.6e-67	1.5e-74	-0.00113778	0.00092953	0.22
rs10176406	77	2	54333348	0	C	A	0.856263	0.997177	0.0195714	0.00294124	2.9e-11	4.8e-13	-0.000528627	0.00103714	0.61
rs10176421	113	2	181952317	0	T	G	0.295895	0.998683	0.022914	0.00225426	2.8e-24	2.1e-24	-0.00176324	0.000793339	0.026
rs10176445	77	2	54845776	0	G	C	0.767305	0.997386	-0.0369351	0.00243772	7.4e-52	1.6e-57	-0.000818187	0.000857452	0.34
rs10176842	138	2	238428256	0	T	C	0.722062	0.995143	0.0185096	0.00230311	9.2e-16	4.8e-18	0.000491941	0.000811651	0.54
rs10176887	100	2	119703067	0	C	T	0.520564	0.973475	-0.0165477	0.00208596	2.1e-15	1.5e-16	0.00131618	0.000735638	0.074
rs1017699	252	5	123085026	0	C	T	0.757384	0.996001	0.0145376	0.0024285	2.1e-09	5.8e-09	-0.000684618	0.000849999	0.42
rs10177006	72	2	29088256	0	A	G	0.493174	0.999086	0.0174111	0.00206197	3.1e-17	2.5e-19	-0.000831028	0.000727248	0.25
rs10177047	73	2	40927433	0	C	T	0.466357	0.994976	0.0176831	0.00206793	1.2e-17	1.6e-18	-0.00210061	0.000728993	0.004
rs10177372	114	2	183755140	0	C	T	0.740502	0.996199	0.0185281	0.00235164	3.3e-15	1.3e-16	-0.00121941	0.000829669	0.14
rs10177490	100	2	119522687	0	T	C	0.5278	0.99579	0.0176524	0.00206608	1.3e-17	3.9e-18	-0.000629303	0.000728705	0.39
rs10177573	97	2	113043940	0	G	A	0.637033	0.999119	-0.0122086	0.00214425	1.2e-08	4.9e-09	0.000594207	0.000756353	0.43
rs1017760	381	8	9133798	0	G	T	0.784446	0.988938	-0.0172076	0.00254714	1.4e-11	4.1e-13	1.08261e-05	0.000886862	0.99
rs10177634	100	2	119163437	0	T	A	0.78978	0.987812	-0.0429994	0.00253774	2.1e-64	3.5e-69	-0.000844056	0.000896082	0.35
rs10177746	114	2	183755369	0	G	A	0.618477	1	0.011884	0.0021203	2.1e-08	1.1e-09	-0.000535289	0.000747885	0.47
rs10177811	74	2	42263580	0	G	A	0.807291	0.986786	-0.0536323	0.0026274	1.3e-92	2.6e-97	0.000908007	0.000927545	0.33
rs10177832	113	2	182093332	0	T	G	0.249356	0.992213	0.0202133	0.00238653	2.5e-17	4.5e-17	-0.00120541	0.000840275	0.15
rs10177936	120	2	197394034	0	A	G	0.791347	0.999301	0.0188219	0.00253438	1.1e-13	3.3e-14	4.92257e-05	0.000896436	0.96
rs1017794	242	5	82382055	0	C	A	0.548129	0.99813	0.0124906	0.00209104	2.3e-09	4.6e-10	0.000352774	0.00072956	0.63
rs10177940	100	2	118767138	0	C	T	0.750368	0.988311	-0.0167922	0.00239644	2.4e-12	3.3e-11	0.000158076	0.00084337	0.85
rs10178417	123	2	204087037	0	A	G	0.0419698	0.999377	0.0360004	0.005134	2.3e-12	2.5e-12	-0.00719873	0.00179907	6.3e-05
rs10178713	136	2	233714118	0	C	T	0.794881	0.998946	0.0173785	0.00255339	1e-11	3.3e-12	9.48938e-05	0.000902889	0.92
rs10178852	72	2	28997835	0	C	T	0.384516	0.997744	0.0213342	0.00212006	8e-24	6e-26	-0.000668812	0.000747552	0.37
rs10179580	72	2	29088338	0	T	G	0.480157	0.996625	0.0172388	0.00206646	7.3e-17	6.8e-19	-0.000645675	0.000728934	0.38
rs10179753	73	2	40775133	0	A	G	0.591965	0.965073	-0.016247	0.00213146	2.5e-14	4.6e-14	0.00112083	0.000750904	0.14
rs10179816	75	2	43531304	0	G	A	0.871487	0.998225	-0.0199493	0.0030711	8.3e-11	4.9e-12	0.00056178	0.00107939	0.6
rs10180005	75	2	43737465	0	C	G	0.891197	0.998025	-0.0247096	0.0033107	8.4e-14	5.3e-15	0.00252756	0.00116517	0.03
rs10180048	100	2	119695176	0	A	G	0.357565	0.984274	-0.0163556	0.00215856	3.5e-14	1.4e-14	0.000914169	0.000761205	0.23
rs10180068	100	2	119545924	0	G	A	0.718196	1	0.0154373	0.00228816	1.5e-11	7.4e-12	0.000141372	0.000808385	0.86
rs1018015	390	8	71919570	0	C	T	0.318235	0.999392	0.0263003	0.00224338	9.7e-32	5.6e-35	-0.000659093	0.000781969	0.4
rs10180266	72	2	28994164	0	A	G	0.287142	0.997266	0.0206261	0.00227787	1.4e-19	6.1e-23	-9.11362e-05	0.000803414	0.91
rs10180704	123	2	204002728	0	A	G	0.0694756	0.811647	0.0276938	0.00452175	9.1e-10	2.4e-09	-0.00669741	0.00158574	2.4e-05
rs10180713	77	2	54804693	0	A	G	0.266204	0.988378	-0.0527968	0.0023413	1.3e-112	2.8e-121	0.00210767	0.000825002	0.011
rs10180754	113	2	182102971	0	G	A	0.641618	0.985532	-0.0130411	0.00216007	1.6e-09	1.4e-09	0.00141749	0.000760839	0.062
rs10180815	123	2	204002809	0	A	C	0.0420631	0.995275	0.0363584	0.00513806	1.5e-12	1.6e-12	-0.00746661	0.00179855	3.3e-05
rs10181110	114	2	183747442	0	T	C	0.685838	0.993504	0.0163339	0.00222367	2.1e-13	5.8e-15	-0.000618027	0.000784345	0.43
rs10181117	96	2	112768439	0	G	A	0.956086	0.994371	-0.0285733	0.00503585	1.4e-08	7.8e-11	0.00485864	0.00177794	0.0063
rs1018136	512	11	48241821	0	G	A	0.240915	0.998666	-0.018716	0.00242477	1.2e-14	3.7e-15	0.00153978	0.000852253	0.071
rs10181485	107	2	153541375	0	T	C	0.173594	0.998563	-0.0175044	0.00271894	1.2e-10	5.8e-12	0.00115166	0.000961149	0.23
rs10181621	100	2	119260437	0	A	G	0.785254	0.982638	-0.022172	0.00252287	1.5e-18	5.6e-19	-0.000883698	0.000886744	0.32
rs10181671	73	2	41004255	0	G	A	0.474523	0.994206	0.017274	0.00206843	6.8e-17	7.3e-18	-0.00183491	0.000729431	0.012
rs10181691	73	2	41041859	0	A	G	0.300199	0.997485	0.0148902	0.00224927	3.6e-11	3.5e-12	-0.00118146	0.000792525	0.14
rs10181826	77	2	54646929	0	C	G	0.729096	0.991917	0.0410692	0.00232514	8.1e-70	8.9e-77	0.000405213	0.000817329	0.62
rs10181878	73	2	41055616	0	T	C	0.453866	0.997177	0.0168008	0.00207133	5e-16	1.5e-17	-0.00185262	0.000730379	0.011
rs10181891	120	2	197324773	0	A	G	0.822366	0.999315	0.0169699	0.00269177	2.9e-10	1e-11	0.000373364	0.000950147	0.69
rs10181909	73	2	41011916	0	A	T	0.487677	0.995063	0.016541	0.00206631	1.2e-15	6.8e-17	-0.00164078	0.000728735	0.024
rs10181938	100	2	118798379	0	T	C	0.732975	0.997056	-0.0179967	0.00233389	1.2e-14	2.2e-13	2.06897e-05	0.000821688	0.98
rs10181992	120	2	197324870	0	A	G	0.82243	0.999039	0.0170296	0.00269261	2.5e-10	8.8e-12	0.000358684	0.000950457	0.71
rs10182505	68	2	10201398	0	G	A	0.211615	0.987592	-0.0167398	0.00253496	4e-11	5.1e-13	0.00050502	0.000891401	0.57
rs10182538	77	2	54808251	0	T	A	0.756997	0.995833	-0.0343761	0.00240355	2.1e-46	4.3e-51	-0.000995994	0.00084617	0.24
rs10182555	73	2	40934301	0	C	T	0.509338	0.995854	0.0156184	0.00206418	3.8e-14	5.2e-15	-0.00149874	0.00072768	0.039
rs10182730	77	2	54664789	0	A	G	0.561182	0.997764	0.0577276	0.00207635	4e-170	1.5e-181	-0.00135858	0.000731856	0.063
rs10182836	77	2	54808504	0	T	G	0.756823	0.995913	-0.0345091	0.00240288	9e-47	1.8e-51	-0.000984519	0.000845928	0.24
rs10182955	109	2	160142527	0	T	C	0.370553	0.993329	-0.0165937	0.00213759	8.3e-15	3.1e-14	-0.000700923	0.000753895	0.35
rs10183043	77	2	54838859	0	T	G	0.793355	1	-0.0437333	0.00254223	2.5e-66	1.1e-72	-0.00104709	0.000894108	0.24
rs10183215	96	2	112756645	0	C	G	0.955189	0.996211	-0.0279686	0.00498164	2e-08	1.3e-10	0.00493006	0.00176215	0.0051
rs10183284	69	2	19826792	0	A	G	0.405492	0.998425	-0.0141955	0.00209886	1.3e-11	2.9e-11	0.00161897	0.000739798	0.029
rs10183291	113	2	181839944	0	A	G	0.613351	0.98435	0.0114727	0.00213315	7.5e-08	4.3e-09	-0.000244884	0.00075138	0.74
rs10183665	72	2	28995226	0	A	G	0.493735	0.99816	0.0176362	0.00206276	1.2e-17	1.4e-19	-0.000779976	0.000727533	0.28
rs10183695	100	2	118768323	0	C	T	0.720942	0.999258	-0.016667	0.0022992	4.2e-13	8.2e-12	6.46969e-05	0.000809486	0.94
rs10183778	74	2	42182274	0	G	A	0.775547	0.977628	0.0260108	0.00249879	2.2e-25	9.1e-28	-0.00107926	0.000878668	0.22
rs10183814	74	2	42262064	0	T	C	0.868664	0.99272	0.0429425	0.00305868	8.9e-45	3.4e-49	-0.00239378	0.00107485	0.026
rs10183867	77	2	54812722	0	C	G	0.758878	0.996792	-0.0346564	0.00240872	6.2e-47	1.1e-51	-0.000964527	0.000847878	0.26
rs1018389	821	20	39910104	0	C	G	0.520026	0.998077	0.012365	0.00209377	3.5e-09	7.7e-11	0.000343073	0.000728549	0.64
rs10183954	100	2	119205988	0	T	G	0.94377	0.990941	0.0363038	0.00447546	5e-16	1.7e-15	0.000174118	0.00158527	0.91
rs10184099	77	2	54504925	0	A	G	0.827935	0.997517	-0.0189953	0.00273096	3.5e-12	9.5e-12	-0.000969686	0.00096576	0.32
rs10184128	77	2	54803816	0	T	C	0.757376	0.996439	-0.0347636	0.00240424	2.2e-47	3.5e-52	-0.00104929	0.000846405	0.22
rs10184214	100	2	119717450	0	G	C	0.771751	0.997962	0.0156236	0.00245998	2.1e-10	3.7e-10	-0.0002384	0.000867837	0.78
rs1018447	818	20	33401707	0	G	A	0.37946	0.999759	-0.0180443	0.00215313	5.3e-17	8.5e-19	0.000686475	0.000748555	0.36
rs10184573	122	2	200448253	0	G	T	0.575509	0.99673	-0.0159138	0.00208702	2.4e-14	4.7e-17	-0.000500654	0.000736108	0.5
rs10184647	96	2	112672075	0	T	G	0.954864	0.994167	-0.0280852	0.00496861	1.6e-08	1.1e-10	0.00503328	0.00175697	0.0042
rs10184683	130	2	218602133	0	T	C	0.0794011	0.99382	-0.0249914	0.00381679	5.8e-11	3.3e-11	0.00249086	0.00133297	0.062
rs10184755	74	2	42258948	0	A	G	0.773849	0.986415	-0.0523381	0.00247696	4.2e-99	4.4e-105	0.000864801	0.000874782	0.32
rs10184839	113	2	181946115	0	A	T	0.295831	0.99875	0.02295	0.00225439	2.4e-24	1.9e-24	-0.00176221	0.000793376	0.026
rs10184846	113	2	181946132	0	A	G	0.295797	0.998579	0.0229393	0.00225449	2.6e-24	2.1e-24	-0.00176441	0.000793395	0.026
rs10184904	138	2	238428186	0	G	C	0.722047	0.995118	0.0184906	0.00230307	9.9e-16	5e-18	0.000503021	0.000811639	0.54
rs10185019	89	2	72329685	0	C	T	0.656865	0.991361	-0.0158009	0.0021807	4.3e-13	5.3e-14	0.000574335	0.000769052	0.46
rs1018503	818	20	33325516	0	T	G	0.569903	0.997936	0.0184431	0.00211121	2.4e-18	9.5e-21	-0.000474075	0.000734194	0.52
rs10185064	109	2	159981580	0	G	A	0.616012	0.984113	0.0136538	0.00213321	1.5e-10	9.2e-12	-0.000116866	0.000752096	0.88
rs10185114	100	2	118997824	0	G	A	0.07564	0.99497	0.021793	0.00389794	2.3e-08	1.6e-09	-0.000363824	0.00138183	0.79
rs10185161	129	2	218129185	0	C	T	0.757231	0.994867	-0.0143917	0.00240995	2.3e-09	5.2e-10	0.0008713	0.00085372	0.31
rs10185183	130	2	218561780	0	T	C	0.920567	0.998841	0.0243998	0.00381373	1.6e-10	6.5e-11	-0.00285561	0.00133074	0.032
rs1018524	809	20	6554487	0	C	T	0.228539	0.997693	0.0238652	0.00248996	9.3e-22	1.7e-20	-0.00446538	0.000862975	2.3e-07
rs10185268	100	2	119556110	0	A	G	0.695089	0.962892	0.015713	0.00227924	5.4e-12	1.4e-12	0.00056554	0.000804872	0.48
rs1018531	639	14	60970844	0	C	T	0.085804	0.999769	0.0274599	0.00373814	2e-13	7.4e-14	-0.000501981	0.00130208	0.7
rs10185316	100	2	118844478	0	C	G	0.664732	0.985731	-0.0172052	0.00219711	4.8e-15	2.3e-14	0.000799549	0.000774134	0.3
rs1018532	639	14	60970975	0	T	G	0.304206	0.99912	0.0191653	0.00227362	3.5e-17	3.2e-17	-0.000872453	0.00079141	0.27
rs1018533	639	14	60971137	0	T	C	0.304062	0.999112	0.0191103	0.00227398	4.3e-17	3.8e-17	-0.000853376	0.000791517	0.28
rs10185394	96	2	112762410	0	C	T	0.955197	0.992351	-0.0282461	0.00499035	1.5e-08	1.1e-10	0.00478822	0.00176523	0.0067
rs10185408	130	2	218578456	0	A	G	0.191841	0.980249	-0.0174177	0.00263638	3.9e-11	9e-12	0.00158972	0.00092755	0.087
rs10185436	109	2	160142675	0	T	C	0.387129	0.993034	-0.0161406	0.00211965	2.6e-14	1.1e-13	-0.000742317	0.000747636	0.32
rs1018548	650	14	91524303	0	G	A	0.572306	0.998275	-0.0125835	0.00211473	2.7e-09	9.3e-10	0.00117831	0.000735181	0.11
rs10185482	123	2	203754474	0	T	A	0.0675505	0.800065	0.027549	0.00457928	1.8e-09	4.3e-09	-0.00368291	0.00160373	0.022
rs10185599	74	2	42283886	0	A	G	0.743646	0.990468	-0.0479397	0.00236927	4.9e-91	5.7e-95	0.00118982	0.000836738	0.16
rs10185747	96	2	112723865	0	A	G	0.955144	0.996135	-0.0282691	0.00497974	1.4e-08	8.1e-11	0.00496814	0.0017613	0.0048
rs10185856	73	2	41021181	0	T	C	0.489731	0.995888	0.0170684	0.00206558	1.4e-16	7.6e-18	-0.0017704	0.000728559	0.015
rs10185956	123	2	203082242	0	T	C	0.647865	0.998796	-0.0132888	0.00215514	7e-10	2.3e-10	0.00155912	0.000759727	0.04
rs10186010	138	2	238406366	0	T	C	0.912715	0.976291	0.0216518	0.0036805	4e-09	2.3e-09	0.00131415	0.00130058	0.31
rs10186105	100	2	119163698	0	G	T	0.78975	0.987868	-0.0430233	0.00253757	1.8e-64	3.3e-69	-0.000844204	0.000896003	0.35
rs10186132	69	2	19811921	0	C	A	0.339283	0.999868	-0.0130238	0.00217393	2.1e-09	2.8e-09	0.00140766	0.00076673	0.066
rs10186307	75	2	43839896	0	G	A	0.866758	0.994394	-0.0218092	0.00303878	7.1e-13	9.7e-14	0.00305794	0.00106953	0.0042
rs10186441	75	2	43840048	0	G	A	0.866774	0.994427	-0.0217731	0.00303891	7.8e-13	1.1e-13	0.00305426	0.00106955	0.0043
rs10186442	69	2	19799631	0	G	A	0.405693	0.997018	-0.0140718	0.00210059	2.1e-11	5.4e-11	0.00155604	0.00074039	0.036
rs10186457	100	2	119164053	0	G	A	0.789734	0.987853	-0.0430288	0.00253753	1.7e-64	3.1e-69	-0.000851074	0.000895981	0.34
rs10186470	138	2	238437080	0	A	G	0.722665	0.997231	0.0177821	0.00230296	1.2e-14	9.3e-17	0.000489478	0.000811568	0.55
rs10186613	84	2	68075994	0	G	A	0.472409	0.994504	-0.0117322	0.002072	1.5e-08	3.4e-09	-0.000175545	0.000730475	0.81
rs10186764	77	2	55089897	0	C	A	0.699283	0.994716	0.0175502	0.00225065	6.3e-15	2.9e-16	-0.00109115	0.000793491	0.17
rs10187067	121	2	199876894	0	C	T	0.326721	0.997255	-0.0130352	0.00220311	3.3e-09	1.5e-09	0.000177681	0.000774579	0.82
rs1018712	34	1	112956062	0	G	A	0.340671	0.997476	0.0121679	0.00217384	2.2e-08	1.9e-09	-0.000349892	0.000766111	0.65
rs1018713	34	1	112994812	0	C	T	0.341237	0.996465	0.0119661	0.00217564	3.8e-08	2.9e-09	-0.00033255	0.000766665	0.66
rs10187185	138	2	238416524	0	C	G	0.765619	0.978314	0.0231561	0.00245069	3.4e-21	7.7e-24	-0.000146299	0.000863404	0.87
rs10187191	77	2	54614350	0	T	A	0.790777	0.995598	0.0277219	0.00253945	9.6e-28	1e-27	-0.00101314	0.000898777	0.26
rs10187338	77	2	54806611	0	A	G	0.758066	0.995968	-0.0344491	0.00240701	1.8e-46	4.7e-51	-0.000915416	0.000847263	0.28
rs10187447	77	2	54806711	0	A	T	0.758771	0.990463	-0.0339333	0.00241695	8.9e-45	5.5e-49	-0.000870588	0.000850865	0.31
rs10187549	89	2	72326692	0	T	C	0.656249	0.994124	-0.0157481	0.00217732	4.7e-13	6.5e-14	0.000755647	0.0007682	0.33
rs10187615	109	2	159981697	0	G	C	0.621864	0.964622	0.0139463	0.00216268	1.1e-10	5.7e-12	-0.000178697	0.000762311	0.81
rs10187656	96	2	112716047	0	G	A	0.955154	0.996176	-0.0282294	0.00498013	1.4e-08	8.8e-11	0.00494529	0.00176145	0.005
rs10187724	109	2	159951710	0	G	A	0.604467	0.978544	0.016045	0.00212785	4.7e-14	8e-16	0.000958943	0.000750239	0.2
rs10187812	130	2	218554378	0	A	G	0.920545	0.999199	0.0243701	0.00381299	1.6e-10	6.3e-11	-0.00294333	0.00133018	0.027
rs10187851	123	2	204453929	0	C	T	0.954706	0.996816	-0.0299968	0.00495392	1.4e-09	1.2e-09	0.00533107	0.00172673	0.002
rs10188007	77	2	54059058	0	C	T	0.696349	0.995214	0.0140263	0.00224535	4.2e-10	9.3e-12	-0.00206792	0.000792104	0.009
rs10188081	123	2	202800848	0	G	A	0.201354	0.993515	0.0190331	0.00257759	1.5e-13	1.3e-14	-0.0017142	0.000907666	0.059
rs10188185	77	2	54919159	0	G	A	0.799631	0.990161	-0.043911	0.0025831	8.3e-65	1.5e-71	-0.00104655	0.000906734	0.25
rs10188412	72	2	29000287	0	C	T	0.463619	1	0.0156308	0.00206461	3.7e-14	1e-16	-0.00093097	0.000728541	0.2
rs10188489	77	2	54433965	0	T	C	0.73125	0.995005	0.0246093	0.00232697	3.9e-26	1.8e-26	5.56888e-05	0.000820067	0.95
rs10188539	75	2	43484675	0	G	C	0.797388	0.992411	-0.0144951	0.00256803	1.7e-08	1.6e-09	-1.9746e-05	0.000903627	0.98
rs10188545	77	2	54831875	0	A	G	0.761235	0.99323	-0.0358062	0.00242274	2e-49	7.7e-55	-0.000861011	0.000852191	0.31
rs10188648	100	2	119527003	0	A	T	0.527811	0.999221	0.0171094	0.00206351	1.1e-16	4.2e-17	-0.000656967	0.00072769	0.37
rs10188726	113	2	181961236	0	T	C	0.295929	0.996236	0.0228801	0.00225672	3.7e-24	2.8e-24	-0.00177671	0.0007942	0.025
rs10189068	74	2	42247361	0	G	A	0.779317	1	-0.0525549	0.00248492	2.8e-99	5e-105	0.000724954	0.000877584	0.41
rs10189235	75	2	43745520	0	C	G	0.891539	0.997	-0.0251574	0.00331614	3.3e-14	2.3e-15	0.00256719	0.00116694	0.028
rs10189338	74	2	42238622	0	T	C	0.691773	0.987082	-0.0155882	0.00224099	3.5e-12	8.6e-12	-0.000301027	0.000789796	0.7
rs10189595	130	2	218566695	0	G	A	0.920671	0.998574	0.0243022	0.00381634	1.9e-10	7.4e-11	-0.00280979	0.0013316	0.035
rs10189666	75	2	43531052	0	T	A	0.870588	0.997984	-0.0197932	0.00306263	1e-10	6.1e-12	0.00071126	0.00107654	0.51
rs10189993	100	2	119548749	0	G	A	0.718194	0.999785	0.0153426	0.0022879	2e-11	1e-11	0.000112501	0.00080824	0.89
rs10190142	100	2	119091927	0	T	A	0.932811	0.992755	-0.0323102	0.00412697	4.9e-15	8.6e-17	-0.00165802	0.0014632	0.26
rs10190211	136	2	233617312	0	G	A	0.793839	0.999144	0.0173483	0.00254766	9.8e-12	3.1e-12	3.37752e-06	0.000900984	1
rs10190241	74	2	42242716	0	C	T	0.807023	0.991515	-0.0541374	0.00262082	8.5e-95	2.5e-99	0.00114039	0.000925288	0.22
rs10190251	74	2	42242734	0	C	G	0.807022	0.991588	-0.0541359	0.00262079	8.6e-95	2.5e-99	0.00113982	0.000925279	0.22
rs10190310	138	2	238352282	0	C	T	0.770307	0.968402	0.0232544	0.00248161	7.2e-21	3.5e-23	0.000570434	0.000874816	0.51
rs10190311	75	2	43527736	0	A	T	0.870128	0.997994	-0.0197346	0.00305837	1.1e-10	5.2e-12	0.000742039	0.0010749	0.49
rs10190455	100	2	119526321	0	T	C	0.527746	0.999372	0.0171726	0.00206335	8.6e-17	3.3e-17	-0.000655106	0.000727639	0.37
rs10190472	130	2	218537555	0	G	A	0.113775	0.998519	-0.018353	0.00324355	1.5e-08	1.3e-09	0.00221455	0.0011447	0.053
rs10190625	119	2	197061677	0	A	G	0.214448	0.982789	0.0160353	0.00252709	2.2e-10	4.5e-11	-0.00160285	0.000891316	0.072
rs10190883	100	2	119143171	0	T	C	0.140594	0.992794	0.0405603	0.0029659	1.4e-42	2.9e-45	0.000476215	0.00104525	0.65
rs10191002	97	2	113078065	0	G	A	0.637031	0.9999	-0.0122852	0.00214345	1e-08	4.2e-09	0.00057043	0.000756081	0.45
rs10191361	107	2	153340848	0	G	A	0.587806	0.999075	0.0115483	0.0020966	3.6e-08	5.5e-10	0.000221918	0.000739288	0.76
rs10191475	109	2	160009176	0	T	A	0.628199	0.999354	-0.0232712	0.00213065	9e-28	3.2e-31	7.01286e-06	0.000750977	0.99
rs10191559	113	2	181940642	0	G	A	0.298648	0.995311	0.0227917	0.00225199	4.5e-24	3.2e-24	-0.00169713	0.000792493	0.032
rs10191582	113	2	181940797	0	C	G	0.29582	0.998767	0.0229444	0.00225439	2.5e-24	2e-24	-0.00176246	0.000793374	0.026
rs10191613	73	2	40736331	0	G	A	0.645626	0.982091	-0.017817	0.00217352	2.5e-16	4.1e-16	0.00197658	0.000765553	0.0098
rs10191670	100	2	119566559	0	C	A	0.410023	0.994676	-0.014507	0.00209883	4.8e-12	1.9e-12	-0.000572362	0.000739982	0.44
rs10191764	100	2	119551748	0	T	C	0.352999	0.997897	-0.0136657	0.00215486	2.3e-10	2.1e-10	-0.000303742	0.000759749	0.69
rs10191922	77	2	54920697	0	C	T	0.377723	0.991794	-0.0344814	0.00213202	7.8e-59	2.4e-65	0.00189441	0.000751359	0.012
rs10192071	100	2	119205841	0	G	A	0.735857	0.986488	-0.0197698	0.00234859	3.8e-17	2.3e-18	-0.000522799	0.000828376	0.53
rs1019221	367	7	121572718	0	T	C	0.696902	0.994616	-0.0155821	0.00223934	3.4e-12	2.8e-12	0.00133747	0.000792936	0.092
rs10192292	74	2	42165754	0	C	T	0.701192	0.976562	0.0155657	0.00227582	7.9e-12	2.7e-11	-0.00106312	0.000799514	0.18
rs10192375	72	2	28892116	0	A	G	0.508074	0.99697	-0.0154062	0.0020637	8.3e-14	5.2e-15	0.00104341	0.000727733	0.15
rs1019238	746	17	54278715	0	G	A	0.597501	1	-0.0295733	0.00212149	3.6e-44	2.7e-42	1.64012e-05	0.00074082	0.98
rs10192385	100	2	119537212	0	C	T	0.588797	0.972425	0.013439	0.00211746	2.2e-10	1.5e-10	-0.00114411	0.000747154	0.13
rs1019239	746	17	54278759	0	A	G	0.597453	0.999772	-0.0296992	0.0021218	1.6e-44	1.3e-42	-1.79005e-06	0.000740922	1
rs10192403	77	2	54313507	0	C	T	0.855764	0.998844	0.01956	0.00293503	2.7e-11	3.2e-13	-0.000500761	0.00103572	0.63
rs10192449	138	2	238408128	0	T	C	0.909712	0.973733	0.0219863	0.00362999	1.4e-09	5.7e-10	0.000372455	0.00128102	0.77
rs10192833	73	2	40627495	0	T	C	0.398342	0.954243	-0.0209064	0.00215128	2.5e-22	1.4e-21	0.0017257	0.000758756	0.023
rs10192872	123	2	204112560	0	A	G	0.042287	0.99949	0.0361628	0.00511479	1.5e-12	1.9e-12	-0.00726062	0.00179192	5.1e-05
rs10193034	74	2	42249064	0	G	A	0.780652	0.995171	-0.0529231	0.00249438	6.7e-100	1.6e-105	0.000904487	0.000880389	0.3
rs10193403	136	2	233802683	0	T	A	0.677995	0.988112	0.0164411	0.00221614	1.2e-13	5.9e-15	-0.000628737	0.000781804	0.42
rs10193625	107	2	153314204	0	T	C	0.730761	0.990674	0.0187047	0.0023332	1.1e-15	3.6e-17	-0.00112834	0.000823559	0.17
rs10193692	77	2	54808340	0	A	T	0.756827	0.995911	-0.0345041	0.00240287	9.3e-47	1.8e-51	-0.000987437	0.000845927	0.24
rs10193699	109	2	160054141	0	G	C	0.553038	0.950279	-0.0187772	0.00212036	8.3e-19	2.1e-20	-0.000707568	0.00074753	0.34
rs10193877	77	2	54838613	0	A	C	0.791113	0.985117	-0.0438155	0.00254972	3.5e-66	1.8e-72	-0.000904134	0.000896656	0.31
rs10194025	113	2	182072149	0	C	T	0.249558	0.996129	0.0201922	0.00238241	2.3e-17	4.7e-17	-0.00122867	0.000838848	0.14
rs10194108	77	2	54964021	0	A	G	0.801851	0.983192	-0.0426883	0.00259999	1.4e-60	2.5e-67	-0.000615501	0.00091346	0.5
rs10194528	72	2	28819614	0	G	A	0.468943	1	0.0124942	0.00206614	1.5e-09	2.1e-09	-0.00122382	0.000728805	0.093
rs10194551	77	2	54620184	0	C	A	0.740058	1	0.0302409	0.00234827	6e-38	7.7e-39	-0.00103721	0.000830313	0.21
rs10194653	113	2	182003446	0	T	A	0.261007	0.997111	0.0213329	0.00234541	9.4e-20	3.5e-19	-0.00147428	0.00082567	0.074
[truncated: 126,937 more rows]
