# Supplementary material for: Identification of 613 new loci associated with heel bone mineral density and a polygenic risk score for bone mineral density, osteoporosis and fracture
Source: PLoS One. 2018 Jul 26;13(7):e0200785. doi: 10.1371/journal.pone.0200785 (PMC6062019; doi:10.1371/journal.pone.0200785)
Supplement: S5 Table — (XLSX) [file pone.0200785.s005.xlsx]

## Sheet: Kemp
			Kemp et al. (PMID 28869591)				This work
SNP	Chr	BP	Beta	SE	p-value	Locus	Beta	SE	p-value	Proxy_SNP	Proxy_Beta	Proxy_SE	Proxy_p-value
rs2536195	7	120959155	-0.17	0	0.00000000000000000000000000000000000000000000000000000000000000000000000000000000000000000000000000000000000000000000000000000000000000000000000000000000000000000000000000000000000000000000000000000000000000000000000000000000000000000000000000000000000000000000000000000000000000000000000000000000000000000000000000000000000494065645841247	86	-0.182655	0.00212287	0	NA	NA	NA	NA
rs10668066	7	120965464	-0.17	0	0.00000000000000000000000000000000000000000000000000000000000000000000000000000000000000000000000000000000000000000000000000000000000000000000000000000000000000000000000000000000000000000000000000000000000000000000000000000000000000000000000000000000000000000000000000000000000000000000000000000000000000000000000000000000000494065645841247	86	-0.188754	0.00239283	0	NA	NA	NA	NA
rs2941741	6	152008982	-0.08	0	2.1e-119	73	-0.0810937	0.00209356	0	NA	NA	NA	NA
rs4233949	2	54659707	0.07	0	2.4e-110	26	0.0773373	0.00211564	0.0000000000000000000000000000000000000000000000000000000000000000000000000000000000000000000000000000000000000000000000000000000000000000000000000000000000000000000000000000000000000000000000000000000000000000000000000000000000000000000000000000000000000000000000000000000000000000000000000000000000000000000000000930000000020756	NA	NA	NA	NA
rs4869744	6	151908012	0.09	0	4.4e-150	73	0.0882182	0.00227408	0	NA	NA	NA	NA
rs7099953	10	54426489	0.13	0.01	6e-138	108	0.138618	0.0033698	0	NA	NA	NA	NA
rs7741021	6	127468274	-0.08	0	1.6e-140	69	-0.0825339	0.00207017	0	NA	NA	NA	NA
22:19677948_CG_C	22	19677948	0.11	0.01	6.2e-104	199	0.122377	0.00346991	4.8e-290	NA	NA	NA	NA
rs115242848	2	119507607	-0.38	0.02	6.2e-88	28	-0.421323	0.0121275	2.9e-282	NA	NA	NA	NA
rs1414660	1	240586695	-0.08	0	1.2e-87	20	-0.090395	0.00261968	2.5e-279	NA	NA	NA	NA
rs649693	11	86869577	0.07	0	4.3e-77	125	0.0732604	0.00223021	3.1e-250	NA	NA	NA	NA
rs7255601	19	33549775	-0.11	0.01	1.8e-79	188	-0.112637	0.00359608	3.7e-226	NA	NA	NA	NA
rs6589301	11	112424565	0.05	0	6.6e-60	126	0.0633024	0.00211183	2.8e-209	NA	NA	NA	NA
rs6956946	7	38110032	-0.05	0	6.2e-57	81	-0.0630709	0.00216098	2.6e-197	NA	NA	NA	NA
rs1717731	7	38101405	-0.07	0	1.1e-63	81	-0.0777066	0.00266003	2.1e-194	NA	NA	NA	NA
rs10130587	14	54419110	-0.06	0	2.8e-72	151	-0.0634308	0.00222431	7.3e-194	NA	NA	NA	NA
rs9402490	6	133540195	0.06	0	9.4e-67	71	0.0577432	0.00207841	1.3e-182	NA	NA	NA	NA
rs1878526	2	119038598	-0.06	0	6.2e-64	28	-0.0692616	0.00250192	2.2e-182	NA	NA	NA	NA
rs1159798	10	54412493	0.07	0	8.8e-67	108	0.0700856	0.00249115	4.1e-182	NA	NA	NA	NA
rs4505759	4	1003022	-0.05	0	5.5e-52	43	-0.0618336	0.00226526	1.2e-179	NA	NA	NA	NA
rs71446481	14	54420647	0.05	0	5.1e-58	151	0.0550246	0.00211918	8.3e-160	NA	NA	NA	NA
rs10858944	12	90419192	-0.06	0	8.2e-63	138	-0.0544872	0.0021274	4.6e-154	NA	NA	NA	NA
rs58973023	13	42959133	0.05	0	2.6e-48	143	0.051899	0.00209231	2.5e-144	NA	NA	NA	NA
rs1941749	18	13722308	0.05	0	3.5e-43	183	0.0526636	0.00218128	3.7e-140	NA	NA	NA	NA
rs62159864	2	119590951	-0.05	0	2.6e-46	28	-0.0567063	0.00232416	4.1e-135	NA	NA	NA	NA
rs11029901	11	27287108	0.05	0	2.7e-41	117	0.0504377	0.0021661	2.7e-134	NA	NA	NA	NA
rs10931982	2	202832130	-0.05	0	8.3e-47	32	-0.0584752	0.00246921	1.8e-129	NA	NA	NA	NA
rs12525051	6	151913710	-0.06	0	3.6e-54	73	-0.052067	0.00219348	2.5e-129	NA	NA	NA	NA
rs34963268	1	22710877	-0.06	0	1.1e-50	5	-0.0630582	0.00270862	1.6e-126	NA	NA	NA	NA
rs370387	3	41123984	-0.04	0	9.6e-41	39	-0.0476057	0.00209178	1.8e-126	NA	NA	NA	NA
rs2929308	8	9084121	0.04	0	1.9e-39	88	0.0487802	0.00208931	2e-126	NA	NA	NA	NA
rs4440558	7	96135274	-0.05	0	5.2e-47	84	-0.0487134	0.00217243	8.9e-123	NA	NA	NA	NA
rs9491689	6	127398595	-0.05	0	8e-47	69	-0.0529927	0.00232646	1.2e-122	NA	NA	NA	NA
rs34138479	2	54847613	-0.05	0	2.2e-44	26	-0.0524368	0.00232301	3.2e-122	NA	NA	NA	NA
rs118115924	12	49379537	0.19	0.02	2.9e-36	134	0.21155	0.00969275	2.7e-111	NA	NA	NA	NA
rs117481343	12	13328208	-0.13	0.01	3e-41	133	-0.137089	0.00639645	2.8e-110	NA	NA	NA	NA
rs134639	22	29483060	0.04	0	6.3e-36	200	0.0468786	0.00219861	7.3e-109	NA	NA	NA	NA
rs113166754	6	44677173	0.1	0.01	5.2e-47	65	0.0913695	0.00426257	1.1e-108	NA	NA	NA	NA
rs7576689	2	42218358	-0.05	0	1.6e-38	24	-0.0524198	0.00249209	1.3e-104	NA	NA	NA	NA
rs2504069	6	152085517	-0.05	0	6.5e-35	73	-0.0473828	0.00226949	1.7e-102	NA	NA	NA	NA
rs947091	10	31054186	-0.04	0	6e-29	107	-0.0432843	0.00208841	1.3e-99	NA	NA	NA	NA
rs11088458	21	40350120	0.04	0	3.9e-31	197	0.0477703	0.00233796	6.2e-99	NA	NA	NA	NA
rs7209826	17	41796406	-0.04	0	2.3e-36	174	-0.0422531	0.00216282	5.7e-95	NA	NA	NA	NA
rs188810925	17	41798194	-0.07	0.01	1.3e-26	174	-0.0778573	0.00394937	4e-94	NA	NA	NA	NA
rs1036902	17	58950791	-0.05	0	1.6e-31	177	-0.0565053	0.00294192	6.1e-88	NA	NA	NA	NA
rs17457340	20	10640042	0.06	0.01	2.4e-25	192	0.0745052	0.00394052	1.1e-87	NA	NA	NA	NA
rs4988321	11	68174189	0.07	0.01	3.3e-23	124	0.0877002	0.00468452	1.7e-87	NA	NA	NA	NA
rs17236800	7	37944375	-0.05	0	1.3e-31	81	-0.0515994	0.00264214	6.5e-85	NA	NA	NA	NA
rs17662822	10	54412481	0.04	0	7e-27	108	0.0413647	0.00223303	3.4e-81	NA	NA	NA	NA
rs6117854	20	7551554	0.04	0	2.7e-25	191	0.0415636	0.00224706	4.2e-81	NA	NA	NA	NA
rs10276670	7	30956489	0.05	0	1.7e-34	80	0.044218	0.00242468	6.5e-79	NA	NA	NA	NA
rs1980854	20	10985803	-0.04	0	1.5e-28	192	-0.0427476	0.00231255	4.1e-78	NA	NA	NA	NA
rs62198536	20	6405614	-0.04	0	6.4e-28	191	-0.0394987	0.00218857	6.5e-78	NA	NA	NA	NA
rs117111740	11	62201239	0.12	0.01	1.5e-27	122	0.119916	0.00655462	1.1e-77	NA	NA	NA	NA
rs71378512	16	410178	0.09	0.01	1.1e-25	159	0.0988047	0.00545443	4.6e-77	NA	NA	NA	NA
rs1048932	11	115044850	-0.04	0	1.8e-33	127	-0.0377003	0.00210512	1.5e-75	NA	NA	NA	NA
rs143243230	1	68664755	-0.04	0	1.1e-26	8	-0.0392969	0.00220112	2.7e-74	NA	NA	NA	NA
rs112069922	4	1034997	0.08	0.01	8.4e-24	43	0.0860227	0.00489596	1.5e-71	NA	NA	NA	NA
rs71390846	16	86714715	0.04	0	3.7e-20	166	0.0450765	0.00268239	2.3e-71	NA	NA	NA	NA
rs2008411	13	99587929	0.04	0	7.9e-29	147	0.0377825	0.0022785	2.5e-66	NA	NA	NA	NA
rs344083	3	156556312	0.04	0	5.7e-23	42	0.0416144	0.00250717	3.1e-66	NA	NA	NA	NA
rs12806687	11	46924665	0.04	0	2.6e-32	120	0.0359278	0.0021938	3.6e-66	NA	NA	NA	NA
rs2737252	8	116663898	-0.04	0	1.9e-23	92	-0.0381406	0.00232458	2.5e-65	NA	NA	NA	NA
rs170634	17	42175821	0.03	0	6e-17	174	0.0391505	0.00238267	2.6e-65	NA	NA	NA	NA
rs757980	7	28725536	0.04	0	8.5e-23	79	0.0398868	0.00240713	3.6e-64	NA	NA	NA	NA
rs72655796	4	88774498	0.03	0	2.5e-17	48	0.0352166	0.00220879	1.4e-63	NA	NA	NA	NA
rs7959604	12	1637129	0.06	0.01	7.6e-20	132	0.062004	0.00394289	2.7e-63	NA	NA	NA	NA
rs144339224	12	1638214	-0.04	0	6.5e-23	132	-0.0410627	0.00247196	1.2e-62	NA	NA	NA	NA
rs61887821	11	68099622	0.2	0.02	2e-20	124	0.221288	0.0139105	5.4e-62	NA	NA	NA	NA
rs62028332	16	51025468	-0.04	0.01	5.2e-17	161	-0.0485004	0.0031081	5.4e-62	NA	NA	NA	NA
rs72805220	16	51903981	0.06	0.01	6.5e-21	161	0.0667623	0.0042119	3.3e-60	NA	NA	NA	NA
rs17507577	11	15243059	-0.05	0.01	1.4e-15	116	-0.06184	0.00393909	1.4e-59	NA	NA	NA	NA
rs34952318	20	11177055	0.07	0.01	3.3e-22	192	0.076921	0.00488095	2.9e-59	NA	NA	NA	NA
rs4807629	19	1170297	0.03	0	5.4e-18	186	0.035301	0.0022626	2.4e-57	NA	NA	NA	NA
rs11636403	15	51548744	-0.03	0	6.8e-23	154	-0.0326117	0.00212053	4.6e-57	NA	NA	NA	NA
rs7519889	1	22472506	0.05	0	9.4e-33	5	0.0391361	0.00255776	1e-56	NA	NA	NA	NA
rs56082403	3	156797225	0.03	0	2.1e-17	42	0.0322694	0.00213434	2.8e-56	NA	NA	NA	NA
rs85	7	25702026	-0.04	0	1.5e-20	78	-0.038971	0.00257247	3.3e-55	NA	NA	NA	NA
rs7088220	10	54463900	-0.03	0	5.1e-19	108	-0.031221	0.00208968	2.3e-54	NA	NA	NA	NA
rs11209240	1	68725907	-0.04	0	4.5e-21	8	-0.0414888	0.0028319	7.5e-54	NA	NA	NA	NA
rs547545	6	133812022	-0.03	0	2e-24	71	-0.0308547	0.00207659	1.9e-53	NA	NA	NA	NA
rs9932220	16	51758116	-0.03	0	3.9e-18	161	-0.0363862	0.00253014	1.2e-51	NA	NA	NA	NA
rs2376600	17	928078	0.03	0	1.8e-15	167	0.032655	0.00225616	4e-51	NA	NA	NA	NA
rs3829241	11	68855363	-0.03	0	4.5e-21	124	-0.0304472	0.00211109	8.5e-51	NA	NA	NA	NA
rs2708632	1	8464509	-0.03	0	1.2e-18	2	-0.0307508	0.00218103	2.1e-50	NA	NA	NA	NA
rs8002850	13	22811940	0.03	0	1.3e-17	141	0.0313306	0.00221469	4.6e-49	NA	NA	NA	NA
rs1386625	4	38361120	0.05	0.01	2.2e-17	44	0.049771	0.00355868	6.9e-49	NA	NA	NA	NA
rs6134038	20	10765986	0.04	0	3.7e-20	192	0.0364005	0.0026108	1.6e-48	NA	NA	NA	NA
rs212417	7	105494963	0.03	0	1.2e-21	85	0.030955	0.00219366	5.2e-48	NA	NA	NA	NA
rs10244184	7	27932076	0.03	0	3.1e-19	79	0.0342171	0.0023642	8.6e-48	NA	NA	NA	NA
rs537120594	9	133441613	0.03	0	1.7e-18	102	0.0300045	0.00220992	1.2e-47	NA	NA	NA	NA
rs2542710	5	39382261	0.02	0	2.7e-14	54	0.0286593	0.002091	6.7e-46	NA	NA	NA	NA
rs35363078	1	170683707	-0.02	0	8.2e-11	13	-0.0289188	0.0020792	3.8e-45	NA	NA	NA	NA
rs10249754	7	15693906	-0.03	0	2.3e-17	76	-0.0295277	0.00216504	4.7e-45	NA	NA	NA	NA
rs11915970	3	56169965	-0.04	0.01	3.7e-14	41	-0.0453374	0.00322898	3.9e-44	NA	NA	NA	NA
rs2696264	17	48333349	-0.03	0	3.7e-18	175	-0.0336823	0.00247917	5.4e-44	NA	NA	NA	NA
rs12241932	10	28435915	0.03	0	4.7e-16	106	0.0332937	0.00251948	5.7e-44	NA	NA	NA	NA
rs7074558	10	27876397	0.03	0	3.7e-15	106	0.0279937	0.00207986	6.3e-44	NA	NA	NA	NA
rs3092018	20	45605548	-0.03	0	1.2e-16	194	-0.0331582	0.0024183	8.9e-44	NA	NA	NA	NA
rs17602572	11	59948374	0.03	0	1.2e-19	121	0.028065	0.002114	1.1e-43	NA	NA	NA	NA
rs12041600	1	172230229	0.03	0	1.4e-15	14	0.0275149	0.00209875	2e-43	NA	NA	NA	NA
rs4397637	1	68603131	-0.04	0	5.7e-20	8	-0.035059	0.00263547	4.8e-43	NA	NA	NA	NA
rs4675694	2	200450012	-0.04	0	5.5e-16	31	-0.0355354	0.00274913	1.7e-42	NA	NA	NA	NA
rs7003794	8	71789146	0.03	0	6e-17	91	0.0272338	0.00213753	4.7e-42	NA	NA	NA	NA
rs1487241	8	128021488	0.03	0	2.2e-11	94	0.0290413	0.00224015	8.3e-42	NA	NA	NA	NA
rs525678	6	7058857	0.08	0.01	1.9e-20	62	0.0710899	0.00546624	1.1e-41	NA	NA	NA	NA
rs72829754	17	54233702	-0.04	0	1.2e-24	176	-0.029278	0.00213321	1.2e-41	NA	NA	NA	NA
rs3790608	1	113055023	-0.04	0	1.2e-18	10	-0.0387882	0.00289248	2.3e-41	NA	NA	NA	NA
rs28587205	15	67427897	0.02	0	3.1e-10	156	0.0270238	0.00210119	2.8e-41	NA	NA	NA	NA
rs72868839	6	55624017	-0.05	0.01	9.3e-15	66	-0.0539064	0.00407351	4.9e-41	NA	NA	NA	NA
rs2301522	16	359953	0.03	0	1.6e-16	159	0.0277694	0.00221226	8.2e-41	NA	NA	NA	NA
rs10943130	6	74506220	0.02	0	1.3e-12	67	0.0260029	0.00206789	1.4e-40	NA	NA	NA	NA
rs74971894	6	21888517	0.04	0.01	1.2e-15	63	0.0426314	0.00322976	3.5e-40	NA	NA	NA	NA
rs114847962	8	72217903	0.03	0	3.5e-18	91	0.0306377	0.00239285	6.3e-40	NA	NA	NA	NA
rs62621812	7	127015083	0.09	0.01	2.5e-16	87	0.0953649	0.00748956	6.7e-40	NA	NA	NA	NA
rs368510	5	148787469	-0.03	0	7.2e-15	60	-0.0282248	0.00220672	6.8e-40	NA	NA	NA	NA
rs11869530	17	63549979	-0.03	0	1e-14	178	-0.0269089	0.0021652	7.3e-40	NA	NA	NA	NA
rs17680862	16	67322118	0.09	0.01	7.4e-20	164	0.0821319	0.00652588	8.3e-40	NA	NA	NA	NA
rs10875906	12	49385679	-0.03	0	5.6e-16	134	-0.0298419	0.00235584	1.3e-39	NA	NA	NA	NA
rs6489548	12	588604	0.02	0	2.1e-12	131	0.0271285	0.00212955	4.3e-39	NA	NA	NA	NA
rs4959677	6	2500820	0.03	0	8.1e-16	61	0.0262589	0.00206559	6.1e-39	NA	NA	NA	NA
rs6040006	20	10503184	0.09	0.01	9.4e-21	192	0.0781561	0.00620991	7.4e-39	NA	NA	NA	NA
rs7527300	1	221477744	0.03	0	1.7e-19	19	0.0266365	0.00210764	9.6e-39	NA	NA	NA	NA
rs139603701	1	2904634	0.1	0.01	5.6e-14	1	0.104629	0.00836482	1.9e-38	NA	NA	NA	NA
rs2836613	21	40047176	-0.03	0	4.2e-17	197	-0.0303614	0.00244175	2.5e-38	NA	NA	NA	NA
rs1352014	3	56192884	-0.03	0	4.8e-16	41	-0.0255617	0.00210112	3.1e-38	NA	NA	NA	NA
rs117108011	8	119901442	-0.1	0.01	1.4e-13	93	-0.100049	0.00807015	1.6e-37	NA	NA	NA	NA
rs149333699	7	120918863	-0.35	0.04	1.1e-19	86	-0.292217	0.023189	1.7e-37	NA	NA	NA	NA
rs10199437	2	119527123	0.06	0.01	1.6e-17	28	0.0553334	0.00438469	1.7e-37	NA	NA	NA	NA
rs6839437	4	146174631	-0.04	0	3e-17	50	-0.0343526	0.00279744	3.5e-37	NA	NA	NA	NA
rs62195575	2	202959762	-0.03	0	2.7e-13	32	-0.0276524	0.00226392	1.2e-36	NA	NA	NA	NA
rs6680737	1	119521631	-0.03	0	1.6e-14	11	-0.0258173	0.00207903	2.4e-36	NA	NA	NA	NA
rs9379084	6	7231843	0.04	0.01	3e-15	62	0.0389254	0.00332461	4.7e-36	NA	NA	NA	NA
rs10490046	2	40630678	0.03	0	3.2e-17	23	0.0305675	0.00249583	1.6e-35	NA	NA	NA	NA
rs10992867	9	96461013	-0.03	0	2.5e-17	97	-0.0284212	0.00239929	1.9e-35	NA	NA	NA	NA
rs11679645	2	202779950	0.03	0	3.7e-13	32	0.0300454	0.00244305	3.7e-35	NA	NA	NA	NA
rs11196171	10	114724473	0.03	0	7e-11	112	0.0307374	0.00257453	4.3e-35	NA	NA	NA	NA
rs149504726	11	86653988	-0.16	0.02	1.3e-11	125	-0.156756	0.0133007	1.3e-34	NA	NA	NA	NA
rs11228219	11	68143719	0.03	0	5.2e-17	124	0.0301339	0.00263386	8.3e-34	NA	NA	NA	NA
rs16961974	17	63275018	0.03	0	2e-12	178	0.0279328	0.00237659	1.8e-33	NA	NA	NA	NA
rs2275707	1	220088047	0.03	0	1.2e-17	18	0.0305164	0.00255004	2.5e-33	NA	NA	NA	NA
rs34588551	2	159954175	-0.02	0	1.7e-09	29	-0.023993	0.0021308	4.9e-33	NA	NA	NA	NA
rs56235417	17	9142846	0.03	0	7.6e-11	170	0.0327306	0.00282154	5.4e-33	NA	NA	NA	NA
rs66864335	11	65390803	0.03	0	3.2e-16	123	0.028147	0.00248736	5.6e-33	NA	NA	NA	NA
rs62558340	9	98234903	0.03	0	2.3e-18	98	0.0283728	0.00244837	7.3e-33	NA	NA	NA	NA
rs34725069	16	55048852	0.04	0	2.1e-13	163	0.0353369	0.00307394	8e-33	NA	NA	NA	NA
rs1133400	10	134459388	-0.03	0	1.7e-17	114	-0.0289071	0.00250681	1.4e-32	NA	NA	NA	NA
rs28550561	9	110911197	0.03	0	2.1e-14	99	0.0261937	0.00229032	6.3e-32	NA	NA	NA	NA
rs73029263	6	164113762	0.03	0	9.2e-11	74	0.0341014	0.00305719	7.7e-32	NA	NA	NA	NA
rs1877998	10	79411740	0.03	0	2.1e-15	109	0.0303167	0.00269422	1.5e-31	NA	NA	NA	NA
rs1005502	8	117167843	0.03	0	6.4e-11	92	0.026736	0.00239798	1.7e-31	NA	NA	NA	NA
rs10790255	11	118515579	-0.03	0	1.3e-13	128	-0.0298251	0.00240655	2.2e-31	NA	NA	NA	NA
rs2624847	3	50174197	0.02	0	1.8e-11	40	0.026472	0.00238236	2.8e-31	NA	NA	NA	NA
rs74439044	17	7781019	0.04	0.01	1.5e-11	169	0.039678	0.00351068	3.7e-31	NA	NA	NA	NA
rs6701290	1	16188681	0.04	0.01	2.3e-14	4	0.0386526	0.00333917	4.2e-31	NA	NA	NA	NA
rs603424	10	102075479	0.03	0	2.5e-12	111	0.0309939	0.00275812	7.4e-31	NA	NA	NA	NA
rs2668602	15	70590001	-0.03	0	1.4e-16	157	-0.0246528	0.00214908	7.6e-31	NA	NA	NA	NA
rs10013456	4	95134692	-0.03	0	4.5e-11	49	-0.0292812	0.00266722	1.1e-30	NA	NA	NA	NA
rs2509353	11	115493947	0.02	0	1.8e-12	127	0.023319	0.00208737	2.3e-30	NA	NA	NA	NA
rs12529766	6	136231011	0.03	0	3.1e-11	72	0.032573	0.00302913	3.4e-30	NA	NA	NA	NA
rs1042704	14	23312594	0.03	0	9e-14	149	0.0289553	0.00255148	5.6e-30	NA	NA	NA	NA
rs10145299	14	35215602	-0.02	0	2.4e-12	150	-0.0243368	0.00210747	6e-30	NA	NA	NA	NA
rs6454314	6	83740400	0.03	0	4.9e-13	68	0.0247528	0.00222234	6.7e-30	NA	NA	NA	NA
rs884205	18	60054857	-0.03	0	9.5e-19	184	-0.0261596	0.00242543	8.4e-30	NA	NA	NA	NA
rs1415701	6	130345835	-0.03	0	3.5e-14	70	-0.0254901	0.00236226	1e-29	NA	NA	NA	NA
rs201324539	1	220040220	-0.03	0	1.5e-15	18	-0.0267179	0.00239219	1.9e-29	NA	NA	NA	NA
rs239677	21	28774869	0.03	0	4.4e-15	195	0.0241672	0.00214186	1.9e-29	NA	NA	NA	NA
rs17501090	7	27221454	0.08	0.01	1.6e-11	79	0.0766891	0.00707271	1.1e-28	NA	NA	NA	NA
rs72976751	4	86725959	-0.03	0	1.3e-11	47	-0.0313374	0.00302011	3.3e-28	NA	NA	NA	NA
rs4239232	17	29819149	0.02	0	4.1e-10	172	0.0235651	0.00216509	5.3e-28	NA	NA	NA	NA
rs9327301	5	122860170	0.02	0	2.1e-10	57	0.0252739	0.00238129	6.3e-28	NA	NA	NA	NA
rs283324	8	70180251	0.02	0	2.7e-10	90	0.025989	0.00250744	1.3e-27	NA	NA	NA	NA
rs55787537	21	35717837	0.03	0	1.6e-11	196	0.0277373	0.00277598	1.8e-27	NA	NA	NA	NA
rs6547870	2	28937601	0.02	0	1.2e-11	22	0.0222388	0.00213724	3.2e-27	NA	NA	NA	NA
rs13056435	22	29808163	0.05	0.01	2.1e-14	200	0.0387759	0.00380472	4.3e-27	NA	NA	NA	NA
rs74119759	10	20143109	0.03	0	1.1e-12	105	0.0295501	0.002864	5.2e-27	NA	NA	NA	NA
rs9260426	6	29919109	0.02	0	2.6e-11	64	0.0229231	0.00209628	5.9e-27	NA	NA	NA	NA
rs202234992	12	90564744	-0.11	0.01	1.4e-16	138	-0.0810771	0.00775281	6.5e-27	NA	NA	NA	NA
rs143581991	9	96711337	-0.02	0	1.7e-12	97	-0.021682	0.00217908	7.4e-27	NA	NA	NA	NA
rs184953495	7	120934584	-0.42	0.06	2.5e-13	86	-0.400753	0.0382138	1.3e-26	NA	NA	NA	NA
rs1078514	13	110463168	0.02	0	1.4e-11	148	0.0229635	0.00222941	1.3e-26	NA	NA	NA	NA
rs8069036	17	69898215	-0.02	0	1.6e-11	179	-0.0218591	0.0021005	6.1e-26	NA	NA	NA	NA
rs1080789	1	163874234	0.02	0	1.3e-12	12	0.0207029	0.00206375	6.9e-26	NA	NA	NA	NA
rs2675952	2	233790522	-0.02	0	1.4e-12	34	-0.0215749	0.00209678	7.1e-26	NA	NA	NA	NA
rs1724298	7	96647184	-0.03	0.01	7.1e-10	84	-0.0342394	0.0033077	1.2e-25	NA	NA	NA	NA
rs10885447	10	115166770	-0.03	0	2.3e-10	112	-0.0264048	0.00255546	1.4e-25	NA	NA	NA	NA
rs371350765	22	39143336	0.02	0	2.9e-09	201	0.0239705	0.00240664	2.5e-25	NA	NA	NA	NA
rs147720516	13	94380457	-0.05	0.01	1.2e-10	146	-0.0462565	0.00465554	6.4e-25	NA	NA	NA	NA
rs62164915	2	118895728	-0.02	0	4.8e-10	28	-0.0241108	0.00237164	7.5e-25	NA	NA	NA	NA
rs11637971	15	91079863	-0.03	0	1.2e-14	158	-0.0220948	0.00228159	1.4e-24	NA	NA	NA	NA
rs7516171	1	210466932	-0.03	0	9.8e-12	16	-0.0259665	0.00270379	2.2e-24	NA	NA	NA	NA
rs28744551	5	54844572	-0.04	0.01	1.1e-11	55	-0.0362217	0.00357388	2.4e-24	NA	NA	NA	NA
rs58057291	2	238395479	0.02	0	2.9e-09	35	0.0233928	0.00243824	2.6e-24	NA	NA	NA	NA
rs2188092	9	118841009	-0.04	0.01	2.2e-10	100	-0.0376423	0.00395322	2.8e-24	NA	NA	NA	NA
rs17514738	1	218988754	0.02	0	1.5e-11	17	0.02134	0.00210736	7.4e-24	NA	NA	NA	NA
rs72767980	9	130320557	-0.03	0	1.1e-10	101	-0.0286656	0.00286794	1.1e-23	NA	NA	NA	NA
rs12154498	7	92223518	-0.03	0	4.2e-12	83	-0.0285778	0.00292992	1.2e-23	NA	NA	NA	NA
rs11875132	18	10348334	0.02	0	2.1e-12	182	0.0206752	0.00212346	4.3e-23	NA	NA	NA	NA
rs17598132	7	96579339	0.03	0	1.8e-09	84	0.0297962	0.00304303	6.9e-23	NA	NA	NA	NA
rs13044413	20	33020957	-0.03	0	1.8e-14	193	-0.0198509	0.00210956	7.6e-23	NA	NA	NA	NA
rs17688827	10	20329943	0.02	0	4.6e-12	105	0.0199152	0.00210397	2.1e-22	NA	NA	NA	NA
rs3170167	19	45976718	0.03	0	3e-12	190	0.0262623	0.00292731	2.7e-22	NA	NA	NA	NA
rs4360494	1	38455891	-0.02	0	8.2e-10	7	-0.0200841	0.0020785	3.2e-22	NA	NA	NA	NA
rs17595156	11	113027641	-0.03	0.01	8.5e-11	126	-0.032636	0.00356015	4.9e-22	NA	NA	NA	NA
rs6882422	5	135430668	0.03	0.01	3.4e-10	58	0.0301471	0.00326154	5.2e-22	NA	NA	NA	NA
rs559181	5	80286819	0.03	0	7.5e-14	56	0.0196752	0.00208705	1e-21	NA	NA	NA	NA
rs8108787	19	817980	0.03	0	5.3e-16	186	0.0223668	0.00239865	1.6e-21	NA	NA	NA	NA
rs11832031	12	65952149	0.03	0	1.2e-13	136	0.0235477	0.00248855	1.7e-21	NA	NA	NA	NA
rs6040068	20	10644984	0.04	0.01	1.3e-12	192	0.0295046	0.00318212	2.1e-21	NA	NA	NA	NA
rs4888151	16	81559009	0.03	0	8.8e-11	165	0.0224068	0.00240336	3.2e-21	NA	NA	NA	NA
rs72635657	13	93898697	0.08	0.01	6e-09	146	0.0825678	0.0089865	4.4e-21	NA	NA	NA	NA
rs62454420	7	27191804	-0.04	0.01	5.8e-11	79	-0.0381036	0.00406453	4.6e-21	NA	NA	NA	NA
rs1149821	13	51137529	0.02	0	4e-10	144	0.0189142	0.00210321	1.6e-20	NA	NA	NA	NA
rs75077113	1	11214582	0.02	0	1.2e-10	3	0.0204864	0.00233016	2.1e-20	NA	NA	NA	NA
rs557266652	11	68681788	0.44	0.07	5e-11	124	0.390123	0.0439394	3.2e-20	NA	NA	NA	NA
rs7301013	12	2508571	-0.03	0	3.1e-12	132	-0.0251011	0.00289347	6.6e-20	NA	NA	NA	NA
rs35498021	11	16273537	0.02	0	2.3e-08	116	0.0234705	0.00256743	9.4e-20	NA	NA	NA	NA
rs34687052	4	157507231	0.02	0	2.1e-10	51	0.0196305	0.00217233	9.6e-20	NA	NA	NA	NA
rs6870556	5	31134837	0.02	0	2e-09	52	0.0191099	0.002151	1.5e-19	NA	NA	NA	NA
rs12340775	9	13226945	0.05	0.01	3.8e-10	95	0.042545	0.00468969	1.7e-19	NA	NA	NA	NA
rs56185026	2	218105860	-0.04	0.01	2.1e-11	33	-0.0309343	0.00352028	3.3e-19	NA	NA	NA	NA
rs6471752	8	49309167	0.03	0	1.7e-11	89	0.0248685	0.00290572	4.4e-19	NA	NA	NA	NA
rs3776221	5	142590233	0.02	0	1.5e-09	59	0.0207568	0.00237824	4.4e-19	NA	NA	NA	NA
rs4589135	1	27041714	0.02	0	4.1e-11	6	0.0184822	0.00212244	6.8e-19	NA	NA	NA	NA
rs11729023	4	71991184	-0.03	0.01	4.7e-10	46	-0.0272477	0.00320468	7.6e-19	NA	NA	NA	NA
rs1428968	5	36646946	-0.03	0	1.2e-13	53	-0.0231386	0.00271286	9.5e-19	NA	NA	NA	NA
rs11133474	4	57905807	-0.02	0	7.2e-10	45	-0.0199666	0.00220099	1.5e-18	NA	NA	NA	NA
rs10206992	2	183730527	0.02	0	7.7e-10	30	0.0200175	0.00236799	1.8e-18	NA	NA	NA	NA
rs11067228	12	115094260	-0.02	0	1.9e-11	140	-0.0171922	0.00208866	3.4e-18	NA	NA	NA	NA
rs10749436	10	123707383	-0.02	0	3.3e-10	113	-0.0197661	0.00242832	6e-18	NA	NA	NA	NA
rs4708620	6	168396290	0.02	0	4.7e-08	75	0.0174377	0.002152	2e-17	NA	NA	NA	NA
rs10022648	4	146851785	0.02	0	3.1e-11	50	0.0182538	0.00215026	2.3e-17	NA	NA	NA	NA
rs174574	11	61600342	0.02	0	5e-09	122	0.018426	0.00217333	3.3e-17	NA	NA	NA	NA
rs78015143	18	77248691	-0.04	0.01	1.6e-11	185	-0.0285075	0.00352602	3.4e-17	NA	NA	NA	NA
rs73997493	17	75319800	0.04	0.01	6.7e-13	180	0.0282938	0.00366752	3.6e-17	NA	NA	NA	NA
rs143043662	17	39913771	-0.09	0.01	4.2e-10	173	-0.0780376	0.00989085	1.8e-16	NA	NA	NA	NA
rs13345456	19	41806918	-0.03	0	9e-11	189	-0.0194043	0.00241366	2.3e-16	NA	NA	NA	NA
rs133441	22	29213054	-0.02	0	6.7e-09	200	-0.019845	0.00250183	4.4e-16	NA	NA	NA	NA
rs633891	6	152592751	0.02	0	2.8e-08	73	0.0164718	0.00210163	9.4e-16	NA	NA	NA	NA
rs4818988	21	46348764	0.02	0	5.8e-09	198	0.0177586	0.00223035	9.9e-16	NA	NA	NA	NA
rs7069328	10	124030741	0.02	0	2.3e-08	113	0.0157961	0.00208188	1.1e-15	NA	NA	NA	NA
rs13328356	7	20051287	0.02	0	4e-09	77	0.0204709	0.00243653	1.3e-15	NA	NA	NA	NA
rs76768932	6	55468836	-0.05	0.01	3.2e-07	66	-0.0470433	0.00579086	3.2e-15	NA	NA	NA	NA
rs8023466	15	63841675	-0.03	0	1.1e-08	155	-0.0228637	0.00305214	4.5e-15	NA	NA	NA	NA
rs7535122	1	200672699	0.02	0	1.4e-12	15	0.0155022	0.00211325	8.3e-15	NA	NA	NA	NA
rs6761129	2	43735713	-0.04	0.01	3.9e-11	25	-0.0241704	0.0032926	9.8e-15	NA	NA	NA	NA
rs191147097	6	55585151	-0.24	0.04	4.3e-11	66	-0.195215	0.0257404	1.3e-14	NA	NA	NA	NA
rs1502199	6	55265021	0.02	0	4.9e-10	66	0.0168571	0.00237424	1.9e-14	NA	NA	NA	NA
rs55983207	2	119529829	-0.05	0.01	6.7e-08	28	-0.0415313	0.00572489	2.4e-14	NA	NA	NA	NA
rs76243438	12	13316373	-0.04	0.01	4.5e-08	133	-0.0341953	0.00457356	2.5e-14	NA	NA	NA	NA
rs4806832	19	2184652	0.02	0	2.8e-10	187	0.0152029	0.00210114	5e-14	NA	NA	NA	NA
rs55874297	14	95593957	0.04	0.01	3.4e-10	152	0.0264271	0.00369001	6.8e-14	NA	NA	NA	NA
rs142515962	3	33289630	0.1	0.02	1.5e-09	38	0.0738704	0.0103376	7e-14	NA	NA	NA	NA
rs528738	6	168127312	-0.04	0.01	1.4e-09	75	-0.0255882	0.00340507	1e-13	NA	NA	NA	NA
rs302101	7	83312959	0.02	0	5.2e-10	82	0.0159892	0.00221527	3.5e-13	NA	NA	NA	NA
rs1560633	3	25548555	-0.02	0	7.2e-10	37	-0.0160679	0.0021785	7.2e-13	NA	NA	NA	NA
rs111506224	11	16150065	-0.06	0.01	5.6e-09	116	-0.0393014	0.00556748	8.5e-13	NA	NA	NA	NA
rs3095208	7	20331713	-0.02	0	9.1e-12	77	-0.0164952	0.00234977	1.1e-12	NA	NA	NA	NA
rs7969076	12	94096042	-0.02	0	1.6e-10	139	-0.0159011	0.00209254	1.2e-12	NA	NA	NA	NA
rs11643929	16	51902302	0.02	0	4e-06	161	0.0153548	0.00221966	1.2e-12	NA	NA	NA	NA
rs7036453	9	16732735	0.06	0.01	4.9e-10	96	0.0387295	0.00553921	4.9e-12	NA	NA	NA	NA
rs9972653	16	53814363	-0.02	0	7.3e-10	162	-0.014208	0.00213653	7.6e-12	NA	NA	NA	NA
rs1622638	11	121800971	-0.02	0	1.3e-11	129	-0.0142396	0.00212089	3.1e-11	NA	NA	NA	NA
rs1323168	13	22644217	-0.03	0.01	1.9e-09	141	-0.0199419	0.0032302	4.8e-11	NA	NA	NA	NA
rs113196631	16	23152702	0.03	0	3.9e-10	160	0.0163516	0.00247939	1.5e-10	NA	NA	NA	NA
rs6829296	4	1000138	0.02	0	1e-05	43	0.0130438	0.00217184	2.1e-10	NA	NA	NA	NA
rs78180894	17	7483662	0.04	0.01	7.9e-10	169	0.0240055	0.00412084	1.7e-09	NA	NA	NA	NA
rs187925403	7	121046144	-0.34	0.05	1.2e-12	86	-0.179249	0.0284292	1.8e-09	NA	NA	NA	NA
rs7578166	2	71630041	-0.02	0	2.2e-10	27	-0.0123592	0.00211364	2.5e-09	NA	NA	NA	NA
rs2279743	12	57377509	0.03	0	1.1e-11	135	0.0159014	0.00295922	1.1e-08	NA	NA	NA	NA
rs4505077	11	122806039	0.02	0	2.9e-09	130	0.0105407	0.00208777	2e-06	NA	NA	NA	NA
rs183979857	2	203723050	-0.19	0.03	6.3e-11	32	-0.0796578	0.0158205	3e-06	NA	NA	NA	NA
rs12714415	2	651430	0.03	0	4e-09	21	0.0120499	0.00283459	6.1e-06	NA	NA	NA	NA
rs10835489	11	29159940	0.03	0	1.1e-07	118	0.0130736	0.00304492	2.6e-05	NA	NA	NA	NA
rs2147160	13	43021639	0	0	0.86	143	0.00526429	0.00241787	0.028	NA	NA	NA	NA
rs1550429	2	42226844	0	0	0.35	24	-0.00199731	0.00215718	0.45	NA	NA	NA	NA
rs55784958	6	151769853	0.01	0.01	0.14	73	1.83421e-05	0.00528135	0.86	NA	NA	NA	NA
rs34202212	17	79426021	0.02	0	6.4e-10	181	NA	NA	NA	rs10782007	0.0211411	0.00254632	7.1e-18
rs56969212	1	89171220	0.02	0	1e-11	9	NA	NA	NA	rs10801681	0.0155128	0.00207405	1.8e-13
rs71059192	11	8923872	-0.03	0	2.4e-15	115	NA	NA	NA	rs11042115	0.0325206	0.00284692	2.3e-31
rs35417399	4	88611098	-0.03	0	7.8e-14	48	NA	NA	NA	rs11097166	-0.0228395	0.0020862	2.5e-29
rs34136481	11	35094864	-0.03	0	1.5e-18	119	NA	NA	NA	rs1116471	-0.0319683	0.00207746	2.5e-57
1:22483649_T_TGGGGGG	1	22483649	0.04	0	3.8e-30	5	NA	NA	NA	rs12410251	0.0423088	0.0026108	3.2e-63
rs72186592	12	78224969	0.02	0	4.9e-08	137	NA	NA	NA	rs12824377	0.0191606	0.00219525	1.4e-19
rs35713211	19	33548025	-0.05	0	2.6e-43	188	NA	NA	NA	rs12976181	-0.0431125	0.00221656	5e-86
rs144647275	6	44726165	0.03	0	4.5e-23	65	NA	NA	NA	rs1338908	0.0352601	0.00207183	4.2e-68
rs147048550	10	89555811	-0.07	0.01	1.2e-10	110	NA	NA	NA	rs17173698	-0.0574583	0.00664015	3.9e-16
rs17307280	23	8916646	0.07	0.01	4.65e-17	203	NA	NA	NA	rs17307280	-0.025237	0.0019598	7.8e-41
rs68192277	10	3823142	0.02	0	2.1e-10	104	NA	NA	NA	rs17731	0.0156648	0.00215119	1.2e-14
rs5860048	4	87902157	0.02	0	1.2e-09	48	NA	NA	NA	rs2053769	0.0199992	0.00209029	1.5e-22
rs35401268	17	2026417	-0.06	0	2.1e-56	168	NA	NA	NA	rs2172593	-0.0253946	0.00230793	1.6e-30
rs587729126	9	136138765	0.03	0	1.6e-15	103	NA	NA	NA	rs2519093	0.0305981	0.00269029	8.2e-33
rs77630528	3	11314041	0.03	0	2.7e-12	36	NA	NA	NA	rs2594989	0.0241236	0.00272472	9.6e-22
rs10713212	6	133339485	0.04	0	2.1e-30	71	NA	NA	NA	rs2926349	0.0427516	0.00220228	1.1e-89
rs35816040	14	103881561	0.04	0	3.4e-34	153	NA	NA	NA	rs34479426	-0.0232417	0.00216657	3.2e-28
rs201402819	20	6749181	-0.08	0.01	4.3e-10	191	NA	NA	NA	rs35123420	-0.0406706	0.00407298	9.2e-24
rs56928337	11	16672348	0.03	0	1e-18	116	NA	NA	NA	rs3921675	0.0308468	0.00269311	4e-31
17:27961561_GATTATT_G	17	27961561	0.03	0	1e-15	171	NA	NA	NA	rs55797987	-0.0209264	0.00211032	8e-24
rs377062541	11	86934373	-0.05	0.01	6.3e-17	125	NA	NA	NA	rs58830015	-0.0502245	0.00346951	1.5e-50
rs5952416	23	43835793	-0.04	0	3.81e-15	202	NA	NA	NA	rs5952416	0.0271972	0.00185862	1e-52
rs371471055	13	37475568	-0.02	0	1.1e-10	142	NA	NA	NA	rs61950374	-0.0189142	0.00245436	8.9e-16
rs5880046	6	131326318	0.03	0	8.2e-17	70	NA	NA	NA	rs62423598	0.0274138	0.00213047	1.5e-39
rs11364492	1	22729792	-0.04	0	7.2e-36	5	NA	NA	NA	rs6675422	-0.0369574	0.0034654	1.1e-27
rs55671949	15	51620079	0.03	0.01	8.3e-06	154	NA	NA	NA	rs7168331	-0.0167653	0.00215557	4.8e-16
10:29087203_C_CCA	10	29087203	-0.02	0	4.7e-09	106	NA	NA	NA	rs7893319	-0.0190675	0.00210614	8.1e-21
rs10637379	13	74686341	-0.02	0	3.6e-09	145	NA	NA	NA	rs9565077	-0.0191933	0.00231655	1.6e-17
rs150694678	6	55796852	-0.15	0.02	6.4e-23	66	NA	NA	NA	6:55796852_AT_A	-0.148135	0.00969946	4.2e-55

## Sheet: Estrada
Previously published data from Estrada et al. (PMID 22504420)					Femoral Neck BMD		Lumbar Spine BMD		This work
SNP	Locus	Gene	Allele1	Allele0	BetaFN	PFN	BetaLS	PLS	Beta	P
rs1373004	10q21.1	MBL2	t	g	-0.04	1.45e-08	-0.06	1.56e-12	-0.13829	0
rs3801387	7q31.31	WNT16	a	g	-0.08	5.02e-40	-0.09	3.17e-51	-0.17506	0
rs6959212	7p14.1	STARD3NL	t	c	-0.04	1.18e-13	-0.07	3.76e-38	-0.0630606	2.6e-197
rs13245690	7q31.31	C7orf58	a	g	0.02	0.00082	0.05	1.65e-11	0.0604482	1.1e-190
rs1878526	2q14.2	INSIG2	a	g	0	0.79	0.04	1.22e-10	0.0692616	2.2e-182
rs10416218	19q13.11	GPATCH1	t	c	-0.03	5.52e-08	-0.04	6.64e-11	-0.0637992	3.3e-160
rs3755955	4p16.3	IDUA	a	g	-0.06	1.46e-14	-0.06	5.24e-15	-0.072986	5.1e-154
rs4796995	18p11.21	C18orf19	a	g	0.03	4.85e-08	0.02	0.000665	0.0526998	3.7e-140
rs9533090	13q14.11	AKAP11	t	c	-0.05	4.94e-23	-0.1	4.82e-68	-0.0512127	2.4e-139
rs4790881	17p13.3	SMG6	a	c	0.05	9.75e-19	0.03	3.38e-09	0.053836	1.9e-134
rs6426749	1p36.12	ZBTB40	c	g	0.11	7.39e-57	0.1	1.86e-44	0.0627445	8.7e-126
rs430727	3p22.1	CTNNB1	t	c	-0.06	4.41e-25	-0.05	1.54e-18	-0.0472167	1.7e-124
rs4727338	7q21.3	SLC25A13	c	g	0.08	8.1e-48	0.07	2.13e-35	0.048838	5.2e-123
rs7751941	6q25.1	C6orf97	a	g	-0.04	1.59e-09	-0.08	1.99e-24	-0.0534428	1.5e-108
rs7584262	2p21	PKDCC	t	c	0.04	1.27e-09	0.01	0.07	0.0522694	1.2e-105
rs4792909	17q21.31-1	SOST	t	g	0.04	1.95e-11	0.04	9.43e-10	0.0424117	2.1e-95
rs11623869	14q32.32	MARK3	t	g	-0.04	5.2e-16	-0.04	5.12e-11	-0.0434984	9.9e-91
rs10226308	7p14.1	TXNDC3	a	g	-0.02	0.02	-0.06	6.4e-13	-0.0512599	7.4e-84
rs3736228	11q13.2	LRP5	t	c	-0.05	4.83e-11	-0.08	2.08e-26	-0.0509253	1.4e-78
rs7521902	1p36.12	WNT4	a	c	-0.04	2.85e-09	-0.05	9.66e-11	-0.0413552	9.2e-70
rs3790160	20p12.2	JAG1	t	c	0.04	3.61e-12	0.05	3.07e-19	0.0347236	1.9e-68
rs6532023	4q22.1	MEPE	t	g	0.06	4.95e-26	0.06	1.23e-27	0.0358131	2.4e-66
rs10048146	16q24.1	FOXL1	a	g	0.05	1e-14	0.05	3.09e-11	0.0426231	2.2e-65
rs344081	3q25.31	LEKR1	t	c	0.04	2.22e-06	0.06	4.46e-12	0.0520816	4.3e-64
rs2887571	12p13.33	ERC1	a	g	-0.03	6.49e-09	-0.04	5.59e-12	-0.0402269	4.9e-63
rs7932354	11p11.2	ARHGAP1	t	c	0.05	5.12e-18	0.04	5.45e-12	0.0341067	4.9e-57
rs227584	17q21.31-1	C17orf53	a	c	-0.06	2.56e-24	-0.04	9.92e-10	-0.033503	4e-53
rs7851693	9q34.11	FUBP3	c	g	0.05	3.37e-22	0.03	6.08e-08	0.029997	1.9e-48
rs12407028	1p31.3	WLS	t	c	0.05	3.44e-23	0.08	3.11e-45	0.0300426	2.2e-47
rs1566045	16q12.1	SALL1	t	c	-0.06	1.94e-22	-0.01	0.04	-0.0366765	2.4e-44
rs9921222	16p13.3-1	AXIN1	t	c	-0.04	5.18e-12	-0.04	1e-16	-0.0278487	2.2e-43
rs1286083	14q32.12	RPS6KA5	t	c	-0.05	2.02e-15	-0.05	1.75e-14	-0.032575	3.3e-36
rs10835187	11p14.1-1	LIN7C	t	c	-0.01	0.03	-0.03	4.9e-08	-0.0255234	1.4e-35
rs11755164	6p21.1	SUPT3H	t	c	-0.01	0.05	-0.04	5.6e-11	-0.0249025	7.4e-35
rs479336	1q24.3	DNM3	t	g	-0.04	8.51e-15	-0.03	2.14e-05	-0.0265499	9.1e-31
rs884205	18q21.33	TNFRSF11A	a	c	-0.04	3.18e-10	-0.05	1.58e-17	-0.0261596	8.4e-30
rs3905706	10p11.23	MPP7	t	c	-0.01	0.03	0.05	2.41e-16	0.0273309	4.6e-29
rs1864325	17q21.31-2	MAPT	t	c	-0.03	7.47e-05	-0.04	4.89e-11	-0.0257532	2.2e-26
rs7071206	10q22.3-1	KCNMA1	t	c	0	0.81	-0.06	5.02e-19	-0.0246273	5.1e-24
rs7217932	17q24.3	SOX9	a	g	0.03	1.92e-11	0.01	0.08	0.0209221	1e-23
rs1564981	16q12.1	CYLD	a	g	-0.02	4.38e-05	-0.04	1.95e-10	-0.018635	1.1e-20
rs2016266	12q13.13	SP7	a	g	-0.03	3.67e-10	-0.05	2.95e-20	-0.0165127	2.1e-15
rs12821008	12q13.12	DHH	t	c	0.03	3.34e-07	0.05	1.17e-15	0.0159946	2.8e-15
rs13336428	16p13.3-2	C16orf38	a	g	-0.04	1.49e-16	-0.04	1.66e-13	-0.0130986	1.7e-12
rs163879	11p14.1-2	DCDC5	t	c	-0.03	2.06e-08	-0.04	2.19e-11	-0.0136296	8.3e-12
rs13204965	6q22.32	RSPO3	a	c	0.04	8.12e-12	0.04	3.61e-10	0.0156948	6.8e-11
rs1026364	3q13.2	KIAA2018	t	g	0.03	4.08e-10	0.02	0.000757	0.0127238	3.6e-10
rs2062377	8q24.12	TNFRSF11B	a	t	-0.06	9.06e-25	-0.08	3.16e-39	-0.0118487	2.7e-09
rs9466056	6p22.3	CDKAL1	a	g	-0.04	2.73e-13	-0.03	3.56e-08	-0.0119076	5.2e-09
rs17040773	2q13	ANAPC1	a	c	0.04	1.51e-09	0.01	0.19	0.0135862	1.2e-08
rs1053051	12q23.3	C12orf23	t	c	-0.03	9.6e-10	-0.03	7.9e-08	-0.0118294	1.5e-08
rs7084921	10q24.2	CPN1	t	c	0.03	9.03e-10	0.03	9.15e-07	0.00955488	6.7e-07
rs7108738	11p15.2	SOX6	t	g	-0.08	1.08e-32	-0.03	2.14e-06	-0.0110288	7.7e-06
rs7953528	12p11.22	KLHDC5	a	t	0.05	1.87e-12	-0.01	0.13	0.0101795	0.00035
rs17482952	1p31.3	WLS	a	g	0.08	1.31e-11	0.07	1.69e-08	0.0139539	0.00037
rs1346004	2q24.3	GALNT3	a	g	-0.05	1.08e-25	-0.06	3.87e-30	-0.0065574	0.0029
rs4985155	16p13.11	NTAN1	a	g	-0.03	1.74e-10	-0.03	2.15e-09	-0.00667982	0.0064
rs1366594	5q14.3	ME-2C	a	c	0.08	4.47e-61	0.01	0.01	0.0056619	0.011
rs7812088	7q36.1	ABCF2	a	g	0.05	7.28e-09	0.04	2.24e-07	0.00731659	0.014
rs736825	12q13.13	HOXC6	c	g	0.04	1.06e-09	0.05	7.68e-16	-0.00417282	0.044
rs4869742	6q25.1	C6orf97	t	c	-0.05	4.15e-18	-0.08	3.95e-35	-0.0882489	1.6E-340
rs4233949	2p16.2	SPTBN1	c	g	0.02	5.91e-06	0.05	2.25e-18	0.0773373	9.3E-314

## Sheet: Moayyeri
					Moayyeri et al. (PMID 24430505)			This Work
SNP	locus	Gene	Allele1	Allele0	BUA-P	VOS-P	DXA-P	P
rs11898505	2p16.2	SPTBN1	A	G	4.24e-13	6.25e-06	0.265	1.4E-313
rs7741021	6q22.33	RSPO3	A	C	9.26e-21	0.0958	4.11e-08	2.3E-369
rs4869739	6q25.1	CCDC170	A	T	1.93e-09	2.64e-18	0.0121	4.4E-340
rs3020331	6q25.1	ESR1	NA	NA	2.91e-09	6.64e-15	0.00126	2.7E-346
rs2982552	6q25.1	ESR1	G	A	1.7e-10	7.32e-16	0.000121	1.9e-212
rs2908007	7q31.31	WNT16	A	G	4.32e-35	1.62e-59	1.34e-09	7.1E-1700
rs7902708	10q21.1	MBL2/DKK1	G	C	1.3e-08	5.29e-15	0.247	2.9E-393
rs597319	11q14.2	TMEM135	A	G	8.23e-14	4.86e-26	0.000305	8.7e-230
rs10416265	19q13.11	GPATCH1	A	G	2.37e-13	4.08e-12	0.0672	2.6e-153

## Sheet: Mullin
					Mullin et al.		This work
Trait	Variant	EA	OA	EAF	Beta (SE)	P	Beta	SE	P	Proxy SNP	Proxy Beta	Proxy SE	Proxy P
BUA	rs11898505	A	G	0.37	0.09 (0.01)	1.9E−13	0.0787181	0.00215162	1.4E-313
	rs7741021	C	A	0.48	0.08 (0.01)	5.3E−12	0.0825339	0.00207017	2.3E-369
	rs1891002	A	T	0.29	−0.08 (0.01)	1.6E−10	-0.0883992	0.00227371	1.1E-340
ESR1
	rs2908007	G	A	0.4	0.17 (0.01)	1.2E−51	0.1807	0.00210002	7.1E-1700
	rs367543	C	T	0.45	−0.07 (0.01)	1.6E−9	-0.0414387	0.00211811	8.7e-87
	rs511755	C	T	0.32	−0.08 (0.01)	3.5E−11	-0.0732316	0.0022304	5.3e-250
	rs7952251	G	A	0.47	0.07 (0.01)	5.0E−9	0.0590812	0.00209357	8.1e-187
	rs202240051	C	CG	0.1	−0.11 (0.02)	2.4E−8	NA	NA	NA	rs2097599	-0.0167332	0.00223504	8.2e-16
VOS	rs11898505	A	G	0.37	0.07 (0.01)	2.0E−8	0.0787181	0.00215162	1.4E-313
	rs7741021	C	A	0.48	0.08 (0.01)	5.8E−13	0.0825339	0.00207017	2.3E-369
	rs4869739	T	A	0.29	−0.08 (0.01)	1.3E−11	-0.0882234	0.00227221	4.4E-340
ESR1
	rs2908007	G	A	0.4	0.17 (0.01)	1.9E−48	0.1807	0.00210002	7.1E-1700
	rs597319	G	A	0.31	−0.09 (0.01)	4.1E−14	-0.0705653	0.00224858	8.7e-230
